# Supplementary material for: Arbuscular mycorrhiza suppresses microbial abundance, and particularly that of ammonia oxidizing bacteria, in agricultural soils
Source: Front Microbiol. 2025 Nov 18;16:1671859. doi: 10.3389/fmicb.2025.1671859 (PMC12669096; doi:10.3389/fmicb.2025.1671859)
Supplement: Supplementary file 2 [file Table_1.xlsx]

## Sheet: molecular toolbox
Application	Target	Marker name	Forward primer sequence	Reverse primer sequence	TaqMan sequence (if applicable)	Reference (if applicable): DOI	Concentration of forward primer in the reaction mix (nM)	Concentration of reverse primer in the reaction mix (nM)	Concentration of TaqMan probe in the reaction mix (nM) - if applicable	Master mix	Instrument	reaction volume (ul)	template volume (ul)	Cycling program: initial denaturation temperature/duration, rate of change(°C/min/°C per s)	Number of cycles	denaturation temperature(°C)/duration (s)/rate of change (°C/s)	annealing temperature(°C)/duration (s)/rate of change (°C/s)	amplification temperature(°C)/duration (s)/rate of change (°C/s)	Final incubation (temperature(°C)/duration (s)/rate of change (°C/s)	Conversion of Cp value to copy numbers per ul template	Note
qPCR	Mitochondrial large ribosomal subunit of Rhizophagus irregularis	mt5	TTTTAGCGATAGCGTAACAGC	TACATCTAGGACAGGGTTTCG	FAM-AAACTGCCACTCCCTCCATATCCAA-GHQ1	10.1007/s00253-012-4249-z	500	500	125	Luna Universal Probe qPCR master mix (NEB)	LightCycler 480 II (Roche)	20	2	95/5/4.4	55	95/10/4.4	54/60/2	72/25/4.4	40/1/2.2	y=53422729106.07*EXP(1)^(-0.55*Cp)/2	FAM - fluorescein, BHQ1 - blackhole quencher
qPCR	Eubacteria, 16S rRNA gene	EUB	ACTCCTACGGGAGGCAGCAG	ATTACCGCGGCTGCTGG	n.a.	10.1128/aem.59.3.695-700.1993	250	250	n.a.	Luna Universal qPCR Master Mix (NEB)	LightCycler 480 II (Roche)	20	2	95/3/4.4	55	95/10/4.4	55/20/2	72/25/4.4	4°C indefinitely	y=1466781077.20078*EXP(1)^(-0.58257*Cp)/2	optionally, melting curve analysis could be done
qPCR	Fungi, ITS region of the rRNA operon	H	ACTTGGTCATTTAGAGGAAGT	CGCTGCGTTCTTCATCG	n.a.	10.1111/j.1469-8137.2008.02561.x	250	250	n.a.	Luna Universal qPCR Master Mix (NEB)	LightCycler 480 II (Roche)	20	2	95/3/4.4	55	95/10/4.4	57/20/2	72/25/4.4	4°C indefinitely	y=1316746948.00858*EXP(1)^(-0.55593*Cp)/2	optionally, melting curve analysis could be done
qPCR	Protists, 18S rRNA gene	V4	CCAGCASCYGCGGTAATTCC	ACTTTCGTTCTTGATYRA	n.a.	10.1111/j.1365-294X.2009.04480.x	250	250	n.a.	Luna Universal qPCR Master Mix (NEB)	LightCycler 480 II (Roche)	20	2	95/3/4.4	55	95/10/4.4	48/40/2	72/60/4.4	4°C indefinitely	y=14803274037.14010*EXP(1)^(-0.38652*Cp)/2	optionally, melting curve analysis could be done
qPCR	ammonia oxidizing archaea, AmoA gene	AOA AmoA	GCAGGAGACTAYATHTTCTA	GCCATCCATCTRTADGTCCA	n.a.	10.1038/ismej.2013.35	250	250	n.a.	Luna Universal qPCR Master Mix (NEB)	LightCycler 480 II (Roche)	20	2	95/3/4.4	55	95/15/4.4	55/30/2	72/45/4.4	4°C indefinitely	y=43665682742.5698*EXP(1)^(-0.56863*Cp))/2	optionally, melting curve analysis could be done
qPCR	ammonia oxidizing bacteria, AmoA gene	AOB AmoA	GGGGTTTCTACTGGTGGT	CCCCTCKGSAAAGCCTTCTTC	n.a.	10.1128/aem.63.12.4704-4712.1997	250	250	n.a.	Luna Universal qPCR Master Mix (NEB)	LightCycler 480 II (Roche)	20	2	95/3/4.4	55	95/15/4.4	55/30/2	72/45/4.4	4°C indefinitely	y=16283765257.5135*EXP(1)^(-0.64023*cp))/2	optionally, melting curve analysis could be done
qPCR	ammonia oxidizing bacteria, 16S rRNA gene	AOB 16S or CTO	equimolar mix: GGAGAAAAGCAGGGGATCG + GGAGGAAAGCAGGGGATCG + GGAGGAAAGTAGGGGATCG	CTAGCYTTGTAGTTTCAAACGC	n.a.	10.1128/aem.63.4.1489-1497.1997	250	250	n.a.	Luna Universal qPCR Master Mix (NEB)	LightCycler 480 II (Roche)	20	2	95/3/4.4	55	95/10/4.4	55/20/2	72/25/4.4	4°C indefinitely	y=3282419939.0139*EXP(1)^(-0.60904*Cp))/2	optionally, melting curve analysis could be done
qPCR	periplasmic nitrate reductase to nitrite (nap) gene	nap	TGGACVATGGGYTTYAAYC	ACYTCRCGHGCVGTRCCRCA	n.a.	10.1128/AEM.00643-07	250	250	n.a.	Luna Universal qPCR Master Mix (NEB)	LightCycler 480 II (Roche)	20	2	95/5/4.4	60	95/10/4.4.	44/90/2	72/30/4.4	4°C indefinitely	y=91873211117*EXP(1)^(-0.3181484654*Cp)	optionally, melting curve analysis could be done
qPCR	nitrite reductase participating in the dissimilatory nitrate reduction to ammonia pathway	nrf	GSICARTGYCAYGTIGARTA	GGCATRTGRCARTCIRYRCA	n.a.	10.1016/j.mimet.2019.03.020	250	250	n.a.	Luna Universal qPCR Master Mix (NEB)	LightCycler 480 II (Roche)	20	2	95/5/4.4	60	95/10/4.4.	44/90/2	72/30/4.4	4°C indefinitely	y= 4442497155*EXP(1)^(-0.2372064881*Cp)	optionally, melting curve analysis could be done
qPCR	Comammox AmoA	Com AmoA	equimolar mix: GTGGTGGTGGTCBAAYTA + GTACTGGTGGGCBAAYTT	GAAGCCCATRTARTCNGCC	n.a.	10.1128/AEM.01775-20, 10.1128/spectrum.00516-24	250	250	n.a.	Luna Universal qPCR Master Mix (NEB)	LightCycler 480 II (Roche)	20	2	95/5/4.4	55	95/10/4.4.	44/90/2	72/30/4.4	4°C indefinitely	y=5058800842*EXP(1)^(-0.5188575337*J7)	optionally, melting curve analysis could be done
endpoint PCR for preparing amplicon for NGS	ammonia oxidizing bacteria, AmoA gene	AOB-IL	TCGTCGGCAGCGTCAGATGTGTATAAGAGACAGNNNNNGGGGTTTCTACTGGTGGT	GTCTCGTGGGCTCGGAGATGTGTATAAGAGACAGNNNNNCCCCTCKGSAAAGCCTTCTTC	n.a.	10.1128/aem.63.12.4704-4712.1997	200	200	n.a.	PPP master mix (Top-Bio)	Mastercycler nexus GSX1 (Eppendorf)	25	2	95/5/n.a.	35	95/30/n.a.	54/90/n.a.	72/90/n.a.	72/600/n.a. then 4°C indefinitely	n.a.	modified by adding the Illumina overhang and wobble bases (NNNNN)
endpoint PCR for preparing amplicon for NGS	ammonia oxidizing archaea, AmoA gene	AOA-IL	TCGTCGGCAGCGTCAGATGTGTATAAGAGACAGNNNNNGCAGGAGACTAYATHTTCTA	GTCTCGTGGGCTCGGAGATGTGTATAAGAGACAGNNNNNGCCATCCATCTRTADGTCCA	n.a.	10.1038/ismej.2013.35	200	200	n.a.	PPP master mix (Top-Bio)	Mastercycler nexus GSX1 (Eppendorf)	25	2	95/5/n.a.	35	95/30/n.a.	54/60/n.a.	72/60/n.a.	72/600/n.a. then 4°C indefinitely	n.a.	modified by adding the Illumina overhang and wobble bases (NNNNN)
endpoint PCR for preparing amplicon for NGS	Protists, 18S rRNA gene	V4 IL	TCGTCGGCAGCGTCAGATGTGTATAAGAGACAGNNNNNCCAGCASCYGCGGTAATTCC	GTCTCGTGGGCTCGGAGATGTGTATAAGAGACAGNNNNNACTTTCGTTCTTGATYRA	n.a.	10.1111/j.1365-294X.2009.04480.x	200	200	n.a.	PPP master mix (Top-Bio)	Mastercycler nexus GSX1 (Eppendorf)	25	1.5	95/5/n.a.	35	95/30/n.a.	48/60/n.a.	72/90/n.a.	72/600/n.a. then 4°C indefinitely	n.a.	modified by adding the Illumina overhang and wobble bases (NNNNN)
endpoint PCR for preparing amplicon for NGS	arbuscular mycorrhizal fungi, 18S rRNA gene	WANDA/AML2	TCGTCGGCAGCGTCAGATGTGTATAAGAGACAGNNNNNCAGCCGCGGTAATTCCAGCT	GTCTCGTGGGCTCGGAGATGTGTATAAGAGACAGNNNNNGAACCCAAACACTTTGGTTTCC	n.a.	10.3389/fmicb.2021.574060	200	n.a.		PPP master mix (Top-Bio)	Mastercycler nexus GSX1 (Eppendorf)	25	1	95/5/n.a.	38	94/60/n.a.	50/75/n.a.	72/45/n.a.	72/300/n.a., then 4°C indefinitely	n.a.	modified by adding the Illumina overhang and wobble bases (NNNNN)
endpoint PCR for preparing amplicon for NGS	Prokaryotes, 16S rRNA gene	515-806-IL	TCGTCGGCAGCGTCAGATGTGTATAAGAGACAGNNNNNGTGYCAGCMGCCGCGGTAA	GTCTCGTGGGCTCGGAGATGTGTATAAGAGACAGNNNNNGGACTACNVGGGTWTCTAAT	n.a.	10.1073/pnas.1000080107	200	200	n.a.	TP HS DNA-free mastermix (Top-Bio)	Mastercycler nexus GSX1 (Eppendorf)	25	1	94/4/n.a.	35	94/45/n.a.	50/60/n.a.	72/75/n.a.	72/600/n.a. then 4°C indefinitely	n.a.	modified by adding the Illumina overhang and wobble bases (NNNNN)
Illumina adapters with Nextera indexes to add to the amplicon before NGS	amplicons generated with "IL" primers (above)	i5-S502_A	AATGATACGGCGACCACCGAGATCTACACCTCTCTATTCGTCGGCAGCGTC	to be combined with any of the i7 primer (below)	n.a.	10.1128/aem.01369-22	500	500	n.a.	PPP master mix (Top-Bio)	Mastercycler nexus GSX1 (Eppendorf)	25	2	95/5/n.a.	10	95/30/n.a.	58/10/n.a.	72/60/n.a.	72/600/n.a. then 4°C indefinitely	n.a.	using a cleaned-up PCR amplicon from previous amplification step, possibly dilute 10fold
Illumina adapters with Nextera indexes to add to the amplicon before NGS	amplicons generated with "IL" primers (above)	i5-S503_B	AATGATACGGCGACCACCGAGATCTACACTATCCTCTTCGTCGGCAGCGTC	to be combined with any of the i7 primer (below)	n.a.	10.1128/aem.01369-22	500	500	n.a.	PPP master mix (Top-Bio)	Mastercycler nexus GSX1 (Eppendorf)	25	2	95/5/n.a.	10	95/30/n.a.	58/10/n.a.	72/60/n.a.	72/600/n.a. then 4°C indefinitely	n.a.	using a cleaned-up PCR amplicon from previous amplification step, possibly dilute 10fold
Illumina adapters with Nextera indexes to add to the amplicon before NGS	amplicons generated with "IL" primers (above)	i5-S505_C	AATGATACGGCGACCACCGAGATCTACACGTAAGGAGTCGTCGGCAGCGTC	to be combined with any of the i7 primer (below)	n.a.	10.1128/aem.01369-22	500	500	n.a.	PPP master mix (Top-Bio)	Mastercycler nexus GSX1 (Eppendorf)	25	2	95/5/n.a.	10	95/30/n.a.	58/10/n.a.	72/60/n.a.	72/600/n.a. then 4°C indefinitely	n.a.	using a cleaned-up PCR amplicon from previous amplification step, possibly dilute 10fold
Illumina adapters with Nextera indexes to add to the amplicon before NGS	amplicons generated with "IL" primers (above)	i5-S506_D	AATGATACGGCGACCACCGAGATCTACACACTGCATATCGTCGGCAGCGTC	to be combined with any of the i7 primer (below)	n.a.	10.1128/aem.01369-22	500	500	n.a.	PPP master mix (Top-Bio)	Mastercycler nexus GSX1 (Eppendorf)	25	2	95/5/n.a.	10	95/30/n.a.	58/10/n.a.	72/60/n.a.	72/600/n.a. then 4°C indefinitely	n.a.	using a cleaned-up PCR amplicon from previous amplification step, possibly dilute 10fold
Illumina adapters with Nextera indexes to add to the amplicon before NGS	amplicons generated with "IL" primers (above)	i5-S507_E	AATGATACGGCGACCACCGAGATCTACACAAGGAGTATCGTCGGCAGCGTC	to be combined with any of the i7 primer (below)	n.a.	10.1128/aem.01369-22	500	500	n.a.	PPP master mix (Top-Bio)	Mastercycler nexus GSX1 (Eppendorf)	25	2	95/5/n.a.	10	95/30/n.a.	58/10/n.a.	72/60/n.a.	72/600/n.a. then 4°C indefinitely	n.a.	using a cleaned-up PCR amplicon from previous amplification step, possibly dilute 10fold
Illumina adapters with Nextera indexes to add to the amplicon before NGS	amplicons generated with "IL" primers (above)	i5-S508_F	AATGATACGGCGACCACCGAGATCTACACCTAAGCCTTCGTCGGCAGCGTC	to be combined with any of the i7 primer (below)	n.a.	10.1128/aem.01369-22	500	500	n.a.	PPP master mix (Top-Bio)	Mastercycler nexus GSX1 (Eppendorf)	25	2	95/5/n.a.	10	95/30/n.a.	58/10/n.a.	72/60/n.a.	72/600/n.a. then 4°C indefinitely	n.a.	using a cleaned-up PCR amplicon from previous amplification step, possibly dilute 10fold
Illumina adapters with Nextera indexes to add to the amplicon before NGS	amplicons generated with "IL" primers (above)	i5-S510_G	AATGATACGGCGACCACCGAGATCTACACCGTCTAATTCGTCGGCAGCGTC	to be combined with any of the i7 primer (below)	n.a.	10.1128/aem.01369-22	500	500	n.a.	PPP master mix (Top-Bio)	Mastercycler nexus GSX1 (Eppendorf)	25	2	95/5/n.a.	10	95/30/n.a.	58/10/n.a.	72/60/n.a.	72/600/n.a. then 4°C indefinitely	n.a.	using a cleaned-up PCR amplicon from previous amplification step, possibly dilute 10fold
Illumina adapters with Nextera indexes to add to the amplicon before NGS	amplicons generated with "IL" primers (above)	i5-S511_H	AATGATACGGCGACCACCGAGATCTACACTCTCTCCGTCGTCGGCAGCGTC	to be combined with any of the i7 primer (below)	n.a.	10.1128/aem.01369-22	500	500	n.a.	PPP master mix (Top-Bio)	Mastercycler nexus GSX1 (Eppendorf)	25	2	95/5/n.a.	10	95/30/n.a.	58/10/n.a.	72/60/n.a.	72/600/n.a. then 4°C indefinitely	n.a.	using a cleaned-up PCR amplicon from previous amplification step, possibly dilute 10fold
Illumina adapters with Nextera indexes to add to the amplicon before NGS	amplicons generated with "IL" primers (above)	i5-S513_I	AATGATACGGCGACCACCGAGATCTACACTCGACTAGTCGTCGGCAGCGTC	to be combined with any of the i7 primer (below)	n.a.	10.1128/aem.01369-22	500	500	n.a.	PPP master mix (Top-Bio)	Mastercycler nexus GSX1 (Eppendorf)	25	2	95/5/n.a.	10	95/30/n.a.	58/10/n.a.	72/60/n.a.	72/600/n.a. then 4°C indefinitely	n.a.	using a cleaned-up PCR amplicon from previous amplification step, possibly dilute 10fold
Illumina adapters with Nextera indexes to add to the amplicon before NGS	amplicons generated with "IL" primers (above)	i5-S515_J	AATGATACGGCGACCACCGAGATCTACACTTCTAGCTTCGTCGGCAGCGTC	to be combined with any of the i7 primer (below)	n.a.	10.1128/aem.01369-22	500	500	n.a.	PPP master mix (Top-Bio)	Mastercycler nexus GSX1 (Eppendorf)	25	2	95/5/n.a.	10	95/30/n.a.	58/10/n.a.	72/60/n.a.	72/600/n.a. then 4°C indefinitely	n.a.	using a cleaned-up PCR amplicon from previous amplification step, possibly dilute 10fold
Illumina adapters with Nextera indexes to add to the amplicon before NGS	amplicons generated with "IL" primers (above)	i5-S516_K	AATGATACGGCGACCACCGAGATCTACACCCTAGAGTTCGTCGGCAGCGTC	to be combined with any of the i7 primer (below)	n.a.	10.1128/aem.01369-22	500	500	n.a.	PPP master mix (Top-Bio)	Mastercycler nexus GSX1 (Eppendorf)	25	2	95/5/n.a.	10	95/30/n.a.	58/10/n.a.	72/60/n.a.	72/600/n.a. then 4°C indefinitely	n.a.	using a cleaned-up PCR amplicon from previous amplification step, possibly dilute 10fold
Illumina adapters with Nextera indexes to add to the amplicon before NGS	amplicons generated with "IL" primers (above)	i5-S517_L	AATGATACGGCGACCACCGAGATCTACACGCGTAAGATCGTCGGCAGCGTC	to be combined with any of the i7 primer (below)	n.a.	10.1128/aem.01369-22	500	500	n.a.	PPP master mix (Top-Bio)	Mastercycler nexus GSX1 (Eppendorf)	25	2	95/5/n.a.	10	95/30/n.a.	58/10/n.a.	72/60/n.a.	72/600/n.a. then 4°C indefinitely	n.a.	using a cleaned-up PCR amplicon from previous amplification step, possibly dilute 10fold
Illumina adapters with Nextera indexes to add to the amplicon before NGS	amplicons generated with "IL" primers (above)	i5-S518_M	AATGATACGGCGACCACCGAGATCTACACCTATTAAGTCGTCGGCAGCGTC	to be combined with any of the i7 primer (below)	n.a.	10.1128/aem.01369-22	500	500	n.a.	PPP master mix (Top-Bio)	Mastercycler nexus GSX1 (Eppendorf)	25	2	95/5/n.a.	10	95/30/n.a.	58/10/n.a.	72/60/n.a.	72/600/n.a. then 4°C indefinitely	n.a.	using a cleaned-up PCR amplicon from previous amplification step, possibly dilute 10fold
Illumina adapters with Nextera indexes to add to the amplicon before NGS	amplicons generated with "IL" primers (above)	i5-S520_N	AATGATACGGCGACCACCGAGATCTACACAAGGCTATTCGTCGGCAGCGTC	to be combined with any of the i7 primer (below)	n.a.	10.1128/aem.01369-22	500	500	n.a.	PPP master mix (Top-Bio)	Mastercycler nexus GSX1 (Eppendorf)	25	2	95/5/n.a.	10	95/30/n.a.	58/10/n.a.	72/60/n.a.	72/600/n.a. then 4°C indefinitely	n.a.	using a cleaned-up PCR amplicon from previous amplification step, possibly dilute 10fold
Illumina adapters with Nextera indexes to add to the amplicon before NGS	amplicons generated with "IL" primers (above)	i5-S521_O	AATGATACGGCGACCACCGAGATCTACACGAGCCTTATCGTCGGCAGCGTC	to be combined with any of the i7 primer (below)	n.a.	10.1128/aem.01369-22	500	500	n.a.	PPP master mix (Top-Bio)	Mastercycler nexus GSX1 (Eppendorf)	25	2	95/5/n.a.	10	95/30/n.a.	58/10/n.a.	72/60/n.a.	72/600/n.a. then 4°C indefinitely	n.a.	using a cleaned-up PCR amplicon from previous amplification step, possibly dilute 10fold
Illumina adapters with Nextera indexes to add to the amplicon before NGS	amplicons generated with "IL" primers (above)	i5-S522_P	AATGATACGGCGACCACCGAGATCTACACTTATGCGATCGTCGGCAGCGTC	to be combined with any of the i7 primer (below)	n.a.	10.1128/aem.01369-22	500	500	n.a.	PPP master mix (Top-Bio)	Mastercycler nexus GSX1 (Eppendorf)	25	2	95/5/n.a.	10	95/30/n.a.	58/10/n.a.	72/60/n.a.	72/600/n.a. then 4°C indefinitely	n.a.	using a cleaned-up PCR amplicon from previous amplification step, possibly dilute 10fold
Illumina adapters with Nextera indexes to add to the amplicon before NGS	amplicons generated with "IL" primers (above)	i7-N701_1	to be combined with any of the i5 primer (above)	CAAGCAGAAGACGGCATACGAGATTCGCCTTAGTCTCGTGGGCTCGG	n.a.	10.1128/aem.01369-22	500	500	n.a.	PPP master mix (Top-Bio)	Mastercycler nexus GSX1 (Eppendorf)	25	2	95/5/n.a.	10	95/30/n.a.	58/10/n.a.	72/60/n.a.	72/600/n.a. then 4°C indefinitely	n.a.	using a cleaned-up PCR amplicon from previous amplification step, possibly dilute 10fold
Illumina adapters with Nextera indexes to add to the amplicon before NGS	amplicons generated with "IL" primers (above)	i7-N702_2	to be combined with any of the i5 primer (above)	CAAGCAGAAGACGGCATACGAGATCTAGTACGGTCTCGTGGGCTCGG	n.a.	10.1128/aem.01369-22	500	500	n.a.	PPP master mix (Top-Bio)	Mastercycler nexus GSX1 (Eppendorf)	25	2	95/5/n.a.	10	95/30/n.a.	58/10/n.a.	72/60/n.a.	72/600/n.a. then 4°C indefinitely	n.a.	using a cleaned-up PCR amplicon from previous amplification step, possibly dilute 10fold
Illumina adapters with Nextera indexes to add to the amplicon before NGS	amplicons generated with "IL" primers (above)	i7-N703_3	to be combined with any of the i5 primer (above)	CAAGCAGAAGACGGCATACGAGATTTCTGCCTGTCTCGTGGGCTCGG	n.a.	10.1128/aem.01369-22	500	500	n.a.	PPP master mix (Top-Bio)	Mastercycler nexus GSX1 (Eppendorf)	25	2	95/5/n.a.	10	95/30/n.a.	58/10/n.a.	72/60/n.a.	72/600/n.a. then 4°C indefinitely	n.a.	using a cleaned-up PCR amplicon from previous amplification step, possibly dilute 10fold
Illumina adapters with Nextera indexes to add to the amplicon before NGS	amplicons generated with "IL" primers (above)	i7-N704_4	to be combined with any of the i5 primer (above)	CAAGCAGAAGACGGCATACGAGATGCTCAGGAGTCTCGTGGGCTCGG	n.a.	10.1128/aem.01369-22	500	500	n.a.	PPP master mix (Top-Bio)	Mastercycler nexus GSX1 (Eppendorf)	25	2	95/5/n.a.	10	95/30/n.a.	58/10/n.a.	72/60/n.a.	72/600/n.a. then 4°C indefinitely	n.a.	using a cleaned-up PCR amplicon from previous amplification step, possibly dilute 10fold
Illumina adapters with Nextera indexes to add to the amplicon before NGS	amplicons generated with "IL" primers (above)	i7-N705_5	to be combined with any of the i5 primer (above)	CAAGCAGAAGACGGCATACGAGATAGGAGTCCGTCTCGTGGGCTCGG	n.a.	10.1128/aem.01369-22	500	500	n.a.	PPP master mix (Top-Bio)	Mastercycler nexus GSX1 (Eppendorf)	25	2	95/5/n.a.	10	95/30/n.a.	58/10/n.a.	72/60/n.a.	72/600/n.a. then 4°C indefinitely	n.a.	using a cleaned-up PCR amplicon from previous amplification step, possibly dilute 10fold
Illumina adapters with Nextera indexes to add to the amplicon before NGS	amplicons generated with "IL" primers (above)	i7-N706_6	to be combined with any of the i5 primer (above)	CAAGCAGAAGACGGCATACGAGATCATGCCTAGTCTCGTGGGCTCGG	n.a.	10.1128/aem.01369-22	500	500	n.a.	PPP master mix (Top-Bio)	Mastercycler nexus GSX1 (Eppendorf)	25	2	95/5/n.a.	10	95/30/n.a.	58/10/n.a.	72/60/n.a.	72/600/n.a. then 4°C indefinitely	n.a.	using a cleaned-up PCR amplicon from previous amplification step, possibly dilute 10fold
Illumina adapters with Nextera indexes to add to the amplicon before NGS	amplicons generated with "IL" primers (above)	i7-N707_7	to be combined with any of the i5 primer (above)	CAAGCAGAAGACGGCATACGAGATGTAGAGAGGTCTCGTGGGCTCGG	n.a.	10.1128/aem.01369-22	500	500	n.a.	PPP master mix (Top-Bio)	Mastercycler nexus GSX1 (Eppendorf)	25	2	95/5/n.a.	10	95/30/n.a.	58/10/n.a.	72/60/n.a.	72/600/n.a. then 4°C indefinitely	n.a.	using a cleaned-up PCR amplicon from previous amplification step, possibly dilute 10fold
Illumina adapters with Nextera indexes to add to the amplicon before NGS	amplicons generated with "IL" primers (above)	i7-N710_8	to be combined with any of the i5 primer (above)	CAAGCAGAAGACGGCATACGAGATCAGCCTCGGTCTCGTGGGCTCGG	n.a.	10.1128/aem.01369-22	500	500	n.a.	PPP master mix (Top-Bio)	Mastercycler nexus GSX1 (Eppendorf)	25	2	95/5/n.a.	10	95/30/n.a.	58/10/n.a.	72/60/n.a.	72/600/n.a. then 4°C indefinitely	n.a.	using a cleaned-up PCR amplicon from previous amplification step, possibly dilute 10fold
Illumina adapters with Nextera indexes to add to the amplicon before NGS	amplicons generated with "IL" primers (above)	i7-N711_9	to be combined with any of the i5 primer (above)	CAAGCAGAAGACGGCATACGAGATTGCCTCTTGTCTCGTGGGCTCGG	n.a.	10.1128/aem.01369-22	500	500	n.a.	PPP master mix (Top-Bio)	Mastercycler nexus GSX1 (Eppendorf)	25	2	95/5/n.a.	10	95/30/n.a.	58/10/n.a.	72/60/n.a.	72/600/n.a. then 4°C indefinitely	n.a.	using a cleaned-up PCR amplicon from previous amplification step, possibly dilute 10fold
Illumina adapters with Nextera indexes to add to the amplicon before NGS	amplicons generated with "IL" primers (above)	i7-N712_10	to be combined with any of the i5 primer (above)	CAAGCAGAAGACGGCATACGAGATTCCTCTACGTCTCGTGGGCTCGG	n.a.	10.1128/aem.01369-22	500	500	n.a.	PPP master mix (Top-Bio)	Mastercycler nexus GSX1 (Eppendorf)	25	2	95/5/n.a.	10	95/30/n.a.	58/10/n.a.	72/60/n.a.	72/600/n.a. then 4°C indefinitely	n.a.	using a cleaned-up PCR amplicon from previous amplification step, possibly dilute 10fold
Illumina adapters with Nextera indexes to add to the amplicon before NGS	amplicons generated with "IL" primers (above)	i7-N714_11	to be combined with any of the i5 primer (above)	CAAGCAGAAGACGGCATACGAGATTCATGAGCGTCTCGTGGGCTCGG	n.a.	10.1128/aem.01369-22	500	500	n.a.	PPP master mix (Top-Bio)	Mastercycler nexus GSX1 (Eppendorf)	25	2	95/5/n.a.	10	95/30/n.a.	58/10/n.a.	72/60/n.a.	72/600/n.a. then 4°C indefinitely	n.a.	using a cleaned-up PCR amplicon from previous amplification step, possibly dilute 10fold
Illumina adapters with Nextera indexes to add to the amplicon before NGS	amplicons generated with "IL" primers (above)	i7-N715_12	to be combined with any of the i5 primer (above)	CAAGCAGAAGACGGCATACGAGATCCTGAGATGTCTCGTGGGCTCGG	n.a.	10.1128/aem.01369-22	500	500	n.a.	PPP master mix (Top-Bio)	Mastercycler nexus GSX1 (Eppendorf)	25	2	95/5/n.a.	10	95/30/n.a.	58/10/n.a.	72/60/n.a.	72/600/n.a. then 4°C indefinitely	n.a.	using a cleaned-up PCR amplicon from previous amplification step, possibly dilute 10fold
Illumina adapters with Nextera indexes to add to the amplicon before NGS	amplicons generated with "IL" primers (above)	i7-N716_13	to be combined with any of the i5 primer (above)	CAAGCAGAAGACGGCATACGAGATTAGCGAGTGTCTCGTGGGCTCGG	n.a.	10.1128/aem.01369-22	500	500	n.a.	PPP master mix (Top-Bio)	Mastercycler nexus GSX1 (Eppendorf)	25	2	95/5/n.a.	10	95/30/n.a.	58/10/n.a.	72/60/n.a.	72/600/n.a. then 4°C indefinitely	n.a.	using a cleaned-up PCR amplicon from previous amplification step, possibly dilute 10fold
Illumina adapters with Nextera indexes to add to the amplicon before NGS	amplicons generated with "IL" primers (above)	i7-N718_14	to be combined with any of the i5 primer (above)	CAAGCAGAAGACGGCATACGAGATGTAGCTCCGTCTCGTGGGCTCGG	n.a.	10.1128/aem.01369-22	500	500	n.a.	PPP master mix (Top-Bio)	Mastercycler nexus GSX1 (Eppendorf)	25	2	95/5/n.a.	10	95/30/n.a.	58/10/n.a.	72/60/n.a.	72/600/n.a. then 4°C indefinitely	n.a.	using a cleaned-up PCR amplicon from previous amplification step, possibly dilute 10fold
Illumina adapters with Nextera indexes to add to the amplicon before NGS	amplicons generated with "IL" primers (above)	i7-N719_15	to be combined with any of the i5 primer (above)	CAAGCAGAAGACGGCATACGAGATTACTACGCGTCTCGTGGGCTCGG	n.a.	10.1128/aem.01369-22	500	500	n.a.	PPP master mix (Top-Bio)	Mastercycler nexus GSX1 (Eppendorf)	25	2	95/5/n.a.	10	95/30/n.a.	58/10/n.a.	72/60/n.a.	72/600/n.a. then 4°C indefinitely	n.a.	using a cleaned-up PCR amplicon from previous amplification step, possibly dilute 10fold
Illumina adapters with Nextera indexes to add to the amplicon before NGS	amplicons generated with "IL" primers (above)	i7-N720_16	to be combined with any of the i5 primer (above)	CAAGCAGAAGACGGCATACGAGATAGGCTCCGGTCTCGTGGGCTCGG	n.a.	10.1128/aem.01369-22	500	500	n.a.	PPP master mix (Top-Bio)	Mastercycler nexus GSX1 (Eppendorf)	25	2	95/5/n.a.	10	95/30/n.a.	58/10/n.a.	72/60/n.a.	72/600/n.a. then 4°C indefinitely	n.a.	using a cleaned-up PCR amplicon from previous amplification step, possibly dilute 10fold
Illumina adapters with Nextera indexes to add to the amplicon before NGS	amplicons generated with "IL" primers (above)	i7-N721_17	to be combined with any of the i5 primer (above)	CAAGCAGAAGACGGCATACGAGATGCAGCGTAGTCTCGTGGGCTCGG	n.a.	10.1128/aem.01369-22	500	500	n.a.	PPP master mix (Top-Bio)	Mastercycler nexus GSX1 (Eppendorf)	25	2	95/5/n.a.	10	95/30/n.a.	58/10/n.a.	72/60/n.a.	72/600/n.a. then 4°C indefinitely	n.a.	using a cleaned-up PCR amplicon from previous amplification step, possibly dilute 10fold
Illumina adapters with Nextera indexes to add to the amplicon before NGS	amplicons generated with "IL" primers (above)	i7-N722_18	to be combined with any of the i5 primer (above)	CAAGCAGAAGACGGCATACGAGATCTGCGCATGTCTCGTGGGCTCGG	n.a.	10.1128/aem.01369-22	500	500	n.a.	PPP master mix (Top-Bio)	Mastercycler nexus GSX1 (Eppendorf)	25	2	95/5/n.a.	10	95/30/n.a.	58/10/n.a.	72/60/n.a.	72/600/n.a. then 4°C indefinitely	n.a.	using a cleaned-up PCR amplicon from previous amplification step, possibly dilute 10fold
Illumina adapters with Nextera indexes to add to the amplicon before NGS	amplicons generated with "IL" primers (above)	i7-N723_19	to be combined with any of the i5 primer (above)	CAAGCAGAAGACGGCATACGAGATGAGCGCTAGTCTCGTGGGCTCGG	n.a.	10.1128/aem.01369-22	500	500	n.a.	PPP master mix (Top-Bio)	Mastercycler nexus GSX1 (Eppendorf)	25	2	95/5/n.a.	10	95/30/n.a.	58/10/n.a.	72/60/n.a.	72/600/n.a. then 4°C indefinitely	n.a.	using a cleaned-up PCR amplicon from previous amplification step, possibly dilute 10fold
Illumina adapters with Nextera indexes to add to the amplicon before NGS	amplicons generated with "IL" primers (above)	i7-N724_20	to be combined with any of the i5 primer (above)	CAAGCAGAAGACGGCATACGAGATCGCTCAGTGTCTCGTGGGCTCGG	n.a.	10.1128/aem.01369-22	500	500	n.a.	PPP master mix (Top-Bio)	Mastercycler nexus GSX1 (Eppendorf)	25	2	95/5/n.a.	10	95/30/n.a.	58/10/n.a.	72/60/n.a.	72/600/n.a. then 4°C indefinitely	n.a.	using a cleaned-up PCR amplicon from previous amplification step, possibly dilute 10fold
Illumina adapters with Nextera indexes to add to the amplicon before NGS	amplicons generated with "IL" primers (above)	i7-N726_21	to be combined with any of the i5 primer (above)	CAAGCAGAAGACGGCATACGAGATGTCTTAGGGTCTCGTGGGCTCGG	n.a.	10.1128/aem.01369-22	500	500	n.a.	PPP master mix (Top-Bio)	Mastercycler nexus GSX1 (Eppendorf)	25	2	95/5/n.a.	10	95/30/n.a.	58/10/n.a.	72/60/n.a.	72/600/n.a. then 4°C indefinitely	n.a.	using a cleaned-up PCR amplicon from previous amplification step, possibly dilute 10fold
Illumina adapters with Nextera indexes to add to the amplicon before NGS	amplicons generated with "IL" primers (above)	i7-N727_22	to be combined with any of the i5 primer (above)	CAAGCAGAAGACGGCATACGAGATACTGATCGGTCTCGTGGGCTCGG	n.a.	10.1128/aem.01369-22	500	500	n.a.	PPP master mix (Top-Bio)	Mastercycler nexus GSX1 (Eppendorf)	25	2	95/5/n.a.	10	95/30/n.a.	58/10/n.a.	72/60/n.a.	72/600/n.a. then 4°C indefinitely	n.a.	using a cleaned-up PCR amplicon from previous amplification step, possibly dilute 10fold
Illumina adapters with Nextera indexes to add to the amplicon before NGS	amplicons generated with "IL" primers (above)	i7-N728_23	to be combined with any of the i5 primer (above)	CAAGCAGAAGACGGCATACGAGATTAGCTGCAGTCTCGTGGGCTCGG	n.a.	10.1128/aem.01369-22	500	500	n.a.	PPP master mix (Top-Bio)	Mastercycler nexus GSX1 (Eppendorf)	25	2	95/5/n.a.	10	95/30/n.a.	58/10/n.a.	72/60/n.a.	72/600/n.a. then 4°C indefinitely	n.a.	using a cleaned-up PCR amplicon from previous amplification step, possibly dilute 10fold
Illumina adapters with Nextera indexes to add to the amplicon before NGS	amplicons generated with "IL" primers (above)	i7-N729_24	to be combined with any of the i5 primer (above)	CAAGCAGAAGACGGCATACGAGATGACGTCGAGTCTCGTGGGCTCGG	n.a.	10.1128/aem.01369-22	500	500	n.a.	PPP master mix (Top-Bio)	Mastercycler nexus GSX1 (Eppendorf)	25	2	95/5/n.a.	10	95/30/n.a.	58/10/n.a.	72/60/n.a.	72/600/n.a. then 4°C indefinitely	n.a.	using a cleaned-up PCR amplicon from previous amplification step, possibly dilute 10fold

## Sheet: parent soil data
Site	Soil type	Soil ID	GPS x (latitude, °)	GPS y (longitude, °)	Soil collection on	Notes	Altitude	Land use (grassland/ arable field)	pH (water)	H2O content at sampling	N in NH4+ form (ug/g dry weight, DW)	N in NO2- form (ug/g DW)	N in NO3- form (ug/g DW)	mineral N total (ug/g DW)	Phosphorus (water extractable, ug/g DW)	Sand (%)	Silt (%)	Clay (%)	Total N (%)	Total organic C (%)	Total N μmol/mg	Total organic C (μmol/mg)	δ15N (‰)	AT%15N	δ13C (‰)	AT%13C	CTO - nitrification bacteria 16S copy numbers per mg soil	Bacteria - 16S copy numbers per mg soil	Fungi - ITS copy numbers per mg soil	Rhizophagus (mt5) mtLSU copies per mg soil	Protists (18S copies per mg soil)	Bacterial AmoA gene copies per mg soil	Archaeal AmoA gene copies per mg soil	Comammox AmoA gene copier per mg soil
Svarenice grass	RA rendzina	1	50.5008	14.3157	2023-04-25	louka	200	g	8.04	0.147362	1.95328	n.d.	2.86413	4.81741	1.16854	39.0647	40.6696	20.2657	0.191281	2.59337	0.136561	2.15916	1.825	0.367138	-22.745	1.08078	172.333	1.02866e+06	61918.6	2017.65	597263	281.719	149555	11680.1
Svarenice field	RA	2	50.5014	14.3172	2023-04-25	zorané pole	200	f	7.83	0.0922085	36.5827	0.139118	56.7548	93.4766	4.78875	53.4521	23.0755	23.4724	0.152815	1.37978	0.109099	1.14877	8.129	0.36944	-19.21	1.08465	10359.8	764913	30507.9	906.679	510026	63416.4	987307	5735.8
Drahobuz grass	RA; (HM)	3	50.5265	14.3271	2023-04-25	louka	225	g	8.105	0.120122	2.66356	n.d.	4.9985	7.66206	2.78744	60.2235	10.7236	29.0529	0.144846	3.66168	0.10341	3.04861	4.512	0.368119	-11.296	1.0933	1595.67	1.48516e+06	64631.9	933.545	872866	7954.41	732407	14061.8
Drahobuz field	RA; (HM hnědozem)	4	50.5268	14.327	2023-04-25	pole nechané ladem	225	f	8.015	0.122934	2.28721	0.0108038	4.37994	6.67796	7.72603	49.756	18.5986	31.6454	0.182024	2.98185	0.129952	2.4826	7.925	0.369365	-16.643	1.08746	3727.54	1.5046e+06	60175.2	3167.49	919042	23229.5	1.607e+06	13421.3
Encovany grass	RA; RAt tmavá	5	50.532	14.2577	2023-04-25	louka	255	g	7.855	0.186415	3.17396	0.238998	2.33547	5.74843	0.396111	11.6167	37.7585	50.6248	0.29373	7.82793	0.209702	6.5173	5.35	0.368425	-10.218	1.09448	292.573	1.33691e+06	124116	0	882493	1173.11	151300	10487.1
Encovany field	RA	6	50.5323	14.2581	2023-04-25	obilí, pšenice	260	f	7.865	0.224653	1.8159	n.d.	12.9698	14.7857	0.981864	9.23623	41.0544	49.7093	0.252111	7.29129	0.179989	6.07051	7.805	0.369322	-8.893	1.09593	4360.38	951166	41432.3	566.365	554993	24793	585972	10893.9
Malíč grass	RA	7	50.5409	14.0853	2023-04-25	louka	280	g	7.825	0.235917	2.55857	0.0982923	6.27126	8.92813	0.946358	34.5656	17.946	47.4883	0.341708	5.1188	0.243956	4.26176	4.852	0.368244	-17.548	1.08647	364.319	968147	50473.5	664.832	601516	714.017	97859.3	31577.6
Malíč field	RA	8	50.54	14.0896	2023-04-25	vojtěška + tráva	310	f	7.855	0.165438	1.86918	n.d.	19.2464	21.1156	1.04874	11.3151	41.608	47.0769	0.279974	5.54795	0.199882	4.61906	9.867	0.370075	-10.815	1.09383	1694.19	711928	30299.1	2709.19	648592	8207.56	613182	6118.95
Libotenice	NP	9	50.4915	14.2272	2023-04-25	chmelnice pohnojená umělým hnojivem	150	f	7.225	0.0988111	1.55616	n.d.	9.30976	10.8659	58.0581	43.1278	39.7491	17.1231	0.156214	1.45763	0.111526	1.21358	11.687	0.370739	-23.026	1.08048	1491.2	500463	22554.5	570.546	258658	6021.65	211968	9608.29
Nové Kopisty	ČM černozem	10	50.5099	14.1166	2023-04-25	pole nechané ladem, zorané, ale neoseté	150	f	8.025	0.114837	1.46461	n.d.	14.9427	16.4073	4.07049	15.4452	45.8668	38.688	0.146184	1.95812	0.104365	1.63027	9.4	0.369904	-13.379	1.09103	636.415	295268	10173.5	282.366	70268.5	2808.46	272419	2415.82
Hořenec kopec	Ra	11	50.4612	13.8031	2023-04-25	vypásané ovcemi	425	g	6.03	0.328977	2.55642	0.041848	0.961609	3.55988	3.8005	16.1303	37.4845	46.3851	0.427634	4.95093	0.3053	4.12199	1.93	0.367177	-24.578	1.07878	212.563	1.6662e+06	146054	3755.71	1.37679e+06	1196.86	3333.85	18864.2
Hořenec pole	Ra	12	50.4615	13.8033	2023-04-25	asi pšenice	420	f	6.085	0.0681014	1.9915	n.d.	14.9804	16.9719	5.59997	24.105	28.9507	46.9443	0.257083	2.75521	0.183539	2.2939	8.74	0.369663	-24.091	1.07931	2755.8	934237	114659	472.114	991996	22301.2	154443	10605
Hnojnice	ČMk karbonátová	13	50.4324	13.885	2023-04-25	řepka v květu	225	f	7.765	0.133932	1.28124	n.d.	47.1655	48.4467	1.35635	12.7414	42.9105	44.3481	0.260648	3.46302	0.186084	2.8832	9.27	0.369857	-19.226	1.08463	2898.18	529004	47210.9	224.88	542620	15505.6	793726	5482.5
Koštice	ČMk	14	50.4163	13.9173	2023-04-25	půda se drobí na kostičky, osetá pšenice, zbytky loňské slunečnice, 24.4. ošetřeno herbicidem, 17.4. hnojeno ledek 27	205	f	7.955	0.173086	1.21375	n.d.	12.8605	14.0743	0.471321	11.9458	36.3056	51.7486	0.201246	5.1942	0.143675	4.32454	11.005	0.37049	-11.168	1.09345	2403.2	587450	41016.6	2059.14	425245	12839.5	178756	5266.42
Vojnice chmelnice	ČMl lužní	15	50.4181	13.9373	2023-04-25	chmelnice, pohnojená uměl. Hnojiv.	205	f	7.92	0.161359	1.00857	n.d.	17.9578	18.9664	4.2236	9.86901	41.6347	48.4963	0.204459	3.25511	0.145969	2.7101	10.617	0.370348	-15.373	1.08885	1644.29	427176	14334.8	1193.24	168114	7313.53	512117	3963.99
Vojnice mez	ČMl lužní	16	50.4159	13.9396	2023-04-25	mlází hlohu	220	g	7.915	0.0420834	2.76974	0.0413754	2.26133	5.07244	3.45488	9.35841	23.9635	66.6781	0.223113	4.90679	0.159287	4.08525	9.566	0.369965	-10.379	1.09431	321.598	651297	23887	1194.54	289724	751.815	106692	8504.96
Raná u Loun kopec	RA	17	50.4079	13.7774	2023-04-25	místy hloh, okraj bývalého hrušňového sadu	320	g	7.845	0.258212	1.55974	n.d.	1.62309	3.18283	0.064038	16.6991	20.4263	62.8746	0.370456	5.61579	0.26448	4.67554	5.442	0.368459	-17.71	1.08629	157.882	1.29902e+06	104968	0	513324	610.767	7451.87	11961.4
Raná u Loun pole	ČMk	18	50.408	13.7834	2023-04-25	hodně kamenité, asi hořčice - brassicaceae-zelené hnojení,viz foto	255	f	7.73	0.181115	1.85169	n.d.	66.9142	68.7659	0.869718	27.0533	25.4345	47.5123	0.291894	4.31446	0.208392	3.59209	10.074	0.37015	-16.153	1.08799	3212.23	806498	49093.8	0	499984	18703.8	594693	10040.2
Malnice - Postoloprty	NP	19	50.3504	13.7061	2023-04-25	uvláčené asi oseté ale nevíme čím	200	f	7.855	0.0929139	0.935483	0.0426561	34.0204	34.9985	12.768	46.6049	19.8504	33.5447	0.185306	1.91702	0.132295	1.59605	11.58	0.3707	-22.076	1.08151	1518.95	555881	30491	394.151	287524	6292.89	431863	4497.08
Svaté Pole	Ilimerizovaná půda typická	20	49.7541	14.1755	2023-04-26	asi pšenice, odebrán vzorek	375	f	6.865	0.135178	1.45128	n.d.	11.4934	12.9447	10.9556	41.5876	28.9648	29.4476	0.17959	1.64812	0.128215	1.37217	9.924	0.370095	-20.505	1.08323	5254.76	938804	79747	606.858	831157	30348.1	563933	30793.8
Hrachov	HP hnědá půda typická nenasycená	21	49.6758	14.2824	2023-04-26	vypadé neoseté, zbytky staré neznámé plodiny (odebrán vzorek), hodně písčitá s oblázky	280	f	6.8	0.0904371	0.82451	0.0407878	12.1059	12.9712	32.0088	78.7434	10.3804	10.8762	0.0994942	1.0098	0.0710319	0.840732	9.385	0.369899	-18.081	1.08588	2693.75	726639	32718.1	695.057	430830	14680	180728	57184
Kňovice sad	HP	22	49.693	14.3961	2023-04-26	hrušně, ořechy, třešně, jabloně	410	g	5.765	0.180273	1.60305	0.0219947	1.66194	3.28698	2.43288	54.0472	30.9341	15.0186	0.189257	1.86121	0.135116	1.54959	7.197	0.3691	-23.415	1.08005	139.134	841787	27542	1799.6	456266	235.731	135334	30311.8
Kňovice pole	HP	23	49.6936	14.3969	2023-04-26	pšenice a loni kukuřice	410	f	7.55	0.128416	1.08211	0.0579119	18.2458	19.3858	1.51643	48.7024	34.7987	16.4989	0.123094	1.19573	0.0878803	0.995529	11.08	0.370517	-26.189	1.07701	2435.08	574491	22662.1	0	324343	8637.56	242645	29489.7
Libíň	HP	24	49.6365	14.4332	2023-04-26	obilí asi ječmen	370	f	6.895	0.147147	1.29596	0.277324	6.45943	8.03271	21.3964	67.1773	19.7528	13.0699	0.159343	1.84614	0.11376	1.53704	4.86	0.368246	-27.348	1.07575	4409.88	771548	41228.6	0	786862	22488.3	105258	55284.1
Květuš	Hnědá půda kyselá nenasycená	25	49.5184	14.4517	2023-04-26	louka	605	g	5.74	0.140898	1.4551	0.0606341	2.73193	4.24767	11.0352	63.4121	21.364	15.224	0.131644	1.22011	0.0939847	1.01582	11.823	0.370789	-22.924	1.08059	1163.89	709140	27750	0	458594	2825.84	552728	20649.5
Opařany pole	IPg ilimerizovaná půda oglejená	26	49.4062	14.4964	2023-04-26	pšenice, naprosto bez kamenů	480	f	7.19	0.14821	1.21152	n.d.	1.63643	2.84796	2.99181	24.8108	52.6007	22.5885	0.140933	1.35151	0.100616	1.12522	11.771	0.37077	-23.333	1.08014	2609.57	714636	34307.1	411.34	527290	13542.9	269608	59651
Hodonice u Bechyně pole	HP	27	49.2848	14.4807	2023-04-26	pole vojtěška	410	f	6.675	0.141881	0.836731	0.101123	3.60198	4.53983	6.30133	62.782	31.6533	5.56463	0.138107	1.52646	0.0985987	1.27088	9.235	0.369844	-25.506	1.07776	2636.71	781360	41423.5	1959.35	740692	15601.7	316337	31881.5
Hodonice u Bechyně	HP	28	49.2862	14.48	2023-04-26	louka	410	g	5.945	0.149769	1.74053	0.070799	11.1886	12.9999	2.71991	62.9421	24.1195	12.9384	0.191343	2.01541	0.136605	1.67797	9.252	0.36985	-25.248	1.07804	685.669	848105	37129.2	3402.97	711623	1149.32	360935	33008
Dolní Bukovsko	IPg ilimerizovaná půda oglejená	29	49.1794	14.5999	2023-04-26	pšenice	450	f	7.115	0.105659	0.873674	n.d.	15.0757	15.9493	4.18735	32.6886	39.4703	27.8411	0.155622	1.45117	0.111103	1.2082	11.733	0.370756	-23.761	1.07967	2636.93	801117	39093.8	1713.84	616396	14057.4	318939	34293.9
Ponědrážka	HP	30	49.1382	14.7172	2023-04-26	pšenice	420	f	7.36	0.124272	1.13366	0.330491	9.2587	10.7229	17.505	74.6598	14.6678	10.6725	0.190721	2.7324	0.136161	2.27491	8.464	0.369562	-24.871	1.07846	2348.8	839791	35784.7	775.64	573832	13965.5	98056.9	93605.5
Korno	RA	31	49.9214	14.1282	2023-04-27	řepka v květu	370	f	7.615	0.163096	0.9396	0.0144722	25.3281	26.2822	2.58233	15.146	37.8061	47.0479	0.196715	1.8093	0.140441	1.50637	10.137	0.370173	-21.045	1.08264	1126.52	698839	19728	749.198	243956	4138.45	823397	7528.3
Tetín u Berouna Na Koledníku	RA	32	49.9392	14.0724	2023-04-27	neoseté, velmi kamenité pole	400	f	7.645	0.233042	1.96464	0.136928	45.7238	47.8254	1.65876	17.9506	44.2282	37.8213	0.304319	3.56079	0.217262	2.9646	6.609	0.368885	-20.828	1.08288	1181.68	779921	36087.7	3694.52	634838	4794.99	817385	8804.25
Tetín u Berouna	HM hnědozem typická	33	49.9455	14.1126	2023-04-27	pšenice	300	f	7.7	0.0151563	1.32224	0.0967955	5.86922	7.28825	3.42294	15.2861	46.3888	38.3251	0.196434	1.96911	0.14024	1.63942	11.569	0.370696	-19.967	1.08382	2074.02	690195	21715.9	1873.61	281904	10189.7	1.03685e+06	6900.43
Chyňava	HP hnědá půda	34	50.017	14.0561	2023-04-27	vojtěška	405	f	6.485	0.168783	1.51056	0.144617	16.8611	18.5163	19.1141	38.181	39.354	22.4649	0.236481	2.45565	0.168831	2.0445	8.43	0.36955	-23.515	1.07994	2695.04	935181	31744.1	1481.67	867256	15533.9	476356	11930.8
Červený Újezd	HM hnědozem typická	35	50.0847	14.1711	2023-04-27	řepka v květu	400	f	6.605	0.130195	0.729151	n.d.	12.2136	12.9427	7.04322	15.2965	60.3868	24.3167	0.14346	1.4087	0.102421	1.17284	9.856	0.37007	-21.549	1.08209	4149.75	796755	27932.9	0	459255	24526.7	557715	23991.2
Pchery	RA	36	50.1881	14.1243	2023-04-27	hrášek	350	f	5.665	0.141194	1.94475	n.d.	46.4185	48.3632	13.1595	8.89803	62.6521	28.4499	0.150796	1.86203	0.107657	1.55027	9.878	0.370078	-21.278	1.08239	2616.35	588214	34643.3	0	381691	16125.3	147281	14321.6
Byseň - Tuřany	HP hnědá půda	37	50.2294	14.0196	2023-04-27	hrášek	330	f	5.605	0.116617	0.638415	0.213035	41.8948	42.7463	17.5475	68.3068	14.4523	17.2408	0.140252	1.85452	0.10013	1.54402	9.772	0.37004	-25.659	1.07759	3302.19	862683	67205	0	957787	16411.7	38371.1	24739.4
Lotouš	RA	38	50.2451	14.0317	2023-04-27	pšenice	300	f	7.475	0.127423	1.165	0.187732	36.4173	37.77	17.0958	49.2535	27.45	23.2965	0.204607	2.23664	0.146075	1.86216	10.329	0.370243	-23.952	1.07946	4540.82	1.14613e+06	68101.8	0	862512	27517.5	1.09032e+06	9819.55
Neprobylice u Kutrovic	ČMk	39	50.277	14.0249	2023-04-27	pšenice, červená půda bez kamenů	300	f	7.895	0.139556	0.687239	0.00551609	42.8528	43.5455	8.26098	25.9042	41.5025	32.5933	0.164177	2.61323	0.117211	2.1757	9.963	0.37011	-18.029	1.08594	5319.52	825273	29127	393.107	411238	29408	855850	8696.66
Hospozín	ČM	40	50.3274	14.1822	2023-04-27	pšenice	220	f	7.71	0.167117	0.904622	n.d.	30.5851	31.4897	6.25879	12.1484	53.8372	34.0144	0.253603	2.84533	0.181055	2.36893	8.883	0.369715	-22.161	1.08142	2354.08	627989	26494.6	0	348249	12253.4	757448	6891.88
Hobšovice	NP	41	50.2718	14.1861	2023-04-27	uvláčené, plodina neznámá	200	f	7.475	0.040676	1.13457	0.0423867	21.469	22.6459	8.92173	24.6407	38.0064	37.3529	0.208016	2.24802	0.148509	1.87163	11.467	0.370659	-21.766	1.08185	2966.4	868413	26864.2	0	360910	14211.9	1.06293e+06	9981.49
Pohoří na Šumavě	HPaG hnědá půda kyselá slabě glejová	42	48.5976	14.7127	2023-05-02	louka	940	g	6.005	0.434199	4.30967	0.82826	2.96305	8.10098	1.96118	51.6583	23.7854	24.5563	0.51252	6.37117	0.365903	5.30444	6.379	0.368801	-25.062	1.07825	1140.3	2.33023e+06	202325	20586.8	3.18299e+06	4646.12	7740.48	82073.4
Pivonice u Pohorské Vsi	Hnědá půda kyselá nenasycená	43	48.6636	14.6481	2023-05-02	louka	750	g	5.445	0.304365	2.26973	0.349406	4.61943	7.23857	1.16223	51.2664	25.4372	23.2964	0.317793	3.19056	0.226882	2.65636	8.991	0.369755	-24.152	1.07924	577.917	1.74993e+06	51025.9	8495.05	817009	1574.92	79448	74842.3
Kuří	HPaG	44	48.7092	14.6273	2023-05-02	louka se vyčnívajícími velkými kameny, ale půda jinak bez kamenů	725	g	5.465	0.274165	2.41423	0.332669	4.90038	7.64728	1.3886	39.7554	34.2798	25.9647	0.348306	3.99118	0.248666	3.32294	9.08	0.369787	-25.089	1.07822	211.285	1.51358e+06	24283.5	0	478691	859.762	56247.5	47645.9
Valtéřov	Hpag	45	48.7368	14.6471	2023-05-02	pastvina, telata	640	g	5.465	0.174997	1.58375	0.289504	2.75249	4.62575	0.498572	63.0543	19.9042	17.0415	0.152335	1.40747	0.108756	1.17182	9.958	0.370108	-23.822	1.0796	305.059	581759	19428.1	1252.74	383150	1126.01	75085.9	30734.3
Rychnov u Nových Hradů	Hpa	46	48.7567	14.6843	2023-05-02	louka	590	g	5.14	0.186723	2.13083	0.286242	1.87525	4.29233	1.25065	69.6884	14.8499	15.4616	0.190319	2.06213	0.135875	1.71687	7.707	0.369286	-24.273	1.07911	198.05	606719	38572.5	0	450404	360.08	331757	9896.9
Buková u Nových Hradů	Hnědá půda nenasycená	47	48.8262	14.7192	2023-05-02	louka	520	g	5.235	0.137582	0.999699	0.248564	1.68404	2.9323	8.96307	64.4472	19.329	16.2239	0.138686	1.36192	0.0990123	1.1339	9.489	0.369936	-23.939	1.07948	432.768	527548	22198.6	570.31	388788	388.137	191981	13653.5
Třebeč	GL glejová půda typická	48	48.8748	14.6951	2023-05-02	mokrá sečená louka	450	g	5.63	0.2948	1.57531	0.339886	2.05323	3.96842	1.63928	40.949	34.2754	24.7756	0.37783	4.18595	0.269744	3.48509	7.034	0.36904	-26.722	1.07643	133.759	1.74928e+06	108119	0	2.24727e+06	71.7549	1878.81	25267.2
Jílovice u Trhových Svinů	OG oglejená půda typická	49	48.8836	14.7222	2023-05-02	louka	480	g	5.82	0.170646	1.68787	0.255513	3.4093	5.35269	0.707877	64.8243	15.073	20.1027	0.161355	1.76403	0.115196	1.46868	6.217	0.368742	-24.965	1.07835	114.859	901050	37570.6	1848.72	533675	303.264	48015.6	16615.5
Břilice	OG oglejená půda typická	50	49.0233	14.7276	2023-05-02	zorané pole, plodina neznámá	450	f	7.315	0.0335068	1.36195	0.0292772	14.4682	15.8594	13.8362	33.7261	32.0477	34.2262	0.14358	1.34318	0.102506	1.11829	13.735	0.371487	-20.675	1.08305	3015.96	682381	32507.7	0	345991	15742.5	104714	25753.4

## Sheet: data potting substrate
CTO - nitrification bacteria 16S copy numbers per mg soil	Bacteria - 16S copy numbers per mg soil	Fungi - ITS copy numbers per mg soil	Rhizophagus (mt5) mtLSU copies per mg soil	Protists (18S copies per mg soil)	Bacterial AmoA gene copies per mg soil	Archaeal AmoA gene copies per mg soil	Comammox AmoA gene copier per mg soil
10.8717	225204	2402.64	0	12319.5	9.84348	8511.14	760.957

## Sheet: data - samples from pots
pot ID	soil ID	Mycorrhizal treatment	Shoot dry weight per pot (g)	Root dry weight per pot (g)	Dry weight plants per pot (g)	Root N%	Root C%	Root δ15N (‰)	Root AT% 15N	Root δ13C (‰)	Root AT% 13C	Shoot N%	Shoot C%	Shoot δ15N (‰)	Shoot AT% 15N	Shoot δ13C (‰)	Shoot AT% 13C	Shoot N content (mg)	Root N content (mg)	Plant N content (mg)	Root P concentration (mg/g)	Shoot P concentration (mg/g)	Root P content (mg)	Shoot P content (mg	Plant P content (mg)	Rhizophagus mt5 (mtLSU copies per mg roots)	Claroiodeoglomus (LSU copies per mg roots)	Funneliformis (LSU copies per mg roots)	Colonization in NM pots only, by stereomicroscope (0 - none, 1 -traces - uncertain, 2 - maybe including arbuscules - weak, 3 - positive )	Root colonization by hyphae (% root lenght colonized)	Root colonization by arbuscules (% root length colonized)	Root colonization by vesicles (% root length colonized)		Meshbag humidity (GWC, %)	Meshbag NO3- (µg N/g DW) LOD 0,19	Meshbag NO2- (µg N/g DW) LOD 0,34	Meshbag NH4+ (µg N/g DW) LOD 0,90	Total N in meshbag after harvest (%)	Total C in meshbag after harvest (%)	δ15N (N in meshbag post harvest, ‰)	AT% 15N (N in meshbag post harvest)	δ13C (C in meshbag post harvest, ‰)	AT% 13C (C in meshbag post harvest)	CTO - nitrification bacteria 16S copy numbers per mg soil	Bacteria - 16S copy numbers per mg soil	Fungi - ITS copy numbers per mg soil	Rhizophagus (mt5) mtLSU copies per mg soil	Protists (18S copies per mg soil)	Bacterial AmoA gene copies per mg soil
1	1	NM	0.91	1.50283	2.41283	1.12376	37.3071	3.849	0.367877	-11.577	1.093	1.45736	40.9382	10.915	0.370457	-6.495	1.09856	13.2619	16.8882	30.1501	0.570891	0.565156	0.85795	0.514292	1.37224	0	0	0	1	4	2	0		27.8147	17.083	0.128834	0.212206	0.18875	2.42029	1.342	0.366962	-22.282	1.08129	133.081	863006	35549.8	0	432241	425.048
2	2	NM	1.091	1.5021	2.5931	0.679807	30.7654	9.13	0.369806	-10.805	1.09384	1.33147	41.183	6.667	0.368906	-7.072	1.09793	14.5263	10.2114	24.7377	0.841282	0.47685	1.26369	0.520243	1.78394	1285.19	0	0	1	2	0	0		17.9404	6.77664	0.0534873	0.0378057	0.119743	1.24852	9.048	0.369776	-19.225	1.08463	10429.4	515438	27663.6	249.552	388949	69785.7
3	3	NM	1.398	1.88908	3.28708	1.24502	40.0175	10.242	0.370211	-9.136	1.09567	1.42338	41.814	11.501	0.370671	-7.06	1.09794	19.8989	23.5194	43.4183	0.573456	0.441535	1.0833	0.617265	1.70057	4231.23	0	0	0	0	0	0		21.1245	10.9512	0.091234	0	0.155738	3.69327	5.177	0.368362	-11.353	1.09324	511.689	605687	16908.7	0	250006	1783.75
4	4	NM	1.085	1.72011	2.80511	0.926299	32.38	9.541	0.369956	-10.338	1.09435	1.50407	40.8749	9.93	0.370098	-7.242	1.09774	16.3192	15.9333	32.2525	0.743812	0.4717	1.27944	0.511795	1.79123	1522.03	0	0	0	0	0	0		24.0814	17.7881	0.236456	0.287159	0.185916	2.94608	7.813	0.369325	-16.484	1.08763	1900.72	873039	32945	820.565	555429	10456
5	5	NM	1.332	2.09157	3.42357	1.08285	37.7483	9.735	0.370026	-9.002	1.09581	1.31457	41.8634	9.544	0.369957	-6.78	1.09824	17.5101	22.6487	40.1588	0.61695	0.413396	1.2904	0.550644	1.84104	0	0	0	0	0	0	0		29.5075	24.2488	0.131988	0.658666	0.31738	7.88875	5.211	0.368375	-10.072	1.09464	197.419	1.06644e+06	54534.8	340.295	558052	776.548
6	6	NM	1.493	1.44193	2.93493	1.15456	35.2079	11.022	0.370496	-8.99	1.09583	1.41713	41.1269	12.644	0.371088	-6.593	1.09845	21.1577	16.6479	37.8056	0.6118	0.601988	0.882173	0.898768	1.78094	1011.66	0	70.5174	0	2	0	0		27.31	20.4745	0.176328	0	0.254924	7.21281	7.893	0.369354	-8.649	1.0962	2285.5	634230	25812.2	376.475	363568	10613.2
7	7	NM	1.427	1.06214	2.48914	1.1198	35.7654	11.724	0.370752	-10.146	1.09456	1.4546	41.5291	11.37	0.370624	-6.54	1.09851	20.7571	11.8938	32.6509	0.642704	0.355029	0.682642	0.506627	1.18927	0	0	0	0	0	0	0		29.6691	19.9882	0.132291	1.08821	0.324743	4.69208	4.711	0.368192	-17.479	1.08654	405.43	1.28281e+06	38919.2	0	610301	1909.88
8	8	NM	1.84	2.01076	3.85076	0.892678	31.982	11.781	0.370773	-10.062	1.09465	1.20003	41.3824	12.721	0.371117	-6.334	1.09873	22.0806	17.9496	40.0302	0.654266	0.41505	1.31557	0.763692	2.07926	0	0	0	0	0	0	0		28.4016	24.2322	0.23377	0	0.273946	5.28269	8.697	0.369647	-10.58	1.09409	1313.69	631016	23391.1	365.371	297789	6316.85
9	9	NM	1.55	1.84084	3.39084	1.04234	37.2441	10.881	0.370445	-8.644	1.09621	1.33675	41.2638	10.189	0.370192	-6.747	1.09828	20.7197	19.1878	39.9075	0.666839	0.541371	1.22754	0.839125	2.06667	4402.37	0	0	0	0	0	0		21.0551	10.9881	0.174867	0	0.15159	1.33499	10.981	0.370481	-19.996	1.08379	2067.15	525639	30656.3	171.218	398942	13826.9
10	10	NM	0.725	0.705335	1.43034	1.29099	36.798	9.403	0.369905	-8.91	1.09591	1.32196	40.1601	9.43	0.369915	-6.768	1.09826	9.5842	9.10583	18.69	0.829017	0.57241	0.584735	0.414998	0.999732	1862.73	0	0	0	0	0	0		22.4566	16.9022	0.331038	0.938601	0.142984	1.93158	9.452	0.369923	-14.302	1.09002	1341.92	644915	21402.1	381.974	245127	6787.43
11	11	NM	2.069	2.90094	4.96994	0.902315	26.9451	13.389	0.37136	-9.989	1.09474	1.25065	40.267	8.817	0.369691	-12.501	1.09199	25.876	26.1756	52.0517	0.775025	0.575248	2.2483	1.19019	3.43849	0	0	0	0	2	0	0		37.7569	9.87503	0.300665	16.4775	0.455093	5.09035	1.655	0.367076	-24.419	1.07895	310.146	874780	40146.9	777.022	548701	1981.1
12	12	NM	1.595	1.8162	3.4112	0.949812	28.7207	9.2	0.369831	-10.348	1.09434	1.35465	42.4763	6.58	0.368875	-13.313	1.0911	21.6067	17.2505	38.8572	0.6324	0.46655	1.14856	0.744147	1.89271	0	0	0	1	4	0	0		28.6864	18.4044	0.14007	0.317354	0.257601	2.70422	8.593	0.36961	-24.027	1.07938	1603.56	684996	55454.7	0	610810	12098.5
13	13	NM	1.443	1.30845	2.75145	1.36795	36.9316	11.61	0.370711	-9.415	1.09536	1.35677	40.8349	12.247	0.370944	-10.488	1.09419	19.5782	17.899	37.4771	0.983671	0.67255	1.28709	0.97049	2.25758	894211	0	0	3	8	0	0		28.4451	23.6084	0.174149	0.893703	0.259764	3.46972	7.796	0.369319	-19.559	1.08427	2469.44	548027	26845	7094.29	333614	13759.4
14	14	NM	1.486	1.98663	3.47263	0.936411	34.1443	10.181	0.370189	-8.732	1.09611	1.38164	41.2296	13.548	0.371419	-8.701	1.09614	20.5312	18.6031	39.1343	0.9414	0.48008	1.87022	0.713398	2.58362	1521.49	0	0	1	6	0	0		28.3378	28.0129	0.151313	0.360956	0.200459	5.07	11.23	0.370572	-9.004	1.09581	2187.73	627861	32376.7	346.426	342393	10912.4
15	15	NM	1.883	1.64202	3.52502	1.01884	28.2118	13.458	0.371386	-9.635	1.09512	1.59608	41.2774	12.288	0.370959	-8.206	1.09668	30.0541	16.7295	46.7837	2.11743	2.21826	3.47686	4.17699	7.65385	1.7888e+06	0	43473.2	3	46	20	10		26.8804	12.9033	0.118759	0	0.211076	3.23533	10.479	0.370298	-15.217	1.08902	2016.7	609288	14947.8	8449.87	252919	10946
16	16	NM	0.927	0.806438	1.73344	0.944078	32.3419	8.128	0.36944	-10.046	1.09467	1.269	41.5918	6.208	0.368739	-8.677	1.09617	11.7636	7.6134	19.377	0.803318	0.465187	0.647826	0.431229	1.07905	1655.14	0	0	1	0	0	0		29.5702	20.166	0.138314	0	0.224485	4.90673	9.38	0.369897	-10.262	1.09444	377.431	932794	13337.8	0	218259	1598.37
17	17	NM	1.222	1.52875	2.75075	1.16441	40.8202	7.699	0.369283	-11.143	1.09347	1.47536	41.3919	8.919	0.369728	-8.552	1.09631	18.0289	17.8009	35.8297	0.656681	0.51805	1.0039	0.633057	1.63696	0	0	0	1	0	0	0		33.7845	20.764	0.198945	2.86095	0.371985	5.41159	6.082	0.368693	-17.593	1.08642	119.858	1.11509e+06	31367.7	0	288060	606.067
18	18	NM	1.094	1.26656	2.36056	1.33902	39.3902	7.261	0.369123	-11.53	1.09305	1.41915	41.7193	9.595	0.369975	-8.078	1.09682	15.5255	16.9594	32.4849	0.660657	0.49745	0.836762	0.54421	1.38097	2238.43	0	0	0	0	0	0		26.6595	19.929	0.174086	0	0.284733	4.01994	9.215	0.369837	-16.043	1.08811	3986.87	970970	32388	0	489817	27311.3
19	19	NM	1.739	1.65968	3.39868	1.13955	39.5631	11.683	0.370738	-8.653	1.0962	1.24079	41.0301	13.826	0.37152	-8.023	1.09689	21.5773	18.9129	40.4901	0.6942	0.474006	1.15215	0.824296	1.97644	0	0	176.263	0	0	0	0		25.0894	21.7696	0.288512	3.00612	0.18258	1.87032	11.747	0.370761	-22.119	1.08147	3237.59	914041	30879.2	0	470174	19455.4
20	20	NM	0.825	0.845061	1.67006	1.30289	39.2993	8.571	0.369602	-8.458	1.09641	1.50074	40.8066	10.383	0.370263	-7.646	1.0973	12.3811	11.0102	23.3913	0.683581	0.618576	0.577668	0.510325	1.08799	1285.11	0	0	0	0	0	0		21.1436	12.996	0.198777	0.891458	0.185275	1.67949	12	0.370853	-23.325	1.08015	4933.7	731143	149024	224.656	1.21176e+06	28148.9
21	21	NM	0.755	0.577803	1.3328	1.23917	34.5353	12.34	0.370977	-9.476	1.0953	1.54017	41.344	11.56	0.370693	-7.978	1.09693	11.6283	7.15999	18.7883	0.673246	0.71375	0.389004	0.538881	0.927885	8592.02	0	0	2	0	0	0		16.471	13.4806	0.206748	5.10036	0.104452	1.0476	10.354	0.370253	-20.503	1.08323	1658.03	465249	25852.3	0	336706	8101.61
22	22	NM	1.378	1.39073	2.76873	1.10419	35.7064	11.341	0.370613	-9.405	1.09537	1.33664	40.7431	12.457	0.37102	-9.365	1.09542	18.4189	15.3563	33.7752	0.658093	0.432192	0.915227	0.595561	1.51079	1470.06	0	0	0	0	0	0		23.0846	15.4143	0.287257	3.89727	0.19775	1.84669	7.734	0.369296	-24.824	1.07851	399.976	802345	25083.7	0	442727	521.342
23	23	NM	1.257	1.60339	2.86039	0.9932	32.1353	10.782	0.370409	-9.83	1.09491	1.36069	41.46	10.807	0.370418	-7.841	1.09708	17.1039	15.9249	33.0288	0.52463	0.5129	0.841189	0.644715	1.4859	0	0	0	0	0	0	0		20.3782	11.7552	0.175576	0	0.13379	1.16017	10.957	0.370473	-23.386	1.08008	3032.79	574330	24476.4	0	415233	18052
24	24	NM	1.212	1.66551	2.87751	1.13749	33.0698	11.113	0.370529	-9.379	1.0954	1.59607	40.863	10.071	0.370149	-7.649	1.09729	19.3443	18.9451	38.2894	0.660725	0.567885	1.10044	0.688277	1.78872	2955.72	0	0	1	0	0	0		20.7563	11.0685	0.343474	0.543316	0.175114	1.83292	7.829	0.369331	-26.111	1.0771	2488.83	519833	35182.1	0	572046	12872.1
25	25	NM	0.776	1.14071	1.91671	1.37076	38.5609	6.414	0.368814	-10.979	1.09365	1.42262	41.8292	8.306	0.369505	-8.142	1.09675	11.0396	15.6365	26.676	0.69935	0.432192	0.797759	0.335381	1.13314	0	0	0	1	0	0	0		22.4227	19.9778	0.24082	2.89425	0.153784	1.4088	10.563	0.370329	-25.054	1.07826	1332.08	415002	20886.6	0	231843	2016.59
26	26	NM	1.539	1.50806	3.04706	1.34152	41.5423	9.622	0.369985	-8.365	1.09651	1.20224	41.3578	11.504	0.370672	-7.617	1.09733	18.5025	20.2309	38.7335	0.603353	0.441535	0.909895	0.679522	1.58942	0	0	0	0	6	0	0		21.8007	8.94495	0.114227	1.65031	0.13999	1.30003	10.702	0.370379	-23.814	1.07961	763.698	295078	11208.5	0	153802	4376.09
27	27	NM	1.302	1.38738	2.68938	1.3625	41.154	10.338	0.370246	-10.137	1.09457	1.31546	41.4261	11.479	0.370663	-7.974	1.09694	17.1273	18.903	36.0303	0.685105	0.515976	0.950498	0.671801	1.6223	0	0	0	0	0	0	0		21.5156	12.3102	0.206806	0.244015	0.163857	1.69625	9.892	0.370084	-25.073	1.07824	1817.44	670251	29743.3	605.057	474832	13222.1
28	28	NM	1.882	2.68993	4.57193	0.81216	27.9373	12.613	0.371077	-9.605	1.09516	1.15066	41.7838	11.581	0.370701	-7.971	1.09694	21.6554	21.8465	43.5019	0.61695	0.37385	1.65955	0.703586	2.36314	0	0	0	0	2	0	0		23.6218	16.7518	0.201053	2.97725	0.193762	1.98309	8.234	0.369478	-25.511	1.07776	220.47	523377	21004.2	0	381374	852.301
29	29	NM	1.953	2.19104	4.14404	0.840326	24.0686	12.061	0.370876	-9.512	1.09526	1.45574	41.6698	12.219	0.370933	-7.759	1.09717	28.4307	18.4119	46.8426	1.68752	0.63009	3.69744	1.23057	4.928	1114.2	0	0	1	4	0	0		23.7112	13.4427	0.0926526	0	0.148421	1.37968	9.461	0.369926	-23.677	1.07976	1864.27	574836	32901	452.735	399081	11910.4
30	30	NM	2.096	2.20459	4.30059	0.836964	33.4495	5.864	0.368613	-12.49	1.092	1.05891	41.6774	11.747	0.370761	-8.008	1.0969	22.1948	18.4516	40.6465	0.805558	0.372361	1.77593	0.780468	2.55639	0	0	0	0	0	0	0		19.9144	2.33484	0.54889	1.45936	0.196024	2.70975	7.968	0.369381	-26.354	1.07683	1042.35	708296	20863.2	0	217224	8284.24
31	31	NM	0.729	1.09737	1.82637	1.06209	34.9136	4.71	0.368192	-12.104	1.09242	1.36923	41.4292	10.17	0.370185	-7.778	1.09715	9.98172	11.6551	21.6368	0.6839	0.534375	0.750491	0.389559	1.14005	0	0	0	0	0	0	0		23.7394	21.4379	0.136993	0.729713	0.199117	1.79945	10.04	0.370138	-20.318	1.08344	774.483	610880	17877.5	0	175146	4797.71
32	32	NM	1.759	2.3271	4.0861	0.83118	31.6932	5.215	0.368376	-13.038	1.0914	1.27233	41.2474	10.23	0.370207	-8.028	1.09688	22.3802	19.3424	41.7226	0.687675	0.427083	1.60028	0.75124	2.35152	6445.78	0	0	1	0	0	0		27.734	17.8496	0.255078	0.811315	0.313186	3.34512	6.793	0.368952	-20.397	1.08335	961.006	771780	21923.8	962.217	281738	5109.1
33	33	NM	1.357	1.39905	2.75605	1.06491	38.0353	10.884	0.370446	-9.148	1.09565	1.26841	41.0642	10.262	0.370219	-8.303	1.09658	17.2123	14.8987	32.111	0.737975	0.484245	1.03247	0.65712	1.68959	0	0	0	0	0	0	0		25.6624	12.0695	0.249853	1.08429	0.196064	1.98633	12.344	0.370979	-20.628	1.0831	2664.72	763342	25721.3	287.952	418078	15848.9
34	34	NM	0.927	1.01381	1.94081	1.10475	31.5525	8.035	0.369406	-9.484	1.09529	1.58028	41.8594	5.972	0.368653	-7.776	1.09716	14.6492	11.2001	25.8493	0.556201	0.43992	0.563882	0.407806	0.971688	0	0	0	0	2	0	0		25.215	11.4431	0.223354	2.73085	0.257145	2.73175	6.095	0.368697	-24.748	1.07859	3833.46	1.0308e+06	48583.9	244.635	644115	28722.9
35	35	NM	1.291	1.4657	2.7567	1.1168	31.0608	10.246	0.370213	-9.915	1.09482	1.60804	41.4419	8.316	0.369508	-7.779	1.09715	20.7599	16.369	37.1288	0.933226	0.630305	1.36783	0.813723	2.18155	0	0	0	0	0	0	0		21.7062	22.598	0.0924467	0.28179	0.136838	1.35857	5.431	0.368455	-26.842	1.0763	1737.7	398507	13573.3	0	160978	11745.6
36	36	NM	1.478	1.53755	3.01555	1.2907	32.6771	10.188	0.370192	-7.908	1.09701	1.45324	41.4405	11.019	0.370495	-7.585	1.09736	21.4789	19.8452	41.3242	0.908683	0.581511	1.39715	0.859473	2.25662	0	0	0	0	0	0	0		22.3601	15.1637	0.0943006	0.912577	0.16746	1.72977	14.912	0.371917	-22.446	1.08111	699.56	220846	11928.2	0	79211.4	4628
37	37	NM	0.907	0.945676	1.85268	1.24847	35.937	9.941	0.370102	-8.093	1.09681	1.48285	41.3255	10.896	0.37045	-8.046	1.09686	13.4494	11.8065	25.2559	0.7376	0.5335	0.697531	0.483884	1.18142	0	0	0	0	0	0	0		19.1464	5.88311	0.357699	2.67002	0.149129	1.88488	11.634	0.37072	-28.122	1.0749	3315.5	648141	46876.3	0	645521	15138.3
38	38	NM	1.579	2.85329	4.43229	1.06715	36.2	12.047	0.370871	-7.79	1.09714	1.21524	41.4911	12.911	0.371186	-9.592	1.09517	19.1886	30.449	49.6376	0.769409	0.407455	2.19534	0.643372	2.83872	1330.62	0	0	1	2	0	0		21.7688	0.54806	0.307315	3.87661	0.166331	2.03853	11.691	0.37074	-23.976	1.07943	6541.84	1.36856e+06	46662.5	0	689963	50688.6
39	39	NM	1.39	1.88621	3.27621	1.13978	34.9531	12.807	0.371148	-9.528	1.09524	1.28788	41.205	13.089	0.371251	-9.435	1.09534	17.9016	21.4987	39.4003	0.608151	0.501729	1.1471	0.697404	1.8445	4681.62	0	0	0	0	0	0		26.0134	15.7796	0.242046	0.0278934	0.159104	2.33612	11.66	0.370729	-17.452	1.08657	3658.29	656876	20526.4	0	428473	25590.5
40	40	NM	0.802	0.914604	1.7166	1.33608	40.6429	10.395	0.370267	-8.585	1.09627	1.13936	39.5733	13.027	0.371228	-8.391	1.09648	9.13769	12.2198	21.3575	0.70965	0.241859	0.649049	0.193971	0.84302	7957.01	0	0	0	2	0	0		25.2001	9.02254	0.345648	0.493736	0.229601	2.79154	9.293	0.369865	-22.395	1.08116	1031.47	417774	10676.7	0	154943	6297.29
41	41	NM	1.625	3.07731	4.70231	0.503497	18.0388	13.185	0.371286	-9.085	1.09572	1.22363	40.8748	11.809	0.370784	-7.977	1.09693	19.8839	15.4941	35.3781	1.05609	0.3584	3.24991	0.5824	3.83231	790.888	0	0	1	8	0	0		27.6307	19.7559	0.183432	0.555112	0.188771	2.17919	12.588	0.371068	-21.798	1.08182	3922.01	869014	31077.8	0	435983	25729.6
42	42	NM	1.49	2.00177	3.49177	1.0966	29.7044	11.786	0.370775	-9.784	1.09496	1.39961	40.7057	11.328	0.370608	-9.704	1.09505	20.8542	21.9515	42.8057	0.784208	0.491551	1.56981	0.732412	2.30222	0	0	0	1	0	0	0		38.6485	2.604	1.49574	12.0037	0.546382	6.50736	6.438	0.368823	-25.1	1.07821	157.438	3.122e+06	64929.7	0	183554	9799.07
43	43	NM	1.585	3.14213	4.72713	0.647715	22.8016	11.019	0.370495	-10.238	1.09446	1.12104	41.3249	13.651	0.371456	-8.09	1.09681	17.7684	20.352	38.1204	0.69006	0.4305	2.16825	0.682343	2.8506	2267.42	0	0	0	4	0	0		33.4487	23.5193	0.600812	3.5963	0.333792	3.27042	9.397	0.369903	-24.062	1.07934	999.563	1.49131e+06	44132.3	0	569044	2997.9
44	44	NM	1.649	2.10031	3.74931	0.939144	31.7735	11.627	0.370717	-11.075	1.09355	1.24766	42.0374	12.894	0.37118	-7.878	1.09704	20.5738	19.7249	40.2988	0.646513	0.411756	1.35788	0.678986	2.03686	0	0	0	0	0	0	0		37.6085	26.1068	0.33088	2.75306	0.379215	4.12599	9.458	0.369925	-24.85	1.07848	436.326	1.12323e+06	23526	0	498182	2713.19
45	45	NM	2.02	2.78036	4.80036	0.794679	23.5532	12.703	0.37111	-10.266	1.09443	1.24426	41.3647	13.809	0.371514	-7.842	1.09708	25.1341	22.095	47.2291	0.810647	0.481374	2.25389	0.972375	3.22627	2702	0	0	0	0	0	0		24.1192	15.3665	0.21729	4.28497	0.159206	1.39641	10.341	0.370248	-22.286	1.08128	471.398	538114	22799.8	0	463844	1635.36
46	46	NM	1.026	1.08554	2.11154	1.29424	37.4376	10.336	0.370246	-9.769	1.09498	1.31768	40.6677	9.135	0.369807	-7.906	1.09701	13.5194	14.0496	27.5689	0.76991	0.576392	0.835771	0.591378	1.42715	6608.87	0	0	0	0	0	0		20.9469	10.1577	0.202258	1.77826	0.170972	1.82037	6.757	0.368939	-23.641	1.0798	228.362	527526	39343.5	0	386514	216.867
47	47	NM	1.2	2.52054	3.72054	0.593818	15.9067	9.838	0.370064	-9.089	1.09572	1.50941	41.0705	10.014	0.370128	-7.793	1.09714	18.113	14.9674	33.0804	0.838636	0.56503	2.11382	0.678036	2.79185	806.255	0	0	0	0	0	0		18.9523	14.1677	0.12376	2.16501	0.161574	1.53476	11.002	0.370489	-23.393	1.08007	670.192	514397	21784.1	0	274178	350.111
48	48	NM	1.067	1.55805	2.62505	0.71313	18.165	14.193	0.371654	-8.731	1.09611	1.35331	41.0856	11.791	0.370777	-8.059	1.09685	14.4399	11.1109	25.5508	1.12458	0.547854	1.75216	0.584561	2.33672	1277.34	0	0	0	0	0	0		41.2569	2.9321	0.27818	47.0606	0.383003	3.96103	6.613	0.368886	-27.124	1.07599	135.899	1.02976e+06	38469.1	0	582006	698.405
49	49	NM	2.088	2.97072	5.05872	0.953703	33.388	7.591	0.369244	-9.209	1.09559	1.05774	40.989	12.834	0.371158	-9.48	1.09529	22.0855	28.3318	50.4173	0.78019	0.403137	2.31772	0.841751	3.15947	4556.91	0	0	0	0	0	0		21.0197	1.26171	0.292698	15.3641	0.138265	1.60389	7.501	0.369211	-25.068	1.07824	790.724	896210	32229	0	437625	5354.21
50	50	NM	1.229	1.75367	2.98267	0.874135	32.4239	3.478	0.367742	-11.316	1.09328	1.24064	41.1423	8.022	0.369401	-7.736	1.0972	15.2475	15.3294	30.5769	0.7766	0.433052	1.3619	0.532221	1.89412	1012.52	0	0	2	0	0	0		23.1616	14.8192	0.098914	0	0.136604	1.38588	14.923	0.371921	-20.32	1.08343	3415.99	657956	33436.3	0	402538	23888.1
51	1	AMF	3.328	5.50157	8.82957	0.12988	37.7116	15.841	0.372256	-11.025	1.0936	0.93839	42.4855	10.99	0.370485	-8.024	1.09688	31.2296	7.14543	38.3751	1.4873	0.98203	8.18248	3.26819	11.4507	702639	0	0	not determined	52	12	8		26.4922	0.607886	0.115679	0	0.198348	2.41601	3.965	0.36792	-22.007	1.08159	145.216	935735	39161.3	112785	455852	488.709
52	2	AMF	3.665	4.75373	8.41873	0.714129	39.9494	10.75	0.370397	-10.314	1.09438	1.05497	42.0427	10.643	0.370358	-9.36	1.09542	38.6648	33.9478	72.6126	1.15335	0.96738	5.48274	3.54545	9.02819	1.90292e+06	0	0	not determined	72	12	30		18.3808	1.24526	0.151849	1.13366	0.120726	1.2095	10.778	0.370407	-17.102	1.08695	8819.9	507852	30141.2	53932.7	375911	64833.9
53	3	AMF	2.953	3.62118	6.57418	0.752989	36.1127	12.785	0.37114	-10.431	1.09425	1.25819	42.9002	13.122	0.371263	-9.197	1.0956	37.1544	27.2671	64.4216	1.19908	1.11171	4.34208	3.28287	7.62495	2.15668e+06	0	0	not determined	70	32	30		23.3239	0.671658	0.194947	0.981191	0.152164	3.57436	5.868	0.368615	-9.68	1.09507	977.258	869297	30444.7	118374	374424	6520.78
54	4	AMF	3.229	5.28974	8.51874	0.762978	38.464	11.118	0.370531	-9.037	1.09578	0.958889	42.0467	10.205	0.370198	-7.851	1.09707	30.9625	40.3596	71.3221	1.42613	0.96738	7.54388	3.12367	10.6676	1.90539e+06	0	0	not determined	66	14	24		24.7726	0.632005	0.274613	1.33887	0.183788	2.95071	6.714	0.368924	-15.492	1.08872	1817.88	885313	37062.3	36571.1	441678	12422.7
55	5	AMF	3.437	4.981	8.418	0.710627	37.7003	15.74	0.372219	-10.186	1.09452	0.987968	42.6575	12.902	0.371183	-8.398	1.09648	33.9564	35.3963	69.3528	1.34825	1.01153	6.71563	3.47663	10.1923	1.62887e+06	0	0	not determined	66	8	32		28.8046	0.47546	0.17615	1.91427	0.294597	7.6674	5.011	0.368302	-10.177	1.09453	346.477	2.09404e+06	94847	102167	801455	1423.98
56	6	AMF	3.489	4.38129	7.87029	0.759171	41.4925	9.836	0.370063	-8.669	1.09618	0.917394	41.9839	11.402	0.370635	-7.551	1.0974	32.0079	33.2615	65.2694	1.2941	0.964172	5.66981	3.36399	9.0338	3.17357e+06	0	0	not determined	50	10	16		26.8764	0.511179	0.141392	0.491232	0.256621	7.12143	11.549	0.370689	-8.292	1.09659	5059.01	1.39427e+06	61832.9	165566	756614	34381
57	7	AMF	3.432	4.06546	7.49746	0.992931	38.207	11.512	0.370675	-9.47	1.0953	0.97242	42.3866	10.366	0.370257	-7.573	1.09738	33.3734	40.3672	73.7406	1.5373	0.887076	6.24983	3.04444	9.29428	3.80352e+06	0	0	not determined	74	0	48		30.0388	1.02901	0.191638	1.7784	0.318248	4.63532	3.936	0.367909	-18.418	1.08552	356.947	1.26628e+06	45355.6	194414	575420	1579.69
58	8	AMF	3.553	5.21935	8.77235	0.784691	37.0112	10.22	0.370203	-7.691	1.09725	0.758085	41.9677	11.59	0.370704	-9.305	1.09548	26.9348	40.9558	67.8906	1.47148	1.01463	7.68018	3.60499	11.2852	3.69303e+06	0	0	not determined	66	12	22		26.8108	0.670359	0.129017	0.75127	0.285502	5.29929	9.844	0.370066	-10.837	1.09381	2505.32	1.23964e+06	42145.9	29457.8	575624	18522.1
59	9	AMF	3.475	4.98772	8.46272	0.718518	39.6131	11.79	0.370777	-10.164	1.09454	1.04849	42.4688	12.077	0.370882	-9.453	1.09532	36.4349	35.8377	72.2726	1.14879	1.12767	5.72983	3.91865	9.64848	3.34263e+06	0	0	not determined	72	12	18		20.1295	0.369523	0.07823	0	0.172117	1.51755	11.751	0.370763	-20.677	1.08304	536.873	315616	7784	7203.83	112918	2857.05
60	10	AMF	2.705	3.59227	6.29727	0.945818	37.9598	10.743	0.370395	-8.141	1.09676	1.08879	41.7613	10.88	0.370445	-7.609	1.09734	29.4518	33.9763	63.4282	1.65976	1.18599	5.96232	3.2081	9.17042	3.48891e+06	0	0	not determined	68	14	30		21.2938	0.224149	0.0674106	0.564236	0.142523	1.94942	10.399	0.370269	-12.019	1.09251	356.603	295470	11273.3	22103.8	49888	2007.84
61	11	AMF	3.602	6.38421	9.98621	0.675689	33.827	14.159	0.371642	-9.991	1.09473	0.810531	41.73	14.322	0.371701	-7.57	1.09738	29.1953	43.1374	72.3328	1.47405	0.887076	9.41066	3.19525	12.6059	1.29497e+06	0	7.22325	not determined	not determined	not determined	not determined		35.1322	0.52517	0.251366	0.990844	0.4228	4.55462	1.806	0.367132	-24.647	1.0787	57.2623	942627	51287.6	39029	604995	266.019
62	12	AMF	3.98	6.38061	10.3606	0.859689	34.2254	15.301	0.372059	-9.598	1.09516	0.847683	41.4758	14.049	0.371602	-9.232	1.09556	33.7378	54.8534	88.5912	2.22584	1.31367	14.2023	5.22842	19.4307	817214	0	0	not determined	not determined	not determined	not determined		28.1158	0.51178	0.0417264	2.55783	0.412224	2.54471	6.744	0.368934	-24.489	1.07887	2022.92	787229	60576.7	41269.1	709557	15651.2
63	13	AMF	3.768	5.9265	9.6945	0.654709	37.5824	12.443	0.371015	-9.874	1.09486	0.923396	41.9189	13.253	0.371311	-7.486	1.09747	34.7936	38.8013	73.5949	1.19632	1.13951	7.09002	4.29368	11.3837	2.88057e+06	0	0	not determined	not determined	not determined	not determined		27.0372	0.734849	0.169808	0.151492	0.270965	3.50792	9.732	0.370025	-19.197	1.08466	1592.88	450056	23296.3	7653.82	208978	9973.8
64	14	AMF	3.925	6.35298	10.278	0.708975	39.8807	11.035	0.370501	-8.743	1.0961	0.829569	41.7701	11.384	0.370629	-9.582	1.09518	32.5606	45.0411	77.6016	1.20504	0.957122	7.65559	3.7567	11.4123	2.38058e+06	0	0	not determined	not determined	not determined	not determined		28.0372	1.49084	0.141935	1.13456	0.198671	5.05677	5.245	0.368387	-12.306	1.0922	1288.26	443482	26171.6	51123.2	249576	8008.89
65	15	AMF	3.169	3.75832	6.92732	0.886147	38.9239	10.117	0.370166	-7.648	1.09729	0.979894	42.179	11.352	0.370617	-9.292	1.0955	31.0528	33.3042	64.357	1.4564	0.951436	5.47362	3.0151	8.48871	3.99717e+06	0	0	not determined	not determined	not determined	not determined		25.3955	0.515797	0.114764	0.544812	0.237004	3.28559	12.582	0.371066	-15.674	1.08852	1108.12	436511	11564.7	7860.82	105851	6841.76
66	16	AMF	3.399	4.78604	8.18504	0.7734	38.7312	12.073	0.37088	-8.145	1.09675	1.00259	42.1007	10.504	0.370307	-7.757	1.09718	34.0781	37.0152	71.0933	1.29669	1.10368	6.20603	3.7514	9.95743	4.98822e+06	0	0	not determined	not determined	not determined	not determined		29.9003	0.361794	0.127733	0.659462	0.239809	5.01029	9.528	0.369951	-10.718	1.09394	364.067	808902	15001.6	18085.3	197047	1420
67	17	AMF	3.877	5.29453	9.17153	0.769483	36.1159	13.727	0.371484	-7.301	1.09767	1.21603	42.5157	13.171	0.371281	-9.062	1.09575	47.1456	40.7405	87.8861	1.66497	0.9455	8.81525	3.6657	12.481	1.19896e+06	0	0	not determined	not determined	not determined	not determined		32.7243	0.29368	0.138513	1.54865	0.39428	5.40611	5.93	0.368637	-17.507	1.08651	104.085	1.01053e+06	43589.4	42083.3	259373	425.342
68	18	AMF	3.458	5.67556	9.13356	0.613023	33.5235	11.997	0.370852	-9.401	1.09538	0.91796	41.8347	10.111	0.370164	-7.427	1.09754	31.7431	34.7925	66.5356	0.90535	0.922669	5.13837	3.19059	8.32896	2.82508e+06	0	0	not determined	not determined	not determined	not determined		26.1119	1.3835	0.254052	1.00172	0.297451	4.09781	6.978	0.36902	-17.339	1.0867	3667.54	845108	42066.8	24847.5	487424	27210.8
69	19	AMF	4.014	7.96589	11.9799	0.619007	32.6335	10.593	0.37034	-10.294	1.0944	0.864097	42.0719	10.547	0.370323	-9.095	1.09571	34.6848	49.3094	83.9943	1.18345	1.27525	9.42724	5.11884	14.5461	3.3715e+06	0	0	not determined	not determined	not determined	not determined		23.2581	1.27695	0.172051	0.567692	0.195504	1.91512	12.273	0.370953	-22.414	1.08114	704.665	402367	17305.7	48235.6	159917	4461.71
70	20	AMF	3.005	6.36535	9.37035	0.870698	40.3747	9.913	0.370092	-7.235	1.09775	1.2489	42.2917	9.112	0.369799	-7.697	1.09724	37.5293	55.423	92.9523	1.61731	1.1401	10.2947	3.426	13.7207	3.96612e+06	0	0	not determined	not determined	not determined	not determined		20.1091	1.11336	0.113394	0	0.194522	1.67115	9.32	0.369875	-21.059	1.08263	1813.76	459985	42728.8	18047.2	299403	10098.4
71	21	AMF	2.862	3.85836	6.72036	0.944679	35.9994	10.596	0.370341	-10.011	1.09471	1.30476	42.3547	10.01	0.370127	-9.079	1.09573	37.3422	36.4492	73.7914	1.83492	1.46354	7.07981	4.18864	11.2685	3.90903e+06	0	0	not determined	not determined	not determined	not determined		16.6493	0.892261	0.449604	4.07447	0.121753	1.15582	8.751	0.369667	-20.038	1.08374	1457.04	462301	24325.2	19344	239980	8617.77
72	22	AMF	3.542	5.69383	9.23583	0.806041	36.5678	14.452	0.371749	-6.897	1.09812	1.10083	42.2478	12.257	0.370947	-7.438	1.09752	38.9914	45.8946	84.8859	1.62542	1.00355	9.25485	3.55458	12.8094	2.93641e+06	0	0	not determined	not determined	not determined	not determined		22.2922	0.843141	0.250957	2.1248	0.218254	1.98782	7.18	0.369094	-24.857	1.07847	120.489	585297	16413.1	3135.55	275489	173.488
73	23	AMF	3.139	4.92213	8.06113	0.611134	28.2968	20.4	0.37392	-9.971	1.09475	0.966292	41.8777	11.838	0.370794	-9.071	1.09574	30.3319	30.0808	60.4127	1.11446	1.0279	5.48554	3.22658	8.71212	2.0369e+06	0	0	not determined	not determined	not determined	not determined		21.0457	1.17923	0.281433	1.41988	0.13297	1.14746	7.553	0.36923	-26.176	1.07703	1231.86	446895	18208.6	6293.33	194195	8384.08
74	24	AMF	3.498	5.57611	9.07411	0.720671	34.821	16.265	0.372411	-7.626	1.09732	0.938462	41.08	10.991	0.370485	-7.41	1.09756	32.8274	40.1854	73.0128	1.14539	1.47007	6.38684	5.1423	11.5291	1.55235e+06	0	0	not determined	not determined	not determined	not determined		20.7873	1.19463	0.392869	0.66455	0.202552	1.94678	8.894	0.369719	-25.38	1.0779	2888.81	611257	35022.8	21089.7	622265	15911.1
75	25	AMF	3.37	5.005	8.375	0.697691	36.9258	10.293	0.37023	-7.82	1.09711	1.06752	41.7708	9.9	0.370087	-7.801	1.09713	35.9754	34.9194	70.8948	1.26327	1.1721	6.32269	3.94998	10.2727	3.27607e+06	0	0	not determined	not determined	not determined	not determined		21.6831	0.705925	0.152199	1.93636	0.148863	1.38601	5.971	0.368652	-24.975	1.07834	1390.67	571223	24635.9	11426.1	292236	2659.71
76	26	AMF	3.883	6.78322	10.6662	0.57237	36.0842	15.28	0.372051	-9.729	1.09502	1.05309	41.9343	13.265	0.371315	-7.67	1.09727	40.8914	38.8251	79.7165	1.34741	1.18599	9.13978	4.6052	13.745	1.97377e+06	0	0	not determined	not determined	not determined	not determined		21.3734	0.91338	0.111456	1.37523	0.148346	1.43467	6.694	0.368916	-24.798	1.07854	747.028	303207	12757.9	19772.9	145162	4127.1
77	27	AMF	3.531	5.06205	8.59305	0.710057	38.7741	10.431	0.37028	-7.933	1.09698	1.06391	42.0886	10.83	0.370426	-7.84	1.09709	37.5668	35.9434	73.5102	1.1377	1.09485	5.75909	3.86592	9.625	2.78971e+06	3145.33	0	not determined	not determined	not determined	not determined		20.6577	1.57625	0.589694	2.5366	0.160862	1.78336	5.424	0.368453	-26.742	1.07641	1042.91	456970	18008.3	21699.4	203232	7542.72
78	28	AMF	2.694	3.07148	5.76548	1.03105	36.8898	11.534	0.370683	-10.304	1.09439	1.197	42.2685	9.331	0.369879	-8.286	1.0966	32.2472	31.6685	63.9157	1.67577	1.06272	5.14709	2.86298	8.01006	1.94768e+06	253.232	0	not determined	not determined	not determined	not determined		24.0948	2.35109	0.421449	2.74771	0.188823	1.93526	6.992	0.369025	-25.889	1.07734	355.043	672260	29909.9	9550.92	298082	1050.03
79	29	AMF	3.636	5.21238	8.84838	0.697087	40.7458	12.931	0.371193	-7.983	1.09693	1.14136	42.1014	13.009	0.371222	-9.21	1.09559	41.4998	36.3348	77.8346	1.18602	1.5017	6.18201	5.46018	11.6422	2.57422e+06	0	0	not determined	not determined	not determined	not determined		22.2934	0.97656	0.202294	1.66815	0.143003	1.36789	7.83	0.369331	-23.485	1.07997	830.069	453112	13530.2	1822.04	146220	4990.85
80	30	AMF	3.484	4.34001	7.82401	0.743851	36.7338	13.52	0.371408	-7.377	1.09759	1.13351	42.0141	12.884	0.371176	-9.222	1.09557	39.4914	32.2832	71.7745	1.28134	1.24208	5.56101	4.3274	9.88842	1.587e+06	0	0	not determined	not determined	not determined	not determined		20.3226	1.41109	0.687345	2.04994	0.192559	2.58481	7.29	0.369134	-25.04	1.07827	731.354	469090	14843	4707.72	170588	5006.65
81	31	AMF	3.269	4.53035	7.79935	0.885435	40.1907	11.987	0.370849	-7.078	1.09792	1.15871	42.7716	10.198	0.370195	-7.643	1.0973	37.8781	40.1133	77.9914	1.52819	1.14857	6.92322	3.75468	10.6779	2.78698e+06	0	0	not determined	not determined	not determined	not determined		24.591	0.611424	0.110883	0.932511	0.206625	1.73429	16.238	0.372401	-20.941	1.08276	631.293	478799	12243.2	4914.01	100088	3901.58
82	32	AMF	3.783	5.39689	9.17989	0.599389	33.6462	15.174	0.372012	-9.208	1.09559	0.994278	41.836	14.427	0.37174	-7.332	1.09764	37.6135	32.3484	69.9619	0.999507	1.24208	5.39423	4.69879	10.093	1.4394e+06	0	0	not determined	not determined	not determined	not determined		29.521	1.79447	0.274056	1.33457	0.314848	3.37357	5.935	0.368639	-20.877	1.08282	1362.42	949630	33996.9	6816.96	472811	8526.87
83	33	AMF	3.409	5.09455	8.50355	0.777776	41.5415	10.317	0.370239	-7.369	1.0976	1.01196	41.9077	10.799	0.370415	-8.873	1.09596	34.4978	39.6242	74.122	1.37878	0.891815	7.02429	3.0402	10.0645	5.03587e+06	0	0	not determined	not determined	not determined	not determined		25.1739	0.371688	0.11665	0.908367	0.202823	1.95296	11.87	0.370806	-21.719	1.0819	1580.98	578894	17312.5	39734.2	216986	9081.72
84	34	AMF	3.719	6.23864	9.95764	0.540418	30.5934	12.04	0.370868	-10.676	1.09398	1.16633	42.647	11.644	0.370723	-8.347	1.09653	43.3757	33.7147	77.0904	0.982333	1.04127	6.12842	3.87247	10.0009	3.62023e+06	0	0	not determined	not determined	not determined	not determined		24.9338	0.70812	0.813457	7.92646	0.275471	2.67533	9.313	0.369872	-23.529	1.07993	1788.6	739167	20524.7	31458.2	288143	12475.1
85	35	AMF	4.067	6.40845	10.4755	0.68767	35.3873	15.809	0.372244	-7.522	1.09743	1.31259	42.4714	13.16	0.371277	-7.814	1.09711	53.3829	44.069	97.4519	1.21177	1.18282	7.7656	4.81052	12.5761	2.76944e+06	0	0	not determined	not determined	not determined	not determined		22.3615	1.41999	0.31748	0.818395	0.150309	1.38497	9.352	0.369887	-21.811	1.0818	1250.87	301425	9463.49	3498.59	100695	8526.8
86	36	AMF	3.615	7.16252	10.7775	0.528904	33.8657	10.544	0.370322	-7.583	1.09737	1.12823	41.6576	10.465	0.370293	-7.551	1.0974	40.7856	37.8829	78.6685	0.872705	1.19926	6.25077	4.33533	10.5861	4.31022e+06	0	0	not determined	not determined	not determined	not determined		23.0568	0.796285	0.120194	1.37368	0.151021	1.76376	10.024	0.370132	-21.356	1.0823	1018.25	297931	19157.6	13995.2	171080	7665.98
87	37	AMF	2.992	3.94857	6.94057	0.864808	36.2515	10.9	0.370452	-9.065	1.09575	1.2239	42.079	9.638	0.369991	-7.061	1.09794	36.619	34.1475	70.7665	1.4942	1.16511	5.89994	3.48601	9.38595	3.23163e+06	0	0	not determined	not determined	not determined	not determined		19.2311	1.28681	0.364518	3.45368	0.144658	1.86797	9.192	0.369828	-22.788	1.08074	1739.92	502660	33697.5	2551.42	425369	7384.81
88	38	AMF	4.018	5.23526	9.25326	0.769835	40.7242	10.361	0.370255	-7.398	1.09757	0.755054	42.1667	4.573	0.368142	-12.643	1.09183	30.3381	40.3029	70.641	1.24853	0.828884	6.53636	3.33046	9.86682	4.47175e+06	0	0	not determined	not determined	not determined	not determined		22.4433	1.95372	0.434745	1.12671	0.19886	2.03577	10.545	0.370322	-24.338	1.07904	1855.78	575867	34087	56129.8	373658	13816.7
89	39	AMF	3.218	6.17626	9.39426	0.773924	34.5	12.333	0.370975	-9.285	1.0955	1.10457	42.7038	4.533	0.368127	-13.761	1.09061	35.5451	47.7995	83.3446	1.09666	1.13951	6.77328	3.66695	10.4402	2.66627e+06	0	0	not determined	not determined	not determined	not determined		26.2133	1.01606	0.328307	1.02663	0.153762	2.36948	9.638	0.369991	-17.372	1.08666	2342.03	545992	11062.2	15906.3	171412	16165
90	40	AMF	3.829	6.69434	10.5233	0.619077	37.7662	13.804	0.371512	-6.578	1.09847	0.848396	41.707	14.311	0.371697	-9.075	1.09573	32.4851	41.4431	73.9282	1.17451	1.30845	7.86255	5.01005	12.8726	4.93715e+06	0	0	not determined	not determined	not determined	not determined		23.8442	3.0692	0.594013	7.81594	0.252777	2.74593	6.915	0.368997	-22.642	1.08089	2086.05	635100	19589.9	38671.6	276553	14695.7
91	41	AMF	3.838	7.63244	11.4704	0.529644	31.8442	11.411	0.370638	-10.37	1.09432	1.1279	42.4374	10.585	0.370337	-8.49	1.09637	43.2886	40.4248	83.7134	0.989349	1.27255	7.55115	4.88407	12.4352	1.52934e+06	0	0	not determined	not determined	not determined	not determined		27.9862	1.33395	0.35195	2.02968	0.21255	2.18604	11.509	0.370674	-21.528	1.08211	1452.9	641185	15328.2	6891.56	217026	8389.25
92	42	AMF	3.184	5.53995	8.72395	0.637272	27.1081	13.004	0.37122	-10.198	1.09451	1.05622	42.2815	11.566	0.370695	-8.375	1.0965	33.6299	35.3045	68.9344	0.900973	1.72649	4.99134	5.49713	10.4885	3.27786e+06	0	0	not determined	not determined	not determined	not determined		40.0766	1.91644	1.24498	8.36827	0.557752	6.39265	5.887	0.368621	-25.168	1.07813	1097.17	2.06213e+06	56392.9	13913.9	746328	3723.89
93	43	AMF	3.833	5.22321	9.05621	0.675609	40.1096	11.84	0.370795	-7.979	1.09693	0.870256	41.3035	13.148	0.371273	-9.037	1.09578	33.3569	35.2885	68.6454	1.01166	0.914264	5.28411	3.50438	8.78849	2.13029e+06	0	0	not determined	not determined	not determined	not determined		33.3525	1.45029	0.74601	8.83956	0.385665	3.66284	8.67	0.369638	-24.903	1.07842	181.15	673111	14608.1	9526.76	246753	403.675
94	44	AMF	3.547	4.75803	8.30503	0.680799	38.9613	10.774	0.370406	-7.972	1.09694	1.06687	41.5317	11.386	0.370629	-10.033	1.09469	37.8417	32.3926	70.2344	1.08664	1.07973	5.17027	3.82982	9.00009	2.68368e+06	0	0	not determined	not determined	not determined	not determined		38.2158	1.54324	0.4316	4.41795	0.412909	4.4322	7.952	0.369376	-25.928	1.0773	100.659	488451	12814.3	16837.4	272846	515.057
95	45	AMF	3.496	4.95857	8.45457	0.829163	33.0215	13.692	0.371471	-10.223	1.09448	1.03915	41.9257	11.173	0.370551	-9.81	1.09493	36.3286	41.1146	77.4432	1.07358	1.15948	5.32342	4.05355	9.37697	3.06476e+06	0	0	not determined	not determined	not determined	not determined		24.528	1.8592	0.723269	13.4914	0.15248	1.39569	9.327	0.369878	-22.773	1.08075	241.308	431388	18474.3	19090.5	317277	913.117
96	46	AMF	3.594	7.93545	11.5294	0.53186	28.3356	14.644	0.371819	-10.281	1.09442	1.04305	42.73	13.707	0.371476	-10.055	1.09466	37.4871	42.2054	79.6926	1.08127	1.05155	8.5804	3.77926	12.3597	1.90121e+06	0	0	not determined	not determined	not determined	not determined		20.8321	1.47977	0.982428	7.42929	0.176516	1.84781	8.808	0.369688	-24.532	1.07883	168.375	358298	27169.2	11286.4	278999	275.208
97	47	AMF	3.361	4.9445	8.3055	0.670846	36.0321	15.08	0.371978	-10.596	1.09407	1.14823	42.4815	13.046	0.371235	-9.819	1.09492	38.5922	33.17	71.7621	1.37348	1.04335	6.79119	3.5067	10.2979	1.23063e+06	0	0	not determined	not determined	not determined	not determined		19.2579	1.87882	0.267566	6.9225	0.141243	1.36227	8.435	0.369552	-22.32	1.08125	344.238	524440	19830.7	7569.05	303864	220.593
98	48	AMF	3.679	6.83187	10.5109	0.526864	23.1948	14.784	0.37187	-9.102	1.0957	0.938813	41.8626	13.164	0.371279	-9.72	1.09503	34.5389	35.9947	70.5336	1.25077	1.15999	8.54508	4.2676	12.8127	791668	0	0	not determined	not determined	not determined	not determined		35.0594	1.02487	0.144266	2.8697	0.378002	3.83653	6.058	0.368684	-27.405	1.07568	25.3733	746921	34297.2	13823.2	595404	37.445
99	49	AMF	3.842	8.90289	12.7449	0.59051	33.795	17.474	0.372852	-10.394	1.09429	1.04362	42.2565	14.059	0.371605	-9.963	1.09476	40.0958	52.5725	92.6683	1.1631	1.15204	10.3549	4.42614	14.7811	390057	0	0	not determined	not determined	not determined	not determined		21.2079	1.23099	0.146118	1.20155	0.156993	1.64632	6.047	0.36868	-25.175	1.07812	46.1108	480339	15179.3	12343.3	198531	141.756
100	50	AMF	3.547	5.84881	9.39581	0.756513	32.1475	15.118	0.371992	-10.733	1.09392	0.734974	42.2948	16.716	0.372575	-8.314	1.09657	26.0695	44.247	70.3166	1.2916	1.19891	7.55433	4.25254	11.8069	5.15863e+06	0	0	not determined	not determined	not determined	not determined		20.384	0.739667	0.107207	0	0.155145	1.44379	9.542	0.369956	-21.439	1.08221	1144.5	451440	16088.8	60742.1	138687	6743.07
[truncated: 4 more columns]

## Sheet: glasshouse conditions
Date	Time	light intensity (lux)	Temperature (°C)
2023-04-01	10:10:00	4506	20.7
2023-04-01	10:40:00	4248	22.1
2023-04-01	11:10:00	3674	21.4
2023-04-01	11:40:00	3478	21.4
2023-04-01	12:10:00	3864	21.4
2023-04-01	12:40:00	7227	22.9
2023-04-01	13:10:00	4198	22.4
2023-04-01	13:40:00	5405	22.9
2023-04-01	14:10:00	5182	23.1
2023-04-01	14:40:00	4714	23.7
2023-04-01	15:10:00	4115	23.4
2023-04-01	15:40:00	4130	24
2023-04-01	16:10:00	4805	24.6
2023-04-01	16:40:00	4065	23.9
2023-04-01	17:10:00	2996	22.3
2023-04-01	17:40:00	3059	22.2
2023-04-01	18:10:00	2962	22
2023-04-01	18:40:00	2716	21
2023-04-01	19:10:00	2435	20.4
2023-04-01	19:40:00	2330	20.4
2023-04-01	20:10:00	2321	21.2
2023-04-01	20:40:00	2336	20.2
2023-04-01	21:10:00	0	19.9
2023-04-01	21:40:00	0	19
2023-04-01	22:10:00	0	19.8
2023-04-01	22:40:00	0	18.4
2023-04-01	23:10:00	0	19.1
2023-04-01	23:40:00	0	18.4
2023-04-02	00:10:00	0	18.9
2023-04-02	00:40:00	0	18.3
2023-04-02	01:10:00	0	19.3
2023-04-02	01:40:00	0	18.1
2023-04-02	02:10:00	0	19.5
2023-04-02	02:40:00	0	18.1
2023-04-02	03:10:00	0	19.1
2023-04-02	03:40:00	0	18.2
2023-04-02	04:10:00	0	19.1
2023-04-02	04:40:00	0	18.8
2023-04-02	05:10:00	0	18.3
2023-04-02	05:40:00	0	19.3
2023-04-02	06:10:00	0	17.9
2023-04-02	06:40:00	8	17.9
2023-04-02	07:10:00	1525	18.1
2023-04-02	07:40:00	2534	19.4
2023-04-02	08:10:00	2660	19.8
2023-04-02	08:40:00	2746	19.6
2023-04-02	09:10:00	2850	20.1
2023-04-02	09:40:00	3396	19.6
2023-04-02	10:10:00	3451	20
2023-04-02	10:40:00	3930	19.7
2023-04-02	11:10:00	4231	19.8
2023-04-02	11:40:00	5118	20.2
2023-04-02	12:10:00	4268	20.8
2023-04-02	12:40:00	5365	21.3
2023-04-02	13:10:00	3759	20.5
2023-04-02	13:40:00	4590	20.4
2023-04-02	14:10:00	3244	19.7
2023-04-02	14:40:00	3201	19.9
2023-04-02	15:10:00	3327	20.3
2023-04-02	15:40:00	2944	19.6
2023-04-02	16:10:00	3259	20.4
2023-04-02	16:40:00	3005	19.5
2023-04-02	17:10:00	2863	19.6
2023-04-02	17:40:00	2528	20.3
2023-04-02	18:10:00	2442	19.1
2023-04-02	18:40:00	2360	19.8
2023-04-02	19:10:00	2295	19.4
2023-04-02	19:40:00	2258	20.5
2023-04-02	20:10:00	2273	19.3
2023-04-02	20:40:00	2266	20.2
2023-04-02	21:10:00	0	19.3
2023-04-02	21:40:00	0	18.5
2023-04-02	22:10:00	0	18.5
2023-04-02	22:40:00	0	17.8
2023-04-02	23:10:00	0	18.9
2023-04-02	23:40:00	0	17.3
2023-04-03	00:10:00	0	18.5
2023-04-03	00:40:00	0	17.4
2023-04-03	01:10:00	0	18.2
2023-04-03	01:40:00	0	17.8
2023-04-03	02:10:00	0	17.6
2023-04-03	02:40:00	0	18.2
2023-04-03	03:10:00	0	18.1
2023-04-03	03:40:00	0	17
2023-04-03	04:10:00	0	18.4
2023-04-03	04:40:00	0	17.1
2023-04-03	05:10:00	0	17.5
2023-04-03	05:40:00	0	17.8
2023-04-03	06:10:00	0	17.2
2023-04-03	06:40:00	62	16.1
2023-04-03	07:10:00	1684	16.1
2023-04-03	07:40:00	2552	17.9
2023-04-03	08:10:00	2891	19.7
2023-04-03	08:40:00	3209	20.8
2023-04-03	09:10:00	4225	22.1
2023-04-03	09:40:00	3022	21.1
2023-04-03	10:10:00	19950	23.6
2023-04-03	10:40:00	3765	23
2023-04-03	11:10:00	4265	23.4
2023-04-03	11:40:00	4873	21.9
2023-04-03	12:10:00	16593	23.4
2023-04-03	12:40:00	4817	22.8
2023-04-03	13:10:00	3456	23.5
2023-04-03	13:40:00	5073	25.2
2023-04-03	14:10:00	3670	23.3
2023-04-03	14:40:00	5586	23.3
2023-04-03	15:10:00	4661	22.9
2023-04-03	15:40:00	4207	22.8
2023-04-03	16:10:00	3899	23
2023-04-03	16:40:00	3119	21.9
2023-04-03	17:10:00	3281	20.5
2023-04-03	17:40:00	3012	19.8
2023-04-03	18:10:00	2430	19.8
2023-04-03	18:40:00	2390	20.5
2023-04-03	19:10:00	2227	19
2023-04-03	19:40:00	2180	19.5
2023-04-03	20:10:00	2199	19.3
2023-04-03	20:40:00	2203	18.9
2023-04-03	21:10:00	0	18.9
2023-04-03	21:40:00	0	18.1
2023-04-03	22:10:00	0	17.9
2023-04-03	22:40:00	0	17.6
2023-04-03	23:10:00	0	17.6
2023-04-03	23:40:00	0	17.8
2023-04-04	00:10:00	0	17.9
2023-04-04	00:40:00	0	17.1
2023-04-04	01:10:00	0	18.3
2023-04-04	01:40:00	0	17.5
2023-04-04	02:10:00	0	17.5
2023-04-04	02:40:00	0	18
2023-04-04	03:10:00	0	17
2023-04-04	03:40:00	0	17.6
2023-04-04	04:10:00	0	17
2023-04-04	04:40:00	0	17.8
2023-04-04	05:10:00	0	17.3
2023-04-04	05:40:00	0	18
2023-04-04	06:10:00	0	18.1
2023-04-04	06:40:00	56	16.6
2023-04-04	07:10:00	1627	16.3
2023-04-04	07:40:00	2635	19.2
2023-04-04	08:10:00	2941	19.1
2023-04-04	08:40:00	3510	20.8
2023-04-04	09:10:00	4570	23.4
2023-04-04	09:40:00	4778	22.4
2023-04-04	10:10:00	19650	23
2023-04-04	10:40:00	4518	23.5
2023-04-04	11:10:00	4886	22.6
2023-04-04	11:40:00	28830	25.6
2023-04-04	12:10:00	7353	23.7
2023-04-04	12:40:00	6190	25.1
2023-04-04	13:10:00	4506	24.3
2023-04-04	13:40:00	5000	23.6
2023-04-04	14:10:00	6139	24.6
2023-04-04	14:40:00	4061	24.6
2023-04-04	15:10:00	3085	24
2023-04-04	15:40:00	2899	23.5
2023-04-04	16:10:00	3939	23.9
2023-04-04	16:40:00	3729	23.3
2023-04-04	17:10:00	3025	22.1
2023-04-04	17:40:00	2580	21.6
2023-04-04	18:10:00	2647	19.7
2023-04-04	18:40:00	2396	20.5
2023-04-04	19:10:00	2270	19.8
2023-04-04	19:40:00	2142	20.2
2023-04-04	20:10:00	2117	19
2023-04-04	20:40:00	2154	19.9
2023-04-04	21:10:00	0	18.5
2023-04-04	21:40:00	0	18.2
2023-04-04	22:10:00	0	17.2
2023-04-04	22:40:00	0	18.7
2023-04-04	23:10:00	0	17.2
2023-04-04	23:40:00	0	18.1
2023-04-05	00:10:00	0	16.7
2023-04-05	00:40:00	0	17.2
2023-04-05	01:10:00	0	17.9
2023-04-05	01:40:00	0	18.3
2023-04-05	02:10:00	0	18.4
2023-04-05	02:40:00	0	18.9
2023-04-05	03:10:00	0	16.9
2023-04-05	03:40:00	0	16.7
2023-04-05	04:10:00	0	17
2023-04-05	04:40:00	0	17.2
2023-04-05	05:10:00	0	16.9
2023-04-05	05:40:00	0	16.9
2023-04-05	06:10:00	1	16.4
2023-04-05	06:40:00	76	15.7
2023-04-05	07:10:00	1670	17.8
2023-04-05	07:40:00	2605	17.2
2023-04-05	08:10:00	2945	19.3
2023-04-05	08:40:00	3695	21.6
2023-04-05	09:10:00	4160	22.7
2023-04-05	09:40:00	7383	22.2
2023-04-05	10:10:00	18654	23.4
2023-04-05	10:40:00	3424	23.5
2023-04-05	11:10:00	3606	22.3
2023-04-05	11:40:00	25005	24.8
2023-04-05	12:10:00	7041	22.8
2023-04-05	12:40:00	4099	23.7
2023-04-05	13:10:00	4885	23.4
2023-04-05	13:40:00	5282	22.9
2023-04-05	14:10:00	5188	24.8
2023-04-05	14:40:00	3987	23.4
2023-04-05	15:10:00	3447	22.2
2023-04-05	15:40:00	4741	22.8
2023-04-05	16:10:00	3493	22.4
2023-04-05	16:40:00	3392	21.6
2023-04-05	17:10:00	3059	21.3
2023-04-05	17:40:00	2851	20.8
2023-04-05	18:10:00	2683	20
2023-04-05	18:40:00	2501	20.6
2023-04-05	19:10:00	2372	19.7
2023-04-05	19:40:00	2233	20
2023-04-05	20:10:00	2185	19.5
2023-04-05	20:40:00	2210	19.5
2023-04-05	21:10:00	0	18.9
2023-04-05	21:40:00	0	17.9
2023-04-05	22:10:00	0	18.7
2023-04-05	22:40:00	0	17.7
2023-04-05	23:10:00	0	18.4
2023-04-05	23:40:00	0	17
2023-04-06	00:10:00	0	18.1
2023-04-06	00:40:00	0	18.4
2023-04-06	01:10:00	0	17.1
2023-04-06	01:40:00	0	18.3
2023-04-06	02:10:00	0	16.4
2023-04-06	02:40:00	0	18.1
2023-04-06	03:10:00	0	16.7
2023-04-06	03:40:00	0	18
2023-04-06	04:10:00	0	16.7
2023-04-06	04:40:00	0	18.2
2023-04-06	05:10:00	0	16.7
2023-04-06	05:40:00	0	17.7
2023-04-06	06:10:00	2	17.7
2023-04-06	06:40:00	91	16.9
2023-04-06	07:10:00	1740	18.3
2023-04-06	07:40:00	2569	18.1
2023-04-06	08:10:00	2883	20.7
2023-04-06	08:40:00	3426	21.5
2023-04-06	09:10:00	3841	22.7
2023-04-06	09:40:00	8026	22.1
2023-04-06	10:10:00	19079	23.9
2023-04-06	10:40:00	20305	23.3
2023-04-06	11:10:00	5679	24.7
2023-04-06	11:40:00	23947	27.1
2023-04-06	12:10:00	5063	24
2023-04-06	12:40:00	5800	27.4
2023-04-06	13:10:00	6098	25.5
2023-04-06	13:40:00	5745	26.5
2023-04-06	14:10:00	6218	25.7
2023-04-06	14:40:00	5065	24.5
2023-04-06	15:10:00	3862	25.1
2023-04-06	15:40:00	3879	25.1
2023-04-06	16:10:00	3370	24.8
2023-04-06	16:40:00	3363	25.1
2023-04-06	17:10:00	3046	24.1
2023-04-06	17:40:00	2800	23.7
2023-04-06	18:10:00	2641	22.9
2023-04-06	18:40:00	2561	21.2
2023-04-06	19:10:00	2345	20.5
2023-04-06	19:40:00	2207	20.2
2023-04-06	20:10:00	2187	20.7
2023-04-06	20:40:00	2207	20
2023-04-06	21:10:00	0	19.3
2023-04-06	21:40:00	0	18.7
2023-04-06	22:10:00	0	17.9
2023-04-06	22:40:00	0	18
2023-04-06	23:10:00	0	18.3
2023-04-06	23:40:00	0	16.9
2023-04-07	00:10:00	0	18.5
2023-04-07	00:40:00	0	17.3
2023-04-07	01:10:00	0	17.9
2023-04-07	01:40:00	0	17.3
2023-04-07	02:10:00	0	18.5
2023-04-07	02:40:00	0	17.2
2023-04-07	03:10:00	0	18.8
2023-04-07	03:40:00	0	17.5
2023-04-07	04:10:00	0	18.7
2023-04-07	04:40:00	0	17.7
2023-04-07	05:10:00	0	19.1
2023-04-07	05:40:00	0	17.5
2023-04-07	06:10:00	2	18.9
2023-04-07	06:40:00	68	17.1
2023-04-07	07:10:00	1754	18.3
2023-04-07	07:40:00	3092	19.2
2023-04-07	08:10:00	3375	19.5
2023-04-07	08:40:00	4382	20.8
2023-04-07	09:10:00	4532	21.1
2023-04-07	09:40:00	4548	22
2023-04-07	10:10:00	4757	22.4
2023-04-07	10:40:00	3505	22
2023-04-07	11:10:00	4561	21.7
2023-04-07	11:40:00	6394	23.1
2023-04-07	12:10:00	4866	22.7
2023-04-07	12:40:00	5023	23.3
2023-04-07	13:10:00	4950	23.8
2023-04-07	13:40:00	4092	23.4
2023-04-07	14:10:00	5186	23.9
2023-04-07	14:40:00	5212	24
2023-04-07	15:10:00	4932	24.2
2023-04-07	15:40:00	4982	24.5
2023-04-07	16:10:00	3962	24.5
2023-04-07	16:40:00	3854	23.6
2023-04-07	17:10:00	3507	23.4
2023-04-07	17:40:00	2835	21.7
2023-04-07	18:10:00	2770	20.9
2023-04-07	18:40:00	2500	20.3
2023-04-07	19:10:00	2317	19.6
2023-04-07	19:40:00	2223	20.5
2023-04-07	20:10:00	2192	19.8
2023-04-07	20:40:00	2232	20.5
2023-04-07	21:10:00	0	20.3
2023-04-07	21:40:00	0	18.8
2023-04-07	22:10:00	0	18.2
2023-04-07	22:40:00	0	18.3
2023-04-07	23:10:00	0	18.9
2023-04-07	23:40:00	0	17.6
2023-04-08	00:10:00	0	18.1
2023-04-08	00:40:00	0	17.9
2023-04-08	01:10:00	0	17.6
2023-04-08	01:40:00	0	17.4
2023-04-08	02:10:00	0	17.9
2023-04-08	02:40:00	0	17.2
2023-04-08	03:10:00	0	18.1
2023-04-08	03:40:00	0	17.1
2023-04-08	04:10:00	0	18.5
2023-04-08	04:40:00	0	17.5
2023-04-08	05:10:00	0	18.9
2023-04-08	05:40:00	0	17.9
2023-04-08	06:10:00	0	18.4
2023-04-08	06:40:00	41	17.5
2023-04-08	07:10:00	1480	18.2
2023-04-08	07:40:00	2317	20
2023-04-08	08:10:00	2419	18.1
2023-04-08	08:40:00	2780	19.8
2023-04-08	09:10:00	2682	19.4
2023-04-08	09:40:00	4440	20.7
2023-04-08	10:10:00	3140	19.6
2023-04-08	10:40:00	3388	19
2023-04-08	11:10:00	3255	19.9
2023-04-08	11:40:00	4059	19.5
2023-04-08	12:10:00	3873	21.5
2023-04-08	12:40:00	3896	20.7
2023-04-08	13:10:00	3429	19.9
2023-04-08	13:40:00	5370	20.3
2023-04-08	14:10:00	3598	20.6
2023-04-08	14:40:00	4284	21.1
2023-04-08	15:10:00	3030	20.2
2023-04-08	15:40:00	4240	20.6
2023-04-08	16:10:00	4231	21.1
2023-04-08	16:40:00	3832	21.6
2023-04-08	17:10:00	3130	20.9
2023-04-08	17:40:00	3478	21.3
2023-04-08	18:10:00	2780	20.5
2023-04-08	18:40:00	2614	19.8
2023-04-08	19:10:00	2259	20
2023-04-08	19:40:00	2235	19.9
2023-04-08	20:10:00	2198	20.5
2023-04-08	20:40:00	2221	19.5
2023-04-08	21:10:00	0	20.3
2023-04-08	21:40:00	0	18.2
2023-04-08	22:10:00	0	19
2023-04-08	22:40:00	0	17.7
2023-04-08	23:10:00	0	17.7
2023-04-08	23:40:00	0	18
2023-04-09	00:10:00	0	17.1
2023-04-09	00:40:00	0	19
2023-04-09	01:10:00	0	17.8
2023-04-09	01:40:00	0	18.5
2023-04-09	02:10:00	0	19
2023-04-09	02:40:00	0	18
2023-04-09	03:10:00	0	19.5
2023-04-09	03:40:00	0	17.5
2023-04-09	04:10:00	0	19.6
2023-04-09	04:40:00	0	17.8
2023-04-09	05:10:00	0	18.9
2023-04-09	05:40:00	0	18
2023-04-09	06:10:00	1	19
2023-04-09	06:40:00	48	17.7
2023-04-09	07:10:00	1550	19.4
2023-04-09	07:40:00	2558	18.2
2023-04-09	08:10:00	2783	20.2
2023-04-09	08:40:00	2915	18.9
2023-04-09	09:10:00	2997	20.4
2023-04-09	09:40:00	3869	19.5
2023-04-09	10:10:00	5667	20
2023-04-09	10:40:00	5996	21.8
2023-04-09	11:10:00	7668	25
2023-04-09	11:40:00	5421	23.4
2023-04-09	12:10:00	6231	24.2
2023-04-09	12:40:00	6010	24.4
2023-04-09	13:10:00	5207	23.7
2023-04-09	13:40:00	3564	23.1
2023-04-09	14:10:00	3752	23.1
2023-04-09	14:40:00	4203	21.5
2023-04-09	15:10:00	3832	21.5
2023-04-09	15:40:00	4546	21.9
2023-04-09	16:10:00	3910	21.6
2023-04-09	16:40:00	3156	21.4
2023-04-09	17:10:00	3483	21.1
2023-04-09	17:40:00	2974	20.8
2023-04-09	18:10:00	2502	19.9
2023-04-09	18:40:00	2490	19.5
2023-04-09	19:10:00	2313	21.7
2023-04-09	19:40:00	2216	20.5
2023-04-09	20:10:00	2162	21.1
2023-04-09	20:40:00	2170	20.2
2023-04-09	21:10:00	0	20.7
2023-04-09	21:40:00	0	18.3
2023-04-09	22:10:00	0	19
2023-04-09	22:40:00	0	18.4
2023-04-09	23:10:00	0	19.5
2023-04-09	23:40:00	0	18.1
2023-04-10	00:10:00	0	18.8
2023-04-10	00:40:00	0	18.6
2023-04-10	01:10:00	0	18.8
2023-04-10	01:40:00	0	19.1
2023-04-10	02:10:00	0	18.3
2023-04-10	02:40:00	0	19.5
2023-04-10	03:10:00	0	18
2023-04-10	03:40:00	0	19.5
2023-04-10	04:10:00	0	17.8
2023-04-10	04:40:00	0	19.3
2023-04-10	05:10:00	0	17.8
2023-04-10	05:40:00	0	19
2023-04-10	06:10:00	5	18.1
2023-04-10	06:40:00	113	18.8
2023-04-10	07:10:00	1691	18.6
2023-04-10	07:40:00	3052	20.2
2023-04-10	08:10:00	3578	20
2023-04-10	08:40:00	4242	20.9
2023-04-10	09:10:00	4429	23
2023-04-10	09:40:00	4748	22.5
2023-04-10	10:10:00	4856	24.4
2023-04-10	10:40:00	4955	24.6
2023-04-10	11:10:00	6446	24.6
2023-04-10	11:40:00	4358	25.8
2023-04-10	12:10:00	5264	24.5
2023-04-10	12:40:00	8739	27.4
2023-04-10	13:10:00	5801	28
2023-04-10	13:40:00	5120	26.1
2023-04-10	14:10:00	5222	27
2023-04-10	14:40:00	5531	27.4
2023-04-10	15:10:00	3097	26.9
2023-04-10	15:40:00	3903	26.5
2023-04-10	16:10:00	4218	27.9
2023-04-10	16:40:00	3359	26
2023-04-10	17:10:00	2949	25.2
2023-04-10	17:40:00	2793	24.1
2023-04-10	18:10:00	3013	23.3
2023-04-10	18:40:00	2451	23.2
2023-04-10	19:10:00	2360	22.9
2023-04-10	19:40:00	2260	22.4
2023-04-10	20:10:00	2198	21.3
2023-04-10	20:40:00	2162	20.1
2023-04-10	21:10:00	0	20.3
2023-04-10	21:40:00	0	20
2023-04-10	22:10:00	0	18.4
2023-04-10	22:40:00	0	19.2
2023-04-10	23:10:00	0	17.7
2023-04-10	23:40:00	0	19.1
2023-04-11	00:10:00	0	18.1
2023-04-11	00:40:00	0	18.1
2023-04-11	01:10:00	0	19.1
2023-04-11	01:40:00	0	18.3
2023-04-11	02:10:00	0	18.6
2023-04-11	02:40:00	0	18.1
2023-04-11	03:10:00	0	17.6
2023-04-11	03:40:00	0	18.6
2023-04-11	04:10:00	0	18.9
2023-04-11	04:40:00	0	17.8
2023-04-11	05:10:00	0	18.3
2023-04-11	05:40:00	0	18
2023-04-11	06:10:00	5	18
2023-04-11	06:40:00	2313	18
2023-04-11	07:10:00	2337	19.5
2023-04-11	07:40:00	2590	18.7
2023-04-11	08:10:00	2396	19.9
2023-04-11	08:40:00	2566	18.8
2023-04-11	09:10:00	2775	20
2023-04-11	09:40:00	2745	18.7
2023-04-11	10:10:00	2993	20.5
2023-04-11	10:40:00	2983	19.6
2023-04-11	11:10:00	3137	20.6
2023-04-11	11:40:00	3974	20.3
2023-04-11	12:10:00	3262	20
2023-04-11	12:40:00	3406	20.2
2023-04-11	13:10:00	4766	21.1
2023-04-11	13:40:00	5279	22.2
2023-04-11	14:10:00	4323	24.6
2023-04-11	14:40:00	4310	26.2
2023-04-11	15:10:00	2309	23.2
2023-04-11	15:40:00	2956	21.7
2023-04-11	16:10:00	3475	21.1
2023-04-11	16:40:00	3830	20.9
2023-04-11	17:10:00	3913	21.9
2023-04-11	17:40:00	3077	21.5
2023-04-11	18:10:00	2596	21.1
2023-04-11	18:40:00	2527	20.2
2023-04-11	19:10:00	2356	19.3
2023-04-11	19:40:00	2232	21
2023-04-11	20:10:00	0	18.3
2023-04-11	20:40:00	0	19.1
2023-04-11	21:10:00	0	18.6
2023-04-11	21:40:00	0	18
2023-04-11	22:10:00	0	17.9
2023-04-11	22:40:00	0	18.5
2023-04-11	23:10:00	0	17.3
2023-04-11	23:40:00	0	18.4
2023-04-12	00:10:00	0	17.4
2023-04-12	00:40:00	0	18.4
2023-04-12	01:10:00	0	17.2
2023-04-12	01:40:00	0	18.8
2023-04-12	02:10:00	0	18
2023-04-12	02:40:00	0	18.6
2023-04-12	03:10:00	0	17.1
2023-04-12	03:40:00	0	18.2
2023-04-12	04:10:00	0	17.1
2023-04-12	04:40:00	0	17.7
2023-04-12	05:10:00	0	17.9
2023-04-12	05:40:00	0	16.8
2023-04-12	06:10:00	2109	19.8
2023-04-12	06:40:00	2410	18.1
2023-04-12	07:10:00	2615	19.7
2023-04-12	07:40:00	2840	19.6
2023-04-12	08:10:00	3122	20.4
2023-04-12	08:40:00	3657	22.1
2023-04-12	09:10:00	4063	21.9
2023-04-12	09:40:00	5189	22
2023-04-12	10:10:00	15248	23.7
2023-04-12	10:40:00	23110	24.6
2023-04-12	11:10:00	5588	26
2023-04-12	11:40:00	19240	26
2023-04-12	12:10:00	7164	25
2023-04-12	12:40:00	11454	27.1
2023-04-12	13:10:00	5264	27.5
2023-04-12	13:40:00	4764	26.7
2023-04-12	14:10:00	4074	26.7
2023-04-12	14:40:00	5960	26.4
2023-04-12	15:10:00	4094	24.9
2023-04-12	15:40:00	5384	25.6
2023-04-12	16:10:00	3921	24.5
2023-04-12	16:40:00	3603	24
2023-04-12	17:10:00	3509	23.7
2023-04-12	17:40:00	3790	23.6
2023-04-12	18:10:00	2833	23.1
2023-04-12	18:40:00	2514	22.3
2023-04-12	19:10:00	2458	21.6
2023-04-12	19:40:00	2254	21.6
2023-04-12	20:10:00	0	19.6
2023-04-12	20:40:00	0	18.8
2023-04-12	21:10:00	0	19.8
2023-04-12	21:40:00	0	19.1
2023-04-12	22:10:00	0	19.7
2023-04-12	22:40:00	0	18.4
2023-04-12	23:10:00	0	19.8
2023-04-12	23:40:00	0	18.2
2023-04-13	00:10:00	0	19.1
2023-04-13	00:40:00	0	18.2
2023-04-13	01:10:00	0	18.4
2023-04-13	01:40:00	0	18.1
2023-04-13	02:10:00	0	18.9
2023-04-13	02:40:00	0	17.8
2023-04-13	03:10:00	0	19.6
2023-04-13	03:40:00	0	18
2023-04-13	04:10:00	0	19.5
2023-04-13	04:40:00	0	18.2
2023-04-13	05:10:00	0	18.9
2023-04-13	05:40:00	0	18.9
2023-04-13	06:10:00	2177	19.5
2023-04-13	06:40:00	2178	20.2
2023-04-13	07:10:00	2338	20.8
2023-04-13	07:40:00	2549	20.3
2023-04-13	08:10:00	2957	21.1
2023-04-13	08:40:00	2937	19.9
2023-04-13	09:10:00	3330	19.9
2023-04-13	09:40:00	3874	20.3
2023-04-13	10:10:00	3422	20.1
2023-04-13	10:40:00	3481	20.1
2023-04-13	11:10:00	4819	20.6
2023-04-13	11:40:00	5964	22.1
2023-04-13	12:10:00	6464	23.1
2023-04-13	12:40:00	5891	24.8
2023-04-13	13:10:00	6274	25.4
2023-04-13	13:40:00	5917	24.7
2023-04-13	14:10:00	4611	24.6
2023-04-13	14:40:00	4719	23.6
2023-04-13	15:10:00	4209	23.1
2023-04-13	15:40:00	3959	23.3
2023-04-13	16:10:00	4033	23.5
2023-04-13	16:40:00	3319	23.2
2023-04-13	17:10:00	2852	23.1
2023-04-13	17:40:00	2922	22.3
2023-04-13	18:10:00	2781	21.9
2023-04-13	18:40:00	2720	21.5
2023-04-13	19:10:00	2409	20.5
2023-04-13	19:40:00	2201	20.2
2023-04-13	20:10:00	0	19.4
2023-04-13	20:40:00	0	18.7
2023-04-13	21:10:00	0	19.4
2023-04-13	21:40:00	0	18.5
2023-04-13	22:10:00	0	19.2
2023-04-13	22:40:00	0	18.1
2023-04-13	23:10:00	0	18.7
2023-04-13	23:40:00	0	17.7
2023-04-14	00:10:00	0	19.1
2023-04-14	00:40:00	0	18.5
2023-04-14	01:10:00	0	18.2
2023-04-14	01:40:00	0	18.5
2023-04-14	02:10:00	0	17.9
2023-04-14	02:40:00	0	19
2023-04-14	03:10:00	0	17.6
2023-04-14	03:40:00	0	18.7
2023-04-14	04:10:00	0	17.7
2023-04-14	04:40:00	0	19.4
2023-04-14	05:10:00	0	17.4
2023-04-14	05:40:00	0	19.2
2023-04-14	06:10:00	2251	18.7
2023-04-14	06:40:00	2309	19.5
2023-04-14	07:10:00	2349	19.9
2023-04-14	07:40:00	2469	19.3
2023-04-14	08:10:00	2513	20.2
2023-04-14	08:40:00	2611	19.7
2023-04-14	09:10:00	2732	19.8
2023-04-14	09:40:00	2624	19.9
2023-04-14	10:10:00	2852	19.7
2023-04-14	10:40:00	3426	20.3
2023-04-14	11:10:00	2978	19.4
2023-04-14	11:40:00	3411	20.2
2023-04-14	12:10:00	3353	19.6
2023-04-14	12:40:00	3123	20.1
2023-04-14	13:10:00	3194	20.4
2023-04-14	13:40:00	3035	20
2023-04-14	14:10:00	3237	20
2023-04-14	14:40:00	3099	20.3
2023-04-14	15:10:00	3276	19.8
2023-04-14	15:40:00	3103	20.1
2023-04-14	16:10:00	2916	20.3
2023-04-14	16:40:00	2937	20
2023-04-14	17:10:00	2666	19.8
2023-04-14	17:40:00	2493	19.6
2023-04-14	18:10:00	2511	20.4
2023-04-14	18:40:00	2414	19.6
2023-04-14	19:10:00	2351	20.9
2023-04-14	19:40:00	2305	19.5
2023-04-14	20:10:00	0	18.4
2023-04-14	20:40:00	0	18.9
2023-04-14	21:10:00	0	18.2
2023-04-14	21:40:00	0	17.5
2023-04-14	22:10:00	0	18.4
2023-04-14	22:40:00	0	17.7
2023-04-14	23:10:00	0	18.9
2023-04-14	23:40:00	0	17.8
2023-04-15	00:10:00	0	18.4
2023-04-15	00:40:00	0	17.7
2023-04-15	01:10:00	0	18.9
2023-04-15	01:40:00	0	17.4
2023-04-15	02:10:00	0	18.1
2023-04-15	02:40:00	0	17.6
2023-04-15	03:10:00	0	17.6
2023-04-15	03:40:00	0	18.6
2023-04-15	04:10:00	0	17.4
2023-04-15	04:40:00	0	18.1
2023-04-15	05:10:00	0	18.5
2023-04-15	05:40:00	0	18.2
2023-04-15	06:10:00	2221	19
2023-04-15	06:40:00	2309	19.4
2023-04-15	07:10:00	2500	19
2023-04-15	07:40:00	2921	20.1
2023-04-15	08:10:00	2964	19.5
2023-04-15	08:40:00	3518	20.6
2023-04-15	09:10:00	4109	20.9
2023-04-15	09:40:00	3715	20.4
2023-04-15	10:10:00	4009	20.6
2023-04-15	10:40:00	4243	20.5
2023-04-15	11:10:00	4270	21
2023-04-15	11:40:00	3078	20
2023-04-15	12:10:00	4191	19.8
2023-04-15	12:40:00	4670	20.4
2023-04-15	13:10:00	3245	20.3
2023-04-15	13:40:00	4483	20.8
2023-04-15	14:10:00	3732	20.9
2023-04-15	14:40:00	3318	21
2023-04-15	15:10:00	4013	21.3
2023-04-15	15:40:00	3642	21.1
2023-04-15	16:10:00	3756	23.5
2023-04-15	16:40:00	4104	23.1
2023-04-15	17:10:00	3669	22.7
2023-04-15	17:40:00	2882	21.9
2023-04-15	18:10:00	2807	20.9
2023-04-15	18:40:00	2515	20.1
2023-04-15	19:10:00	2288	19.3
2023-04-15	19:40:00	2227	20.1
2023-04-15	20:10:00	0	18.4
2023-04-15	20:40:00	0	18.7
2023-04-15	21:10:00	0	18.8
2023-04-15	21:40:00	0	17.9
2023-04-15	22:10:00	0	18.7
2023-04-15	22:40:00	0	17.8
2023-04-15	23:10:00	0	18.1
2023-04-15	23:40:00	0	18.8
2023-04-16	00:10:00	0	18.4
2023-04-16	00:40:00	0	17.8
2023-04-16	01:10:00	0	19.1
2023-04-16	01:40:00	0	17.4
2023-04-16	02:10:00	0	18.4
2023-04-16	02:40:00	0	18.4
2023-04-16	03:10:00	0	17.6
2023-04-16	03:40:00	0	19.1
2023-04-16	04:10:00	0	17.5
2023-04-16	04:40:00	0	19.1
2023-04-16	05:10:00	0	17.6
2023-04-16	05:40:00	0	18.9
2023-04-16	06:10:00	2078	18.6
2023-04-16	06:40:00	2193	19.6
2023-04-16	07:10:00	2575	19.6
2023-04-16	07:40:00	2922	20.2
2023-04-16	08:10:00	4287	20.5
2023-04-16	08:40:00	4611	21.1
2023-04-16	09:10:00	4612	23.3
2023-04-16	09:40:00	4294	22.8
2023-04-16	10:10:00	4329	22.9
2023-04-16	10:40:00	5737	23.2
2023-04-16	11:10:00	8203	24.8
2023-04-16	11:40:00	15527	25.4
2023-04-16	12:10:00	7240	24.8
2023-04-16	12:40:00	5088	26
2023-04-16	13:10:00	4517	25.4
2023-04-16	13:40:00	4930	25.6
2023-04-16	14:10:00	4181	25.6
2023-04-16	14:40:00	5191	26.1
2023-04-16	15:10:00	4027	26.5
2023-04-16	15:40:00	3679	26.3
2023-04-16	16:10:00	3720	27.1
2023-04-16	16:40:00	3653	27.3
2023-04-16	17:10:00	3400	25.1
2023-04-16	17:40:00	3030	25.6
2023-04-16	18:10:00	2842	23.9
2023-04-16	18:40:00	2478	24.5
2023-04-16	19:10:00	2151	23.6
2023-04-16	19:40:00	1948	22.7
2023-04-16	20:10:00	1	20.1
2023-04-16	20:40:00	0	19.1
2023-04-16	21:10:00	0	19.6
2023-04-16	21:40:00	0	18.8
2023-04-16	22:10:00	0	19
2023-04-16	22:40:00	0	19.1
2023-04-16	23:10:00	0	17.9
2023-04-16	23:40:00	0	19.4
2023-04-17	00:10:00	0	18.7
2023-04-17	00:40:00	0	17.7
2023-04-17	01:10:00	0	18.4
2023-04-17	01:40:00	0	18.3
2023-04-17	02:10:00	0	18.8
2023-04-17	02:40:00	0	17.7
2023-04-17	03:10:00	0	18.7
2023-04-17	03:40:00	0	17.6
2023-04-17	04:10:00	0	18.8
2023-04-17	04:40:00	0	17.5
2023-04-17	05:10:00	0	19
2023-04-17	05:40:00	0	17.8
2023-04-17	06:10:00	2130	19.8
2023-04-17	06:40:00	2276	19.3
2023-04-17	07:10:00	2533	19.4
2023-04-17	07:40:00	2688	20.5
2023-04-17	08:10:00	2904	20.6
2023-04-17	08:40:00	2802	20.5
2023-04-17	09:10:00	2701	20.3
2023-04-17	09:40:00	2551	20.4
2023-04-17	10:10:00	4050	21.4
2023-04-17	10:40:00	3307	21.8
2023-04-17	11:10:00	3171	21.6
2023-04-17	11:40:00	18251	26.6
2023-04-17	12:10:00	7073	25.6
2023-04-17	12:40:00	10179	27.8
2023-04-17	13:10:00	1785	25.9
2023-04-17	13:40:00	1418	24.5
2023-04-17	14:10:00	4749	23.8
2023-04-17	14:40:00	2767	23
2023-04-17	15:10:00	3769	23
2023-04-17	15:40:00	4065	25.1
2023-04-17	16:10:00	2603	23.8
2023-04-17	16:40:00	2864	22.7
2023-04-17	17:10:00	2843	22.3
2023-04-17	17:40:00	2470	22.1
2023-04-17	18:10:00	2285	21.4
2023-04-17	18:40:00	2195	20.8
2023-04-17	19:10:00	2145	20.2
2023-04-17	19:40:00	2189	19.5
2023-04-17	20:10:00	0	18.6
2023-04-17	20:40:00	0	19.3
2023-04-17	21:10:00	0	18.1
2023-04-17	21:40:00	0	18.6
2023-04-17	22:10:00	0	18.8
2023-04-17	22:40:00	0	18.3
2023-04-17	23:10:00	0	19
2023-04-17	23:40:00	0	18.1
2023-04-18	00:10:00	0	19
2023-04-18	00:40:00	0	17.6
2023-04-18	01:10:00	0	19.1
2023-04-18	01:40:00	0	17.9
2023-04-18	02:10:00	0	18.5
2023-04-18	02:40:00	0	18.4
2023-04-18	03:10:00	0	17.6
2023-04-18	03:40:00	0	18.9
2023-04-18	04:10:00	0	17.8
2023-04-18	04:40:00	0	18.1
2023-04-18	05:10:00	0	18
2023-04-18	05:40:00	0	17.9
2023-04-18	06:10:00	2217	19.7
2023-04-18	06:40:00	2371	20.4
2023-04-18	07:10:00	2425	20.2
2023-04-18	07:40:00	2672	19.9
2023-04-18	08:10:00	2691	20
2023-04-18	08:40:00	2930	19.9
2023-04-18	09:10:00	2692	19.5
2023-04-18	09:40:00	2854	19.4
2023-04-18	10:10:00	2956	19.6
2023-04-18	10:40:00	3182	20.2
2023-04-18	11:10:00	3468	20.8
2023-04-18	11:40:00	3249	21
2023-04-18	12:10:00	1799	22.2
2023-04-18	12:40:00	2398	22.4
2023-04-18	13:10:00	1597	21.8
2023-04-18	13:40:00	3184	22.6
2023-04-18	14:10:00	3568	23
2023-04-18	14:40:00	6049	22.2
2023-04-18	15:10:00	5963	22.7
2023-04-18	15:40:00	4348	22.3
2023-04-18	16:10:00	5047	22.6
2023-04-18	16:40:00	3382	22
2023-04-18	17:10:00	3286	23.8
2023-04-18	17:40:00	3321	23.9
2023-04-18	18:10:00	3186	23.8
2023-04-18	18:40:00	2514	23.3
2023-04-18	19:10:00	2395	22.5
2023-04-18	19:40:00	2234	21.9
2023-04-18	20:10:00	2	20.3
2023-04-18	20:40:00	0	18.7
2023-04-18	21:10:00	0	19.3
2023-04-18	21:40:00	0	18.8
2023-04-18	22:10:00	0	18.5
2023-04-18	22:40:00	0	18.4
2023-04-18	23:10:00	0	19.2
2023-04-18	23:40:00	0	18.4
2023-04-19	00:10:00	0	19.5
2023-04-19	00:40:00	0	18.3
2023-04-19	01:10:00	0	19
2023-04-19	01:40:00	0	18.6
2023-04-19	02:10:00	0	18.8
2023-04-19	02:40:00	0	18.9
2023-04-19	03:10:00	0	18.5
2023-04-19	03:40:00	0	18.5
2023-04-19	04:10:00	0	18.6
2023-04-19	04:40:00	0	18.4
2023-04-19	05:10:00	0	18.2
2023-04-19	05:40:00	0	18.4
2023-04-19	06:10:00	2155	19.6
2023-04-19	06:40:00	2160	19.4
2023-04-19	07:10:00	2319	20.3
2023-04-19	07:40:00	2432	20.3
2023-04-19	08:10:00	2727	20.3
2023-04-19	08:40:00	2216	19.7
2023-04-19	09:10:00	2665	19.4
2023-04-19	09:40:00	3973	21.7
2023-04-19	10:10:00	6255	22.8
2023-04-19	10:40:00	21438	24.8
2023-04-19	11:10:00	5986	27.7
2023-04-19	11:40:00	30267	26.3
2023-04-19	12:10:00	3013	24.9
2023-04-19	12:40:00	3103	25.2
2023-04-19	13:10:00	3634	25
2023-04-19	13:40:00	2019	24.5
2023-04-19	14:10:00	4273	25.8
2023-04-19	14:40:00	3814	26
2023-04-19	15:10:00	5095	27.4
2023-04-19	15:40:00	4228	26
2023-04-19	16:10:00	2982	24
2023-04-19	16:40:00	2708	24.6
2023-04-19	17:10:00	2559	25
2023-04-19	17:40:00	2518	24.5
2023-04-19	18:10:00	2414	24
2023-04-19	18:40:00	2399	22.5
2023-04-19	19:10:00	2253	21.7
2023-04-19	19:40:00	2118	20.6
2023-04-19	20:10:00	3	18.6
2023-04-19	20:40:00	0	19.1
2023-04-19	21:10:00	0	17.8
2023-04-19	21:40:00	0	18.7
2023-04-19	22:10:00	0	18.1
2023-04-19	22:40:00	0	18.9
2023-04-19	23:10:00	0	17.2
2023-04-19	23:40:00	0	18.6
2023-04-20	00:10:00	0	18.8
2023-04-20	00:40:00	0	17.7
2023-04-20	01:10:00	0	18.4
2023-04-20	01:40:00	0	18.3
2023-04-20	02:10:00	0	17.8
2023-04-20	02:40:00	0	17.8
2023-04-20	03:10:00	0	18.3
2023-04-20	03:40:00	0	17
2023-04-20	04:10:00	0	18.4
2023-04-20	04:40:00	0	17
2023-04-20	05:10:00	0	18.3
2023-04-20	05:40:00	0	17.8
2023-04-20	06:10:00	2163	19.4
2023-04-20	06:40:00	2252	18.4
2023-04-20	07:10:00	2376	19.7
2023-04-20	07:40:00	2614	19.5
2023-04-20	08:10:00	2861	20.1
2023-04-20	08:40:00	2922	20.1
2023-04-20	09:10:00	3159	19.7
2023-04-20	09:40:00	2761	19.7
2023-04-20	10:10:00	3711	20.5
2023-04-20	10:40:00	3678	20.6
2023-04-20	11:10:00	4427	21.2
2023-04-20	11:40:00	4990	22.6
2023-04-20	12:10:00	3770	23.3
2023-04-20	12:40:00	2084	21.1
2023-04-20	13:10:00	1989	22.1
2023-04-20	13:40:00	2103	21.4
2023-04-20	14:10:00	4131	23.4
2023-04-20	14:40:00	5015	24.5
2023-04-20	15:10:00	4134	25
2023-04-20	15:40:00	4543	24.8
2023-04-20	16:10:00	3634	25.2
2023-04-20	16:40:00	3307	24.5
2023-04-20	17:10:00	3265	24.7
2023-04-20	17:40:00	3130	24.4
2023-04-20	18:10:00	2982	24.6
2023-04-20	18:40:00	2643	24.3
2023-04-20	19:10:00	2476	23.5
2023-04-20	19:40:00	2268	22.6
2023-04-20	20:10:00	4	20.7
2023-04-20	20:40:00	0	18.9
2023-04-20	21:10:00	0	20.3
2023-04-20	21:40:00	0	18.7
2023-04-20	22:10:00	0	18.6
2023-04-20	22:40:00	0	18.9
2023-04-20	23:10:00	0	18.5
2023-04-20	23:40:00	0	18.7
2023-04-21	00:10:00	0	19.6
2023-04-21	00:40:00	0	18.6
2023-04-21	01:10:00	0	19.5
2023-04-21	01:40:00	0	18.2
2023-04-21	02:10:00	0	19.8
2023-04-21	02:40:00	0	17.9
2023-04-21	03:10:00	0	19.9
2023-04-21	03:40:00	0	17.9
2023-04-21	04:10:00	0	18.8
2023-04-21	04:40:00	0	18.7
2023-04-21	05:10:00	0	17.7
2023-04-21	05:40:00	3	18.9
2023-04-21	06:10:00	2092	18.2
2023-04-21	06:40:00	2307	19.9
2023-04-21	07:10:00	2538	20.2
2023-04-21	07:40:00	2842	21.5
2023-04-21	08:10:00	3099	22
2023-04-21	08:40:00	3423	24.5
2023-04-21	09:10:00	4084	25.4
2023-04-21	09:40:00	4975	26
2023-04-21	10:10:00	21173	26.9
2023-04-21	10:40:00	22046	26.7
2023-04-21	11:10:00	6924	27.9
2023-04-21	11:40:00	28928	28.2
2023-04-21	12:10:00	3519	27
2023-04-21	12:40:00	2392	26.3
2023-04-21	13:10:00	4044	27.3
2023-04-21	13:40:00	1843	25.4
2023-04-21	14:10:00	5240	28.1
2023-04-21	14:40:00	3950	27.1
2023-04-21	15:10:00	3971	27
2023-04-21	15:40:00	3445	27.3
2023-04-21	16:10:00	2896	26.8
2023-04-21	16:40:00	3079	26.4
2023-04-21	17:10:00	2802	26.1
2023-04-21	17:40:00	2874	26.7
2023-04-21	18:10:00	2515	26.4
2023-04-21	18:40:00	2149	25.4
2023-04-21	19:10:00	2054	25.2
2023-04-21	19:40:00	1928	24.8
2023-04-21	20:10:00	6	23
2023-04-21	20:40:00	0	21.2
2023-04-21	21:10:00	0	19.9
2023-04-21	21:40:00	0	18.9
2023-04-21	22:10:00	0	19.9
2023-04-21	22:40:00	0	18.8
2023-04-21	23:10:00	0	19.8
2023-04-21	23:40:00	0	18.5
2023-04-22	00:10:00	0	19.8
2023-04-22	00:40:00	0	18.3
2023-04-22	01:10:00	0	18.7
2023-04-22	01:40:00	0	18.3
2023-04-22	02:10:00	0	19.3
2023-04-22	02:40:00	0	18.1
2023-04-22	03:10:00	0	19.5
2023-04-22	03:40:00	0	17.9
2023-04-22	04:10:00	0	18.2
2023-04-22	04:40:00	0	18.6
2023-04-22	05:10:00	0	18.7
2023-04-22	05:40:00	5	18.5
2023-04-22	06:10:00	1867	19.7
2023-04-22	06:40:00	2091	19.1
2023-04-22	07:10:00	2419	20.3
2023-04-22	07:40:00	2612	21.8
2023-04-22	08:10:00	2813	22.1
2023-04-22	08:40:00	3284	24.8
2023-04-22	09:10:00	3972	25.4
2023-04-22	09:40:00	4945	26.4
2023-04-22	10:10:00	18739	26.3
2023-04-22	10:40:00	21856	27.2
2023-04-22	11:10:00	7390	29.6
2023-04-22	11:40:00	29201	30.9
2023-04-22	12:10:00	3038	28.8
2023-04-22	12:40:00	21621	29.4
2023-04-22	13:10:00	2741	29
2023-04-22	13:40:00	2207	29.2
2023-04-22	14:10:00	4010	30.2
2023-04-22	14:40:00	3979	29.9
2023-04-22	15:10:00	3591	30.2
2023-04-22	15:40:00	3614	29.8
2023-04-22	16:10:00	2951	29
2023-04-22	16:40:00	5232	28
2023-04-22	17:10:00	2694	27.9
2023-04-22	17:40:00	2486	27.1
2023-04-22	18:10:00	2525	27.6
2023-04-22	18:40:00	2521	27.2
2023-04-22	19:10:00	2280	26.6
2023-04-22	19:40:00	2087	26.1
2023-04-22	20:10:00	6	24.6
2023-04-22	20:40:00	0	23.1
2023-04-22	21:10:00	0	21.8
2023-04-22	21:40:00	0	21.2
2023-04-22	22:10:00	0	20.4
2023-04-22	22:40:00	0	19.9
2023-04-22	23:10:00	0	19.4
2023-04-22	23:40:00	0	18.9
2023-04-23	00:10:00	0	19.5
2023-04-23	00:40:00	0	19.2
2023-04-23	01:10:00	0	19.8
2023-04-23	01:40:00	0	19.4
2023-04-23	02:10:00	0	19.8
2023-04-23	02:40:00	0	19.1
2023-04-23	03:10:00	0	19.6
2023-04-23	03:40:00	0	18.9
2023-04-23	04:10:00	0	19.9
2023-04-23	04:40:00	0	18.9
2023-04-23	05:10:00	0	19.4
2023-04-23	05:40:00	3	18.8
2023-04-23	06:10:00	2085	20.9
2023-04-23	06:40:00	2366	21.1
2023-04-23	07:10:00	2753	21.5
2023-04-23	07:40:00	3283	22
2023-04-23	08:10:00	3718	23
2023-04-23	08:40:00	4804	25
2023-04-23	09:10:00	4783	24.9
2023-04-23	09:40:00	4784	25.7
2023-04-23	10:10:00	3662	25.9
2023-04-23	10:40:00	6455	26.8
2023-04-23	11:10:00	5933	25.7
2023-04-23	11:40:00	6659	27.1
2023-04-23	12:10:00	1681	25.1
2023-04-23	12:40:00	1823	23.7
2023-04-23	13:10:00	1084	23.4
2023-04-23	13:40:00	1455	23.1
2023-04-23	14:10:00	3436	24
2023-04-23	14:40:00	3638	25.2
2023-04-23	15:10:00	5065	26.3
2023-04-23	15:40:00	4141	25.8
2023-04-23	16:10:00	3718	26.2
2023-04-23	16:40:00	3648	26.1
2023-04-23	17:10:00	2608	25.1
2023-04-23	17:40:00	2662	24.9
2023-04-23	18:10:00	3194	25.2
2023-04-23	18:40:00	2890	24.6
2023-04-23	19:10:00	2552	25.1
2023-04-23	19:40:00	2294	24.5
2023-04-23	20:10:00	8	22.6
2023-04-23	20:40:00	0	20.9
2023-04-23	21:10:00	0	19.7
2023-04-23	21:40:00	0	18.9
2023-04-23	22:10:00	0	19.8
2023-04-23	22:40:00	0	18.8
2023-04-23	23:10:00	0	19.4
2023-04-23	23:40:00	0	18.7
2023-04-24	00:10:00	0	19.4
2023-04-24	00:40:00	0	18.3
2023-04-24	01:10:00	0	19.2
2023-04-24	01:40:00	0	19.3
2023-04-24	02:10:00	0	18.7
2023-04-24	02:40:00	0	19.7
2023-04-24	03:10:00	0	18.4
2023-04-24	03:40:00	0	19.5
2023-04-24	04:10:00	0	18.3
2023-04-24	04:40:00	0	19.1
2023-04-24	05:10:00	0	19.1
2023-04-24	05:40:00	7	18.7
2023-04-24	06:10:00	2261	20.1
2023-04-24	06:40:00	2387	21
2023-04-24	07:10:00	2560	21.3
2023-04-24	07:40:00	2614	21.6
2023-04-24	08:10:00	2896	21.7
2023-04-24	08:40:00	2782	21.7
2023-04-24	09:10:00	3951	22
2023-04-24	09:40:00	3295	22.4
2023-04-24	10:10:00	3129	22.2
2023-04-24	10:40:00	3427	22.1
2023-04-24	11:10:00	4364	22.7
2023-04-24	11:40:00	6366	24.7
2023-04-24	12:10:00	4227	24.8
2023-04-24	12:40:00	5293	25
2023-04-24	13:10:00	3394	25.7
2023-04-24	13:40:00	3660	25.8
2023-04-24	14:10:00	2743	25.5
2023-04-24	14:40:00	3961	24.3
2023-04-24	15:10:00	5183	25.5
2023-04-24	15:40:00	3914	24.9
2023-04-24	16:10:00	3917	24.2
2023-04-24	16:40:00	5162	25.4
2023-04-24	17:10:00	3959	25.2
2023-04-24	17:40:00	3842	23.7
2023-04-24	18:10:00	3103	24.8
2023-04-24	18:40:00	2882	24.7
2023-04-24	19:10:00	2598	24.1
2023-04-24	19:40:00	2337	23.4
2023-04-24	20:10:00	13	21.6
2023-04-24	20:40:00	0	19.9
2023-04-24	21:10:00	0	19.1
2023-04-24	21:40:00	0	19.2
2023-04-24	22:10:00	0	19.1
2023-04-24	22:40:00	0	18.3
2023-04-24	23:10:00	0	19
2023-04-24	23:40:00	0	18.4
2023-04-25	00:10:00	0	18.8
2023-04-25	00:40:00	0	18.8
2023-04-25	01:10:00	0	17.9
2023-04-25	01:40:00	0	18.8
2023-04-25	02:10:00	0	17.7
2023-04-25	02:40:00	0	18.7
2023-04-25	03:10:00	0	17.6
2023-04-25	03:40:00	0	18.2
2023-04-25	04:10:00	0	18.2
2023-04-25	04:40:00	0	16.9
2023-04-25	05:10:00	0	17.8
2023-04-25	05:40:00	9	18.1
2023-04-25	06:10:00	2211	18.3
2023-04-25	06:40:00	2586	20.6
2023-04-25	07:10:00	2889	20.3
2023-04-25	07:40:00	2795	20.4
2023-04-25	08:10:00	3663	20.9
2023-04-25	08:40:00	3322	21.1
2023-04-25	09:10:00	2959	21
2023-04-25	09:40:00	6327	22
2023-04-25	10:10:00	10229	24.5
2023-04-25	10:40:00	4325	25.5
2023-04-25	11:10:00	3407	24.6
2023-04-25	11:40:00	3958	24.2
2023-04-25	12:10:00	1466	23.1
2023-04-25	12:40:00	929	21
2023-04-25	13:10:00	930	19.4
2023-04-25	13:40:00	2043	19.3
2023-04-25	14:10:00	5705	25.5
2023-04-25	14:40:00	4139	24.5
2023-04-25	15:10:00	3508	22.2
2023-04-25	15:40:00	4701	25.3
2023-04-25	16:10:00	4733	25.7
2023-04-25	16:40:00	3896	25.1
2023-04-25	17:10:00	3807	25.3
2023-04-25	17:40:00	3614	24.8
2023-04-25	18:10:00	3108	24.6
2023-04-25	18:40:00	2807	23.6
2023-04-25	19:10:00	2567	22.9
2023-04-25	19:40:00	2403	22.1
2023-04-25	20:10:00	9	19.9
2023-04-25	20:40:00	0	19.3
2023-04-25	21:10:00	0	18.1
2023-04-25	21:40:00	0	19
2023-04-25	22:10:00	0	18.2
2023-04-25	22:40:00	0	18
2023-04-25	23:10:00	0	18.2
2023-04-25	23:40:00	0	18.5
2023-04-26	00:10:00	0	18.2
2023-04-26	00:40:00	0	17.3
2023-04-26	01:10:00	0	18.5
2023-04-26	01:40:00	0	17.5
2023-04-26	02:10:00	0	17.8
2023-04-26	02:40:00	0	17.7
2023-04-26	03:10:00	0	17.1
2023-04-26	03:40:00	0	18.2
2023-04-26	04:10:00	0	18.5
2023-04-26	04:40:00	0	17.8
2023-04-26	05:10:00	0	17.2
2023-04-26	05:40:00	12	18.7
2023-04-26	06:10:00	2194	18.6
2023-04-26	06:40:00	2335	19.9
2023-04-26	07:10:00	2810	20.4
2023-04-26	07:40:00	3132	20.9
2023-04-26	08:10:00	3529	21
2023-04-26	08:40:00	3432	21.3
2023-04-26	09:10:00	4991	21.8
2023-04-26	09:40:00	3771	22.2
2023-04-26	10:10:00	5671	22.3
2023-04-26	10:40:00	3014	21.8
2023-04-26	11:10:00	5758	22.2
2023-04-26	11:40:00	7403	24.2
2023-04-26	12:10:00	3665	23.2
2023-04-26	12:40:00	7807	24.5
2023-04-26	13:10:00	4513	24.3
2023-04-26	13:40:00	3800	24.6
2023-04-26	14:10:00	4333	23
2023-04-26	14:40:00	4919	24.8
2023-04-26	15:10:00	3628	24.5
2023-04-26	15:40:00	3509	24.1
2023-04-26	16:10:00	4440	24.3
2023-04-26	16:40:00	3786	23.9
2023-04-26	17:10:00	3686	23.5
2023-04-26	17:40:00	3516	24.6
2023-04-26	18:10:00	2836	24.2
2023-04-26	18:40:00	2653	23.6
2023-04-26	19:10:00	2567	22.9
2023-04-26	19:40:00	2401	22.2
2023-04-26	20:10:00	18	19.9
2023-04-26	20:40:00	0	18.4
2023-04-26	21:10:00	0	18.4
2023-04-26	21:40:00	0	18.8
2023-04-26	22:10:00	0	17.7
2023-04-26	22:40:00	0	18.2
2023-04-26	23:10:00	0	18.1
2023-04-26	23:40:00	0	17.9
2023-04-27	00:10:00	0	18.3
2023-04-27	00:40:00	0	18
2023-04-27	01:10:00	0	18.8
2023-04-27	01:40:00	0	17.5
2023-04-27	02:10:00	0	19.2
2023-04-27	02:40:00	0	17.3
2023-04-27	03:10:00	0	18.6
2023-04-27	03:40:00	0	17.1
2023-04-27	04:10:00	0	17.4
2023-04-27	04:40:00	0	18.4
2023-04-27	05:10:00	0	17.9
2023-04-27	05:40:00	18	17.7
2023-04-27	06:10:00	2285	19.7
2023-04-27	06:40:00	2656	19.5
2023-04-27	07:10:00	3075	20.4
2023-04-27	07:40:00	3335	20.9
2023-04-27	08:10:00	3723	21.5
2023-04-27	08:40:00	4064	23.9
2023-04-27	09:10:00	5492	25.6
2023-04-27	09:40:00	7934	25.6
2023-04-27	10:10:00	6437	24.8
2023-04-27	10:40:00	4437	24.3
2023-04-27	11:10:00	4336	25.7
2023-04-27	11:40:00	5669	26.8
2023-04-27	12:10:00	2302	24.4
2023-04-27	12:40:00	20689	25.5
2023-04-27	13:10:00	2330	26.3
2023-04-27	13:40:00	2832	25.6
2023-04-27	14:10:00	5959	26.9
2023-04-27	14:40:00	5309	26.7
2023-04-27	15:10:00	4517	27.8
2023-04-27	15:40:00	4296	26.9
2023-04-27	16:10:00	4123	26.6
2023-04-27	16:40:00	3531	24.4
2023-04-27	17:10:00	3199	27.1
2023-04-27	17:40:00	2924	25.9
2023-04-27	18:10:00	2665	25.2
2023-04-27	18:40:00	2597	25.3
2023-04-27	19:10:00	2412	24.9
2023-04-27	19:40:00	2252	24
2023-04-27	20:10:00	18	21.8
2023-04-27	20:40:00	0	19.5
2023-04-27	21:10:00	0	19.7
2023-04-27	21:40:00	0	18.6
2023-04-27	22:10:00	0	18.7
2023-04-27	22:40:00	0	19.4
2023-04-27	23:10:00	0	17.7
2023-04-27	23:40:00	0	18.6
2023-04-28	00:10:00	0	18.6
2023-04-28	00:40:00	0	17.9
2023-04-28	01:10:00	0	18.3
2023-04-28	01:40:00	0	17.6
2023-04-28	02:10:00	0	18.1
2023-04-28	02:40:00	0	18.8
2023-04-28	03:10:00	0	17.8
2023-04-28	03:40:00	0	18.8
2023-04-28	04:10:00	0	18.7
2023-04-28	04:40:00	0	17.7
2023-04-28	05:10:00	0	18.4
2023-04-28	05:40:00	12	18.7
2023-04-28	06:10:00	2346	19.3
2023-04-28	06:40:00	2658	19.8
2023-04-28	07:10:00	2998	20.3
2023-04-28	07:40:00	3280	20.8
2023-04-28	08:10:00	4129	22.4
2023-04-28	08:40:00	5131	24.5
2023-04-28	09:10:00	5986	25.1
2023-04-28	09:40:00	8632	26.4
2023-04-28	10:10:00	6887	26.3
2023-04-28	10:40:00	19151	27.6
2023-04-28	11:10:00	8196	28.1
2023-04-28	11:40:00	6200	26.6
2023-04-28	12:10:00	2861	24.9
2023-04-28	12:40:00	2893	25.2
2023-04-28	13:10:00	1651	22.3
2023-04-28	13:40:00	1100	24.3
2023-04-28	14:10:00	4673	24.9
2023-04-28	14:40:00	3671	25.3
2023-04-28	15:10:00	3376	24.5
2023-04-28	15:40:00	3102	23.7
2023-04-28	16:10:00	4392	23.5
2023-04-28	16:40:00	3903	24.1
2023-04-28	17:10:00	4372	24.8
2023-04-28	17:40:00	3006	24
2023-04-28	18:10:00	2842	23.6
2023-04-28	18:40:00	2838	23
2023-04-28	19:10:00	2661	22.8
2023-04-28	19:40:00	2527	22.7
2023-04-28	20:10:00	16	21.2
2023-04-28	20:40:00	0	19.7
2023-04-28	21:10:00	0	19.8
2023-04-28	21:40:00	0	19.3
2023-04-28	22:10:00	0	19.9
2023-04-28	22:40:00	0	19.2
2023-04-28	23:10:00	0	19.6
2023-04-28	23:40:00	0	18.8
2023-04-29	00:10:00	0	19.7
2023-04-29	00:40:00	0	18.8
2023-04-29	01:10:00	0	19.5
2023-04-29	01:40:00	0	18.6
2023-04-29	02:10:00	0	19.1
2023-04-29	02:40:00	0	18.8
2023-04-29	03:10:00	0	19
2023-04-29	03:40:00	0	19.4
2023-04-29	04:10:00	0	18.6
2023-04-29	04:40:00	0	19.3
2023-04-29	05:10:00	0	18.8
2023-04-29	05:40:00	20	19
2023-04-29	06:10:00	2322	20.5
2023-04-29	06:40:00	2359	20.9
2023-04-29	07:10:00	2574	21
2023-04-29	07:40:00	3830	21.8
2023-04-29	08:10:00	4504	22.7
2023-04-29	08:40:00	3860	24.7
2023-04-29	09:10:00	4714	26.1
2023-04-29	09:40:00	4519	26
2023-04-29	10:10:00	8166	26.3
2023-04-29	10:40:00	16269	27.5
2023-04-29	11:10:00	4829	26.8
2023-04-29	11:40:00	3349	24.4
2023-04-29	12:10:00	4467	25.8
2023-04-29	12:40:00	1226	24.8
2023-04-29	13:10:00	5520	26.5
2023-04-29	13:40:00	3028	23.9
2023-04-29	14:10:00	6784	26.9
2023-04-29	14:40:00	3507	25.6
2023-04-29	15:10:00	2926	25.6
2023-04-29	15:40:00	3761	25.7
2023-04-29	16:10:00	4404	25.8
2023-04-29	16:40:00	3917	25.2
2023-04-29	17:10:00	3576	25.1
2023-04-29	17:40:00	3253	25
2023-04-29	18:10:00	3331	23.9
2023-04-29	18:40:00	3018	25.4
2023-04-29	19:10:00	2606	25.2
2023-04-29	19:40:00	2504	24.5
2023-04-29	20:10:00	34	21.7
2023-04-29	20:40:00	0	19.9
2023-04-29	21:10:00	0	18.8
2023-04-29	21:40:00	0	19.5
2023-04-29	22:10:00	0	18.5
2023-04-29	22:40:00	0	19.4
2023-04-29	23:10:00	0	18.6
2023-04-29	23:40:00	0	19.3
2023-04-30	00:10:00	0	18.7
2023-04-30	00:40:00	0	19.2
2023-04-30	01:10:00	0	19.4
2023-04-30	01:40:00	0	18.7
2023-04-30	02:10:00	0	19.7
2023-04-30	02:40:00	0	18.6
2023-04-30	03:10:00	0	19.4
2023-04-30	03:40:00	0	18.7
2023-04-30	04:10:00	0	19.1
2023-04-30	04:40:00	0	19.3
2023-04-30	05:10:00	0	18.6
2023-04-30	05:40:00	21	18.9
2023-04-30	06:10:00	2349	20.6
2023-04-30	06:40:00	2643	21.5
2023-04-30	07:10:00	3061	21.7
2023-04-30	07:40:00	3236	22.3
2023-04-30	08:10:00	3337	23.4
2023-04-30	08:40:00	4189	24.8
2023-04-30	09:10:00	4994	25.8
2023-04-30	09:40:00	15618	26.5
2023-04-30	10:10:00	4024	26.5
2023-04-30	10:40:00	24812	27.3
2023-04-30	11:10:00	4621	26.4
2023-04-30	11:40:00	5003	26.7
2023-04-30	12:10:00	16925	26.6
2023-04-30	12:40:00	16907	26.8
2023-04-30	13:10:00	2419	26.9
2023-04-30	13:40:00	2091	26.8
2023-04-30	14:10:00	4343	27.1
2023-04-30	14:40:00	4161	27.8
2023-04-30	15:10:00	3663	27.1
2023-04-30	15:40:00	3531	28.6
2023-04-30	16:10:00	3962	28.2
2023-04-30	16:40:00	3344	27.3
2023-04-30	17:10:00	2736	26.3
2023-04-30	17:40:00	2685	24.9
2023-04-30	18:10:00	2604	25.5
2023-04-30	18:40:00	2595	26.1
2023-04-30	19:10:00	2504	25.7
2023-04-30	19:40:00	2381	25.2
2023-04-30	20:10:00	35	23.5
2023-04-30	20:40:00	0	21.3
2023-04-30	21:10:00	0	19.8
2023-04-30	21:40:00	0	18.4
2023-04-30	22:10:00	0	19.2
2023-04-30	22:40:00	0	19.5
2023-04-30	23:10:00	0	18.8
2023-04-30	23:40:00	0	19.4
2023-05-01	00:10:00	0	18
2023-05-01	00:40:00	0	19
2023-05-01	01:10:00	0	17.6
2023-05-01	01:40:00	0	18.5
2023-05-01	02:10:00	0	17.2
2023-05-01	02:40:00	0	18.7
2023-05-01	03:10:00	0	17.2
2023-05-01	03:40:00	0	18.5
2023-05-01	04:10:00	0	17.3
2023-05-01	04:40:00	0	18.7
2023-05-01	05:10:00	0	17.1
2023-05-01	05:40:00	43	18.6
2023-05-01	06:10:00	2380	18.3
2023-05-01	06:40:00	2466	20.2
2023-05-01	07:10:00	2792	20.2
2023-05-01	07:40:00	3067	21.4
2023-05-01	08:10:00	3099	22.5
2023-05-01	08:40:00	4190	24.9
2023-05-01	09:10:00	4999	26.1
2023-05-01	09:40:00	13753	26.5
2023-05-01	10:10:00	7267	26.9
2023-05-01	10:40:00	18696	26.7
2023-05-01	11:10:00	7608	26.5
2023-05-01	11:40:00	26051	27.7
2023-05-01	12:10:00	10032	26.3
2023-05-01	12:40:00	12087	27.9
2023-05-01	13:10:00	3451	26.9
2023-05-01	13:40:00	2808	26.8
2023-05-01	14:10:00	4506	28.9
2023-05-01	14:40:00	4209	29.1
2023-05-01	15:10:00	3919	28.4
2023-05-01	15:40:00	4230	27.3
2023-05-01	16:10:00	4743	27.7
2023-05-01	16:40:00	3148	26.3
2023-05-01	17:10:00	3253	26.7
2023-05-01	17:40:00	2989	27.6
2023-05-01	18:10:00	2785	26.8
2023-05-01	18:40:00	2662	26.5
2023-05-01	19:10:00	2565	26.4
2023-05-01	19:40:00	2370	26.2
2023-05-01	20:10:00	23	24.9
2023-05-01	20:40:00	0	23.3
2023-05-01	21:10:00	0	22.4
2023-05-01	21:40:00	0	21.7
2023-05-01	22:10:00	0	21.2
2023-05-01	22:40:00	0	20.8
2023-05-01	23:10:00	0	20.3
2023-05-01	23:40:00	0	19.9
2023-05-02	00:10:00	0	19.4
2023-05-02	00:40:00	0	19.2
2023-05-02	01:10:00	0	19.5
2023-05-02	01:40:00	0	19.1
2023-05-02	02:10:00	0	19.7
2023-05-02	02:40:00	0	19.2
2023-05-02	03:10:00	0	19.8
2023-05-02	03:40:00	0	19
2023-05-02	04:10:00	0	19.3
2023-05-02	04:40:00	0	18.4
2023-05-02	05:10:00	0	19.5
2023-05-02	05:40:00	25	18.3
2023-05-02	06:10:00	2475	20.7
2023-05-02	06:40:00	2505	21.4
2023-05-02	07:10:00	2574	21.7
2023-05-02	07:40:00	2582	21.8
2023-05-02	08:10:00	2748	22
2023-05-02	08:40:00	2488	22
2023-05-02	09:10:00	3742	22.3
2023-05-02	09:40:00	5420	23.7
2023-05-02	10:10:00	6140	25.3
2023-05-02	10:40:00	8071	26.7
2023-05-02	11:10:00	6352	26.5
2023-05-02	11:40:00	7243	26.3
2023-05-02	12:10:00	2593	24.5
2023-05-02	12:40:00	6033	27.2
2023-05-02	13:10:00	4129	26.1
2023-05-02	13:40:00	3848	27.2
2023-05-02	14:10:00	3484	25.2
2023-05-02	14:40:00	4385	26.7
2023-05-02	15:10:00	3008	26.3
2023-05-02	15:40:00	4918	26.2
2023-05-02	16:10:00	4800	26.8
2023-05-02	16:40:00	4372	27
2023-05-02	17:10:00	3731	26.6
2023-05-02	17:40:00	3658	26.3
2023-05-02	18:10:00	3126	26
2023-05-02	18:40:00	2615	26.1
2023-05-02	19:10:00	2606	26.1
2023-05-02	19:40:00	2522	25.8
2023-05-02	20:10:00	43	24.3
2023-05-02	20:40:00	0	22.4
2023-05-02	21:10:00	0	20.9
2023-05-02	21:40:00	0	19.6
2023-05-02	22:10:00	0	19
2023-05-02	22:40:00	0	19.1
2023-05-02	23:10:00	0	18.6
2023-05-02	23:40:00	0	19
2023-05-03	00:10:00	0	18.9
2023-05-03	00:40:00	0	18.6
2023-05-03	01:10:00	0	18.9
2023-05-03	01:40:00	0	18.4
2023-05-03	02:10:00	0	19.3
2023-05-03	02:40:00	0	18.8
2023-05-03	03:10:00	0	18.9
2023-05-03	03:40:00	0	19.1
2023-05-03	04:10:00	0	18.9
2023-05-03	04:40:00	0	18.7
2023-05-03	05:10:00	0	18.4
2023-05-03	05:40:00	52	18.3
2023-05-03	06:10:00	2329	19
2023-05-03	06:40:00	2476	20.4
2023-05-03	07:10:00	2883	21.2
2023-05-03	07:40:00	3171	22.4
2023-05-03	08:10:00	4397	24.3
2023-05-03	08:40:00	4101	24.5
2023-05-03	09:10:00	4946	25
2023-05-03	09:40:00	5217	25.5
2023-05-03	10:10:00	5592	24.5
2023-05-03	10:40:00	9374	25.6
2023-05-03	11:10:00	5573	26
2023-05-03	11:40:00	4746	25.9
2023-05-03	12:10:00	3235	24.6
2023-05-03	12:40:00	21317	26.4
2023-05-03	13:10:00	3179	26.8
2023-05-03	13:40:00	2044	25.9
2023-05-03	14:10:00	4277	26.9
2023-05-03	14:40:00	4146	27.2
2023-05-03	15:10:00	3809	26.7
2023-05-03	15:40:00	3767	27.9
2023-05-03	16:10:00	4974	29
2023-05-03	16:40:00	3776	27.3
2023-05-03	17:10:00	2996	25.6
2023-05-03	17:40:00	2800	26.6
2023-05-03	18:10:00	2675	25.5
2023-05-03	18:40:00	2593	24.8
2023-05-03	19:10:00	2536	24
2023-05-03	19:40:00	2383	24.5
2023-05-03	20:10:00	48	22.7
2023-05-03	20:40:00	0	20.7
2023-05-03	21:10:00	0	19.2
2023-05-03	21:40:00	0	19.6
2023-05-03	22:10:00	0	18.5
2023-05-03	22:40:00	0	18.6
2023-05-03	23:10:00	0	19.1
2023-05-03	23:40:00	0	18.6
2023-05-04	00:10:00	0	18.5
2023-05-04	00:40:00	0	19
2023-05-04	01:10:00	0	17.7
2023-05-04	01:40:00	0	18.5
2023-05-04	02:10:00	0	18.1
2023-05-04	02:40:00	0	17.6
2023-05-04	03:10:00	0	18.3
2023-05-04	03:40:00	0	17.2
2023-05-04	04:10:00	0	18.6
2023-05-04	04:40:00	0	18.3
2023-05-04	05:10:00	1	17.3
2023-05-04	05:40:00	59	17.3
2023-05-04	06:10:00	2349	19.9
2023-05-04	06:40:00	2542	20.1
2023-05-04	07:10:00	2784	20.6
2023-05-04	07:40:00	2853	21.3
2023-05-04	08:10:00	3071	22.7
2023-05-04	08:40:00	3956	25
2023-05-04	09:10:00	4509	25.3
2023-05-04	09:40:00	17700	25.9
2023-05-04	10:10:00	7211	27.3
2023-05-04	10:40:00	23298	27.2
2023-05-04	11:10:00	6313	28.5
2023-05-04	11:40:00	27340	28.8
2023-05-04	12:10:00	7912	26.8
2023-05-04	12:40:00	16544	27.6
2023-05-04	13:10:00	2841	27.2
2023-05-04	13:40:00	2736	27.6
2023-05-04	14:10:00	4958	28.4
2023-05-04	14:40:00	4742	28.6
2023-05-04	15:10:00	4467	28.4
2023-05-04	15:40:00	4345	28.4
2023-05-04	16:10:00	5281	28.5
2023-05-04	16:40:00	4217	27.6
2023-05-04	17:10:00	4042	27.1
2023-05-04	17:40:00	3574	27.4
2023-05-04	18:10:00	3284	25.8
2023-05-04	18:40:00	2819	27
2023-05-04	19:10:00	2588	26.6
2023-05-04	19:40:00	2319	25.8
2023-05-04	20:10:00	45	24.5
2023-05-04	20:40:00	0	22.6
2023-05-04	21:10:00	0	21.5
2023-05-04	21:40:00	0	20.6
2023-05-04	22:10:00	0	19.8
2023-05-04	22:40:00	0	19.3
2023-05-04	23:10:00	0	19.3
2023-05-04	23:40:00	0	20
2023-05-05	00:10:00	0	19
2023-05-05	00:40:00	0	19.5
2023-05-05	01:10:00	0	19.5
2023-05-05	01:40:00	0	19.5
2023-05-05	02:10:00	0	18.7
2023-05-05	02:40:00	0	19.2
2023-05-05	03:10:00	0	19.5
2023-05-05	03:40:00	0	18.8
2023-05-05	04:10:00	0	18.7
2023-05-05	04:40:00	0	19.4
2023-05-05	05:10:00	1	18.9
2023-05-05	05:40:00	56	18.5
2023-05-05	06:10:00	2363	20.2
2023-05-05	06:40:00	2578	20.6
2023-05-05	07:10:00	2831	21.3
2023-05-05	07:40:00	3037	22.4
2023-05-05	08:10:00	3106	23.7
2023-05-05	08:40:00	4481	22.6
2023-05-05	09:10:00	4728	24.1
2023-05-05	09:40:00	21870	26.9
2023-05-05	10:10:00	5829	28
2023-05-05	10:40:00	25302	30.4
2023-05-05	11:10:00	5164	31.6
2023-05-05	11:40:00	33921	32.9
2023-05-05	12:10:00	9843	30.1
2023-05-05	12:40:00	19619	30.3
2023-05-05	13:10:00	2735	29.9
2023-05-05	13:40:00	2613	29.8
2023-05-05	14:10:00	4903	31.8
2023-05-05	14:40:00	4340	32.7
2023-05-05	15:10:00	3947	32.7
2023-05-05	15:40:00	4221	32
2023-05-05	16:10:00	5911	32
2023-05-05	16:40:00	4175	30.5
2023-05-05	17:10:00	3032	29.4
2023-05-05	17:40:00	2866	27.9
2023-05-05	18:10:00	3045	27.9
2023-05-05	18:40:00	2816	27.2
2023-05-05	19:10:00	2616	26.8
2023-05-05	19:40:00	2414	26
2023-05-05	20:10:00	49	25.5
2023-05-05	20:40:00	1	24.1
2023-05-05	21:10:00	0	23.2
2023-05-05	21:40:00	0	22.7
2023-05-05	22:10:00	0	22.3
2023-05-05	22:40:00	0	21.9
2023-05-05	23:10:00	0	21.5
2023-05-05	23:40:00	0	21.2
2023-05-06	00:10:00	0	20.8
2023-05-06	00:40:00	0	20.5
2023-05-06	01:10:00	0	20.2
2023-05-06	01:40:00	0	20
2023-05-06	02:10:00	0	19.9
2023-05-06	02:40:00	0	19.7
2023-05-06	03:10:00	0	19.5
2023-05-06	03:40:00	0	19.4
2023-05-06	04:10:00	0	19.9
2023-05-06	04:40:00	0	19.2
2023-05-06	05:10:00	0	19.9
2023-05-06	05:40:00	7	19.2
2023-05-06	06:10:00	2329	20
2023-05-06	06:40:00	2590	22
2023-05-06	07:10:00	2494	22.2
2023-05-06	07:40:00	3578	23.1
2023-05-06	08:10:00	3805	24.4
2023-05-06	08:40:00	4353	25.4
2023-05-06	09:10:00	5855	26.3
2023-05-06	09:40:00	15868	26
2023-05-06	10:10:00	3219	27.1
2023-05-06	10:40:00	20720	27.1
2023-05-06	11:10:00	7321	28
2023-05-06	11:40:00	27628	30.2
2023-05-06	12:10:00	4246	27
2023-05-06	12:40:00	2836	27.9
2023-05-06	13:10:00	4240	28.6
2023-05-06	13:40:00	1530	27.6
2023-05-06	14:10:00	5101	29.5
2023-05-06	14:40:00	5516	28.9
2023-05-06	15:10:00	4613	27.9
2023-05-06	15:40:00	4537	28.7
2023-05-06	16:10:00	6478	28.2
2023-05-06	16:40:00	5371	27.7
2023-05-06	17:10:00	3204	27.1
2023-05-06	17:40:00	3424	27.6
2023-05-06	18:10:00	2761	27.6
2023-05-06	18:40:00	2753	27.1
2023-05-06	19:10:00	2618	26.5
2023-05-06	19:40:00	2456	26
2023-05-06	20:10:00	74	24.9
2023-05-06	20:40:00	2	23.2
2023-05-06	21:10:00	0	21.8
2023-05-06	21:40:00	0	20.8
2023-05-06	22:10:00	0	20.2
2023-05-06	22:40:00	0	19.4
2023-05-06	23:10:00	0	19.9
2023-05-06	23:40:00	0	19.4
2023-05-07	00:10:00	0	19.3
2023-05-07	00:40:00	0	19.2
2023-05-07	01:10:00	0	19.6
2023-05-07	01:40:00	0	19.3
2023-05-07	02:10:00	0	19.9
2023-05-07	02:40:00	0	19.4
2023-05-07	03:10:00	0	19.6
2023-05-07	03:40:00	0	19.2
2023-05-07	04:10:00	0	19.1
2023-05-07	04:40:00	0	19.2
2023-05-07	05:10:00	1	19
2023-05-07	05:40:00	45	19.2
2023-05-07	06:10:00	2396	20
2023-05-07	06:40:00	2661	21.3
2023-05-07	07:10:00	2844	21.9
2023-05-07	07:40:00	2990	22.5
2023-05-07	08:10:00	3374	23
2023-05-07	08:40:00	3325	23.7
2023-05-07	09:10:00	3719	24.3
2023-05-07	09:40:00	3749	24.5
2023-05-07	10:10:00	3680	24.6
2023-05-07	10:40:00	4080	25.1
2023-05-07	11:10:00	5760	25.4
2023-05-07	11:40:00	4197	25
2023-05-07	12:10:00	1573	24.7
2023-05-07	12:40:00	3433	24.9
2023-05-07	13:10:00	2497	24.5
2023-05-07	13:40:00	2811	25.1
2023-05-07	14:10:00	5197	25.5
2023-05-07	14:40:00	5692	25.7
2023-05-07	15:10:00	4739	25.6
2023-05-07	15:40:00	4859	26.9
2023-05-07	16:10:00	4233	26.7
2023-05-07	16:40:00	3079	25.5
2023-05-07	17:10:00	2839	25.5
2023-05-07	17:40:00	2677	25.3
2023-05-07	18:10:00	2587	24.4
2023-05-07	18:40:00	2517	25.3
2023-05-07	19:10:00	2484	24.5
2023-05-07	19:40:00	2283	24
2023-05-07	20:10:00	54	21.7
2023-05-07	20:40:00	2	19.7
2023-05-07	21:10:00	0	19.7
2023-05-07	21:40:00	0	18.9
2023-05-07	22:10:00	0	19.3
2023-05-07	22:40:00	0	19.2
2023-05-07	23:10:00	0	18
2023-05-07	23:40:00	0	18.7
2023-05-08	00:10:00	0	19.1
2023-05-08	00:40:00	0	18.7
2023-05-08	01:10:00	0	18.2
2023-05-08	01:40:00	0	18.4
2023-05-08	02:10:00	0	18.7
2023-05-08	02:40:00	0	19.1
2023-05-08	03:10:00	0	18
2023-05-08	03:40:00	0	18.1
2023-05-08	04:10:00	0	18.5
2023-05-08	04:40:00	0	18.9
2023-05-08	05:10:00	6	18.4
2023-05-08	05:40:00	97	18
2023-05-08	06:10:00	2498	19.4
2023-05-08	06:40:00	2693	19.9
2023-05-08	07:10:00	3001	20.6
2023-05-08	07:40:00	3098	21.5
2023-05-08	08:10:00	3234	22.5
2023-05-08	08:40:00	4174	23.8
2023-05-08	09:10:00	4826	25.7
2023-05-08	09:40:00	22359	24.8
2023-05-08	10:10:00	5610	26.4
2023-05-08	10:40:00	25493	26.5
2023-05-08	11:10:00	5330	27.2
2023-05-08	11:40:00	32493	28
2023-05-08	12:10:00	20379	26.4
2023-05-08	12:40:00	18904	26.7
2023-05-08	13:10:00	2179	27.7
2023-05-08	13:40:00	2236	26.4
2023-05-08	14:10:00	4363	26.7
2023-05-08	14:40:00	4391	26.8
2023-05-08	15:10:00	4744	27.6
2023-05-08	15:40:00	3759	27.1
2023-05-08	16:10:00	5349	27.3
2023-05-08	16:40:00	3941	27.1
2023-05-08	17:10:00	3239	27.3
2023-05-08	17:40:00	3026	26.2
2023-05-08	18:10:00	2729	27.1
2023-05-08	18:40:00	2787	26.2
2023-05-08	19:10:00	2576	26.3
2023-05-08	19:40:00	2324	25.6
2023-05-08	20:10:00	60	23.7
2023-05-08	20:40:00	3	21.7
2023-05-08	21:10:00	0	20.5
2023-05-08	21:40:00	0	19.4
2023-05-08	22:10:00	0	19.5
2023-05-08	22:40:00	0	19.3
2023-05-08	23:10:00	0	18.9
2023-05-08	23:40:00	0	19.5
2023-05-09	00:10:00	0	18.8
2023-05-09	00:40:00	0	18.8
2023-05-09	01:10:00	0	19.6
2023-05-09	01:40:00	0	18.7
2023-05-09	02:10:00	0	18.5
2023-05-09	02:40:00	0	19
2023-05-09	03:10:00	0	19.1
2023-05-09	03:40:00	0	18.7
2023-05-09	04:10:00	0	18.2
2023-05-09	04:40:00	0	18.3
2023-05-09	05:10:00	7	19
2023-05-09	05:40:00	85	18.3
2023-05-09	06:10:00	2200	19
2023-05-09	06:40:00	2502	20.7
2023-05-09	07:10:00	2797	21.1
2023-05-09	07:40:00	2917	22
2023-05-09	08:10:00	3033	23
2023-05-09	08:40:00	3901	23.9
2023-05-09	09:10:00	4447	26.1
2023-05-09	09:40:00	17895	25.9
2023-05-09	10:10:00	5076	26.1
2023-05-09	10:40:00	26878	26.9
2023-05-09	11:10:00	4873	28.3
2023-05-09	11:40:00	34435	29.1
2023-05-09	12:10:00	24615	27.3
2023-05-09	12:40:00	16647	27.6
2023-05-09	13:10:00	1997	29.6
2023-05-09	13:40:00	1872	28.5
2023-05-09	14:10:00	3986	29.3
2023-05-09	14:40:00	3972	29.7
2023-05-09	15:10:00	3850	29.7
2023-05-09	15:40:00	3483	28.1
2023-05-09	16:10:00	7000	28.7
2023-05-09	16:40:00	3805	27.9
2023-05-09	17:10:00	2768	26.5
2023-05-09	17:40:00	2606	26
2023-05-09	18:10:00	2549	25.2
2023-05-09	18:40:00	2493	25.7
2023-05-09	19:10:00	2431	25.6
2023-05-09	19:40:00	2325	25.7
2023-05-09	20:10:00	64	23.9
2023-05-09	20:40:00	4	22.3
2023-05-09	21:10:00	0	21.1
2023-05-09	21:40:00	0	20.3
2023-05-09	22:10:00	0	19.4
2023-05-09	22:40:00	0	19.3
2023-05-09	23:10:00	0	19.6
2023-05-09	23:40:00	0	19
2023-05-10	00:10:00	0	19
2023-05-10	00:40:00	0	18.7
2023-05-10	01:10:00	0	19.5
2023-05-10	01:40:00	0	18.5
2023-05-10	02:10:00	0	19.1
2023-05-10	02:40:00	0	19.6
2023-05-10	03:10:00	0	18.3
2023-05-10	03:40:00	0	18.5
2023-05-10	04:10:00	0	19.1
2023-05-10	04:40:00	0	19.4
2023-05-10	05:10:00	8	18.4
2023-05-10	05:40:00	92	18.6
2023-05-10	06:10:00	2385	20.4
2023-05-10	06:40:00	2498	21.2
2023-05-10	07:10:00	2734	22
2023-05-10	07:40:00	2879	23.3
2023-05-10	08:10:00	3025	24.5
2023-05-10	08:40:00	3924	25.6
2023-05-10	09:10:00	4460	26.8
2023-05-10	09:40:00	17796	27.3
2023-05-10	10:10:00	5259	28
2023-05-10	10:40:00	26187	29.6
2023-05-10	11:10:00	5612	31.7
2023-05-10	11:40:00	22880	31
2023-05-10	12:10:00	18843	29.9
2023-05-10	12:40:00	8068	30.1
2023-05-10	13:10:00	4446	30.1
2023-05-10	13:40:00	3529	27.4
2023-05-10	14:10:00	4649	27.9
2023-05-10	14:40:00	4463	27.2
2023-05-10	15:10:00	4629	27.3
2023-05-10	15:40:00	3266	28.1
2023-05-10	16:10:00	3707	27.4
2023-05-10	16:40:00	2838	27.9
2023-05-10	17:10:00	2528	27.7
2023-05-10	17:40:00	2981	27.4
2023-05-10	18:10:00	3158	27.5
2023-05-10	18:40:00	2471	28.1
2023-05-10	19:10:00	2447	27.6
2023-05-10	19:40:00	2196	26.9
2023-05-10	20:10:00	52	25.2
2023-05-10	20:40:00	5	23.5
2023-05-10	21:10:00	0	22.2
2023-05-10	21:40:00	0	21.1
2023-05-10	22:10:00	0	20.5
2023-05-10	22:40:00	0	20.2
2023-05-10	23:10:00	0	20
2023-05-10	23:40:00	0	19.8
2023-05-11	00:10:00	0	19.6
2023-05-11	00:40:00	0	19.5
2023-05-11	01:10:00	0	19.3
2023-05-11	01:40:00	0	19.6
2023-05-11	02:10:00	0	19.5
2023-05-11	02:40:00	0	19.3
2023-05-11	03:10:00	0	19.6
2023-05-11	03:40:00	0	19.2
2023-05-11	04:10:00	0	19.2
2023-05-11	04:40:00	0	19.8
2023-05-11	05:10:00	9	19.4
2023-05-11	05:40:00	91	19.3
2023-05-11	06:10:00	2219	21
2023-05-11	06:40:00	2568	22.3
2023-05-11	07:10:00	2952	23
2023-05-11	07:40:00	3518	24
2023-05-11	08:10:00	3784	24.8
2023-05-11	08:40:00	4499	25
2023-05-11	09:10:00	5401	26.1
2023-05-11	09:40:00	6199	27.1
2023-05-11	10:10:00	7071	26.5
2023-05-11	10:40:00	5130	26.6
2023-05-11	11:10:00	6830	27.3
2023-05-11	11:40:00	17408	29.9
2023-05-11	12:10:00	3740	25.9
2023-05-11	12:40:00	3335	26.6
2023-05-11	13:10:00	3713	26.2
2023-05-11	13:40:00	4573	27.7
2023-05-11	14:10:00	5214	28
2023-05-11	14:40:00	4644	28.4
2023-05-11	15:10:00	5188	28.5
2023-05-11	15:40:00	3022	26.7
2023-05-11	16:10:00	2629	26.9
2023-05-11	16:40:00	3951	26.7
2023-05-11	17:10:00	3783	27
2023-05-11	17:40:00	3497	26.7
2023-05-11	18:10:00	2577	26.1
2023-05-11	18:40:00	2683	26.8
2023-05-11	19:10:00	2416	26.1
2023-05-11	19:40:00	2233	25.3
2023-05-11	20:10:00	93	24.5
2023-05-11	20:40:00	6	23.1
2023-05-11	21:10:00	0	22.1
2023-05-11	21:40:00	0	21.3
2023-05-11	22:10:00	0	20.6
2023-05-11	22:40:00	0	19.9
2023-05-11	23:10:00	0	19.5
2023-05-11	23:40:00	0	19.8
2023-05-12	00:10:00	0	19.1
2023-05-12	00:40:00	0	20
2023-05-12	01:10:00	0	19.4
2023-05-12	01:40:00	0	19.5
2023-05-12	02:10:00	0	19.3
2023-05-12	02:40:00	0	19.3
2023-05-12	03:10:00	0	19.9
2023-05-12	03:40:00	0	19
2023-05-12	04:10:00	0	19.8
2023-05-12	04:40:00	0	18.6
2023-05-12	05:10:00	12	19.4
2023-05-12	05:40:00	145	20.1
2023-05-12	06:10:00	2405	20.6
2023-05-12	06:40:00	2998	22.7
2023-05-12	07:10:00	3245	23.9
2023-05-12	07:40:00	3454	25
2023-05-12	08:10:00	3828	24.8
2023-05-12	08:40:00	4307	26.3
2023-05-12	09:10:00	5276	24.8
2023-05-12	09:40:00	20303	27.3
2023-05-12	10:10:00	6070	27.3
2023-05-12	10:40:00	22397	28.6
2023-05-12	11:10:00	5663	27.1
2023-05-12	11:40:00	25550	28.7
2023-05-12	12:10:00	3331	27.7
2023-05-12	12:40:00	4629	27.4
2023-05-12	13:10:00	4885	26.7
2023-05-12	13:40:00	1909	24.6
2023-05-12	14:10:00	4784	27.2
2023-05-12	14:40:00	5853	28.8
2023-05-12	15:10:00	4975	28.1
2023-05-12	15:40:00	4526	28.8
2023-05-12	16:10:00	3721	26.7
2023-05-12	16:40:00	4039	26.5
2023-05-12	17:10:00	3414	26.2
2023-05-12	17:40:00	3300	27.4
2023-05-12	18:10:00	3294	26.7
2023-05-12	18:40:00	2775	26.6
2023-05-12	19:10:00	2412	26.2
2023-05-12	19:40:00	2240	25.6
2023-05-12	20:10:00	92	24
2023-05-12	20:40:00	0	22.4
2023-05-12	21:10:00	0	21
2023-05-12	21:40:00	0	20.2
2023-05-12	22:10:00	0	19.7
2023-05-12	22:40:00	0	19.2
2023-05-12	23:10:00	0	19.8
2023-05-12	23:40:00	0	19.3
2023-05-13	00:10:00	0	19.9
2023-05-13	00:40:00	0	19.7
2023-05-13	01:10:00	0	19.1
[truncated: 1,558 more rows]

## Sheet: Long-Ashton nutrient solution
Nutrient solution Long Ashton, with reduced P concentration (20% of the original recipe)
Part LA1		for 1 L
MgSO4  7H2O		0.368	g
KH2PO4		0.036	g
KNO3		0.404	g
Ca(NO3)2  4H2O		0.944	g
FeNaEDTA		for 1 L
FeNaEDTA		22	mg
Solution LA2 (1000x concentrated)		amount for 1 L stock solution)				add 1 mL of this stock for final LA solution
MnSO4  4H2O		2.23	g
CuSO4  5H2O		0.25	g
ZnSO4  7H2O		0.29	g
H3BO3		3.1	g
NaCl		10	g
Solution LA3 (1000x concentrated)		amount for 1 L stock solution)				add 1 mL of this stock for final LA solution
(NH4)6Mo7O24  4H2O		0.088	g

## Sheet: NGS AMF readcounts
													soil ID	soil1	soil2	soil3	soil4	soil5	soil6	soil7	soil8	soil9	soil10	soil11	soil12	soil13	soil14	soil15	soil16	soil17	soil18	soil19	soil20	soil21	soil22	soil23	soil24	soil25	soil26	soil27	soil28	soil29	soil30	soil31	soil32	soil33	soil34	soil35	soil36
													origin (field/glasshouse)	field	field	field	field	field	field	field	field	field	field	field	field	field	field	field	field	field	field	field	field	field	field	field	field	field	field	field	field	field	field	field	field	field	field	field	field
								Class	Order	Family	Genus	Genus	sample code	P70-001	P70-002	P70-003	P70-004	P70-005	P70-006	P70-007	P70-008	P70-009	P70-010	P70-011	P70-012	P70-013	P70-014	P70-015	P70-016	P70-017	P70-018	P70-019	P70-020	P70-021	P70-022	P70-023	P70-024	P70-025	P70-026	P70-027	P70-028	P70-029	P70-030	P70-031	P70-032	P70-033	P70-034	P70-035	P70-036
	Amorphea	Obazoa	Opisthokonta	Nucletmycea	Fungi	Mucoromycota	Glomeromycotina	Glomeromycetes	Glomerales	Glomeraceae	Funneliformis	Funneliformis		4	1082	1	69	81	310	113	314	1589	214	0	613	1133	1421	56	368	2	743	1550	495	735	13	616	1375	13	825	496	41	163	113	1173	157	864	199	43	740
	Amorphea	Obazoa	Opisthokonta	Nucletmycea	Fungi	Mucoromycota	Glomeromycotina	Glomeromycetes	Glomerales	Glomeraceae	Glomus	Glomus		790	32	939	634	460	83	666	754	130	1064	786	0	77	13	1237	621	501	77	4	14	0	415	0	1	263	0	6	259	0	1	356	1239	470	447	0	0
	Amorphea	Obazoa	Opisthokonta	Nucletmycea	Fungi	Mucoromycota	Glomeromycotina	Glomeromycetes	un_Glomeromycetes	un_Glomeromycetes	un_Glomeromycetes	un_Glomeromycetes_EF023897.1.1793		1	14	1	83	0	0	3	167	0	7	151	51	0	7	0	6	0	0	1	0	427	1142	982	1	973	364	0	220	608	0	0	0	0	0	1464	394
	Amorphea	Obazoa	Opisthokonta	Nucletmycea	Fungi	Mucoromycota	Glomeromycotina	Glomeromycetes	un_Glomeromycetes	un_Glomeromycetes	un_Glomeromycetes	un_Glomeromycetes_MG829573.1.1654		1	346	5	635	11	245	0	122	24	215	1	72	148	50	33	31	1	171	319	289	560	50	0	0	125	452	693	488	836	2	55	7	83	170	0	824
	Amorphea	Obazoa	Opisthokonta	Nucletmycea	Fungi	Mucoromycota	Glomeromycotina	un_Glomeromycotina	un_Glomeromycotina	un_Glomeromycotina	un_Glomeromycotina	un_Glomeromycotina_MG829434.1.1607		460	30	72	0	1041	0	985	1	0	0	411	0	0	0	1	0	1213	0	0	0	7	0	0	0	0	0	294	0	0	20	0	0	0	0	0	1
	Amorphea	Obazoa	Opisthokonta	Nucletmycea	Fungi	Mucoromycota	Glomeromycotina	Glomeromycetes	Glomerales	un_Glomerales	un_Glomerales	un_Glomerales_MG829554.1.1654		0	121	0	13	1	6	0	69	0	6	0	0	31	214	1	44	0	7	10	117	1	0	0	0	0	3	19	2	10	97	1	14	168	857	0	21
	Amorphea	Obazoa	Opisthokonta	Nucletmycea	Fungi	Mucoromycota	Glomeromycotina	Glomeromycetes	Glomerales	un_Glomerales	un_Glomerales	un_Glomerales_AB594892.1.1516		5	0	37	5	70	0	29	240	0	3	0	0	6	1	51	94	4	0	0	0	0	66	0	0	9	0	0	157	0	0	14	166	70	0	0	0
	Amorphea	Obazoa	Opisthokonta	Nucletmycea	Fungi	Mucoromycota	Glomeromycotina	Glomeromycetes	Diversisporales	un_Diversisporales	un_Diversisporales	un_Diversisporales_MG829329.1.1654		0	34	1	28	0	578	4	12	0	71	0	0	289	153	0	0	0	81	30	0	0	0	341	0	0	15	0	0	30	0	11	137	2	0	0	0
	Amorphea	Obazoa	Opisthokonta	Nucletmycea	Fungi	Mucoromycota	Glomeromycotina	Glomeromycetes	Glomerales	Glomeraceae	Rhizophagus	Rhizophagus		118	49	38	0	0	0	19	4	243	0	101	21	0	10	366	55	4	1	0	51	68	16	0	0	13	19	13	51	134	0	1	22	49	261	0	0
	Amorphea	Obazoa	Opisthokonta	Nucletmycea	Fungi	Mucoromycota	Glomeromycotina	Glomeromycetes	Diversisporales	Diversisporaceae	Diversispora	Diversispora		0	25	21	136	0	26	0	7	0	87	54	3	15	5	0	6	0	35	5	0	145	34	0	0	25	164	100	2	2	116	104	68	15	0	2	0
	Amorphea	Obazoa	Opisthokonta	Nucletmycea	Fungi	Mucoromycota	Glomeromycotina	Glomeromycetes	un_Glomeromycetes	un_Glomeromycetes	un_Glomeromycetes	un_Glomeromycetes_AY903738.1.1526		437	0	134	0	147	0	40	0	0	0	0	0	0	0	0	0	193	0	0	0	0	0	0	0	0	0	0	0	0	0	0	0	0	0	0	0
	Amorphea	Obazoa	Opisthokonta	Nucletmycea	Fungi	Mucoromycota	Glomeromycotina	Glomeromycetes	un_Glomeromycetes	un_Glomeromycetes	un_Glomeromycetes	un_Glomeromycetes_MG829542.1.1666		0	100	0	0	0	4	1	8	0	36	0	0	14	22	1	2	0	540	3	0	0	0	0	0	0	6	76	0	0	0	41	0	0	0	0	0
	Amorphea	Obazoa	Opisthokonta	Nucletmycea	Fungi	Mucoromycota	Glomeromycotina	Glomeromycetes	Glomerales	Glomeraceae	Septoglomus	Septoglomus		0	54	95	105	16	3	1	142	0	36	0	1	34	0	20	51	0	157	6	0	0	0	0	0	0	0	0	0	0	0	22	25	179	0	0	0
	Amorphea	Obazoa	Opisthokonta	Nucletmycea	Fungi	Mucoromycota	Glomeromycotina	Glomeromycetes	Glomerales	Claroideoglomeraceae	Claroideoglomus	Claroideoglomus		49	17	8	29	18	4	0	23	0	10	15	0	20	4	0	0	0	104	31	0	1	10	0	0	4	3	135	14	11	0	25	10	25	12	0	0
	Amorphea	Obazoa	Opisthokonta	Nucletmycea	Fungi	Mucoromycota	Glomeromycotina	Glomeromycetes	Diversisporales	un_Diversisporales	un_Diversisporales	un_Diversisporales_MG829396.1.1664		0	0	0	0	0	0	0	0	0	1	0	3	0	0	0	0	0	0	0	0	0	72	0	0	83	0	0	233	0	0	0	0	0	0	0	0
	Amorphea	Obazoa	Opisthokonta	Nucletmycea	Fungi	Mucoromycota	Glomeromycotina	un_Glomeromycotina	un_Glomeromycotina	un_Glomeromycotina	un_Glomeromycotina	un_Glomeromycotina_MG829365.1.1650		0	0	0	0	0	0	0	0	0	0	0	0	0	0	0	672	0	0	0	0	0	0	0	0	0	0	0	0	0	0	0	0	0	0	0	0
	Amorphea	Obazoa	Opisthokonta	Nucletmycea	Fungi	Mucoromycota	Glomeromycotina	Glomeromycetes	Glomerales	un_Glomerales	un_Glomerales	un_Glomerales_KY234442.1.1519		0	0	0	0	0	0	0	0	0	0	0	0	0	0	0	0	0	0	0	0	0	0	0	0	0	0	0	0	0	0	0	0	0	0	0	0
	Amorphea	Obazoa	Opisthokonta	Nucletmycea	Fungi	Mucoromycota	Glomeromycotina	Glomeromycetes	un_Glomeromycetes	un_Glomeromycetes	un_Glomeromycetes	un_Glomeromycetes_MG829291.1.1653		1	0	478	0	46	0	0	16	0	0	0	0	0	0	11	0	15	0	0	0	0	0	0	0	0	0	0	0	0	0	0	0	0	0	0	0
	Amorphea	Obazoa	Opisthokonta	Nucletmycea	Fungi	Mucoromycota	Glomeromycotina	Glomeromycetes	Glomerales	un_Glomerales	un_Glomerales	un_Glomerales_EU169388.1.1255		0	0	5	3	10	0	0	23	0	0	2	0	10	0	4	4	0	0	0	0	0	65	0	0	9	0	0	313	0	0	2	3	22	0	0	0
	Amorphea	Obazoa	Opisthokonta	Nucletmycea	Fungi	Mucoromycota	Glomeromycotina	Glomeromycetes	un_Glomeromycetes	un_Glomeromycetes	un_Glomeromycetes	un_Glomeromycetes_MG829406.1.1651		0	0	0	0	0	0	0	0	0	0	0	3	0	0	0	0	0	0	0	0	0	0	1	0	3	41	0	11	3	0	0	0	0	0	0	0
	Amorphea	Obazoa	Opisthokonta	Nucletmycea	Fungi	Mucoromycota	Glomeromycotina	Glomeromycetes	Diversisporales	un_Diversisporales	un_Diversisporales	un_Diversisporales_GU568174.1.1583		0	0	0	0	0	0	0	0	0	0	0	0	0	0	0	0	0	0	0	0	0	0	0	0	102	0	0	2	0	0	0	0	0	0	0	0
	Amorphea	Obazoa	Opisthokonta	Nucletmycea	Fungi	Mucoromycota	Glomeromycotina	Glomeromycetes	Diversisporales	Acaulosporaceae	Acaulospora	Acaulospora		0	0	0	0	0	0	0	0	0	0	23	0	0	0	0	0	0	0	0	0	0	0	0	0	0	0	0	1	0	0	0	0	0	0	0	0
	Amorphea	Obazoa	Opisthokonta	Nucletmycea	Fungi	Mucoromycota	Glomeromycotina	Glomeromycetes	Diversisporales	un_Diversisporales	un_Diversisporales	un_Diversisporales_MG829551.1.1665		0	5	1	8	0	0	0	0	0	68	0	1	0	2	0	2	0	0	0	0	0	5	0	0	0	0	0	0	0	0	5	2	0	0	0	0
	Amorphea	Obazoa	Opisthokonta	Nucletmycea	Fungi	Mucoromycota	Glomeromycotina	Glomeromycetes	un_Glomeromycetes	un_Glomeromycetes	un_Glomeromycetes	un_Glomeromycetes_MG829339.1.1518		0	0	0	0	0	0	0	0	0	0	0	0	0	0	0	0	0	0	0	0	0	0	0	0	9	0	0	15	0	0	0	0	0	0	0	0
	Amorphea	Obazoa	Opisthokonta	Nucletmycea	Fungi	Mucoromycota	Glomeromycotina	Glomeromycetes	Diversisporales	un_Diversisporales	un_Diversisporales	un_Diversisporales_MG829552.1.1669		0	0	0	4	0	13	0	3	0	103	0	1	0	10	0	0	0	0	0	0	0	0	0	0	0	44	8	0	2	0	140	0	1	0	0	0
	Amorphea	Obazoa	Opisthokonta	Nucletmycea	Fungi	Mucoromycota	Glomeromycotina	Glomeromycetes	un_Glomeromycetes	un_Glomeromycetes	un_Glomeromycetes	un_Glomeromycetes_MG829546.1.1652		0	0	7	66	0	0	0	0	0	0	0	0	0	0	0	0	0	0	0	0	0	7	0	0	0	0	0	87	0	0	0	13	0	0	0	0
	Amorphea	Obazoa	Opisthokonta	Nucletmycea	Fungi	Mucoromycota	Glomeromycotina	Glomeromycetes	un_Glomeromycetes	un_Glomeromycetes	un_Glomeromycetes	un_Glomeromycetes_MG829476.1.1658		19	10	1	25	6	1	0	2	0	11	2	0	4	1	0	0	0	13	4	2	0	1	0	0	0	0	17	3	2	4	7	0	5	0	0	0
	Amorphea	Obazoa	Opisthokonta	Nucletmycea	Fungi	Mucoromycota	Glomeromycotina	Glomeromycetes	Glomerales	Glomeraceae	un_Glomeraceae	un_Glomeraceae_KY234479.1.1520		37	0	41	0	15	0	0	1	0	0	0	0	0	0	172	0	0	0	0	1	0	19	0	0	0	0	1	0	0	0	0	3	1	0	0	0
	Amorphea	Obazoa	Opisthokonta	Nucletmycea	Fungi	Mucoromycota	Glomeromycotina	Glomeromycetes	Diversisporales	Gigasporaceae	Scutellospora	Scutellospora		0	0	0	11	0	0	0	0	0	0	0	0	0	0	0	0	0	0	0	0	0	12	0	0	16	0	0	4	0	0	0	0	0	0	0	0
	Amorphea	Obazoa	Opisthokonta	Nucletmycea	Fungi	Mucoromycota	Glomeromycotina	Glomeromycetes	un_Glomeromycetes	un_Glomeromycetes	un_Glomeromycetes	un_Glomeromycetes_MG829405.1.1609		0	0	0	0	0	0	0	0	0	0	0	11	0	0	0	0	0	0	0	0	0	2	0	0	28	0	9	7	144	0	0	0	0	0	0	0
	Amorphea	Obazoa	Opisthokonta	Nucletmycea	Fungi	Mucoromycota	Glomeromycotina	Glomeromycetes	Glomerales	Glomeraceae	un_Glomeraceae	un_Glomeraceae_MG829430.1.1654		0	0	0	0	0	0	0	0	0	0	0	0	0	0	0	0	0	0	0	0	0	0	0	0	0	0	0	2	0	0	0	0	0	0	0	0
	Amorphea	Obazoa	Opisthokonta	Nucletmycea	Fungi	Mucoromycota	Glomeromycotina	Glomeromycetes	Archaeosporales	Archaeosporaceae	un_Archaeosporaceae	un_Archaeosporaceae_MG829424.1.1657		9	11	0	2	0	0	0	0	0	0	3	0	0	3	0	0	0	0	0	0	0	0	15	0	0	3	8	3	10	16	0	0	0	0	29	0
	Amorphea	Obazoa	Opisthokonta	Nucletmycea	Fungi	Mucoromycota	Glomeromycotina	Glomeromycetes	Archaeosporales	Archaeosporaceae	Archaeospora	Archaeospora		0	0	0	0	0	0	0	0	0	0	1	0	0	2	0	0	0	0	0	0	0	0	13	0	0	0	22	0	0	7	0	15	0	0	10	0
	Amorphea	Obazoa	Opisthokonta	Nucletmycea	Fungi	Mucoromycota	Glomeromycotina	Glomeromycetes	un_Glomeromycetes	un_Glomeromycetes	un_Glomeromycetes	un_Glomeromycetes_AB594852.1.1584		0	0	14	46	0	0	0	0	0	0	0	0	0	0	0	0	0	0	0	0	0	0	3	0	0	0	0	0	0	0	0	11	0	0	0	0
	Amorphea	Obazoa	Opisthokonta	Nucletmycea	Fungi	Mucoromycota	Glomeromycotina	Glomeromycetes	Diversisporales	Gigasporaceae	Racocetra	Racocetra		0	0	0	0	0	0	0	0	0	0	0	0	0	0	0	0	0	0	0	0	0	0	0	0	21	0	0	2	0	0	0	0	0	0	0	0
	Amorphea	Obazoa	Opisthokonta	Nucletmycea	Fungi	Mucoromycota	Glomeromycotina	Glomeromycetes	Archaeosporales	Ambisporaceae	Ambispora	Ambispora		0	8	1	4	0	0	0	0	0	4	0	0	88	0	0	0	0	0	0	0	0	10	0	0	5	0	0	1	0	0	0	0	0	0	0	0
	Amorphea	Obazoa	Opisthokonta	Nucletmycea	Fungi	Mucoromycota	Glomeromycotina	Glomeromycetes	Paraglomerales	Paraglomeraceae	Paraglomus	Paraglomus		0	0	0	0	0	0	0	0	0	0	0	0	0	0	0	0	0	0	0	0	0	0	0	0	3	0	0	0	0	0	0	0	0	0	0	0
	Amorphea	Obazoa	Opisthokonta	Nucletmycea	Fungi	Mucoromycota	Glomeromycotina	Glomeromycetes	Archaeosporales	Archaeosporaceae	un_Archaeosporaceae	un_Archaeosporaceae_MG829294.1.1653		0	0	0	0	0	0	0	0	0	0	0	0	0	0	0	0	0	0	0	0	0	0	0	0	0	0	0	0	0	0	0	0	0	0	0	0
	Amorphea	Obazoa	Opisthokonta	Nucletmycea	Fungi	Mucoromycota	Glomeromycotina	Glomeromycetes	un_Glomeromycetes	un_Glomeromycetes	un_Glomeromycetes	un_Glomeromycetes_MG829383.1.1655		0	0	0	0	0	0	0	0	0	0	0	0	0	0	0	0	0	0	0	0	0	0	0	0	0	0	0	0	0	0	0	0	0	0	0	0
	Amorphea	Obazoa	Opisthokonta	Nucletmycea	Fungi	Mucoromycota	Glomeromycotina	un_Glomeromycotina	un_Glomeromycotina	un_Glomeromycotina	un_Glomeromycotina	un_Glomeromycotina_MG829301.1.1648		0	0	0	4	0	0	0	0	0	6	0	0	0	0	0	0	0	0	0	0	0	0	0	0	0	0	0	0	0	0	0	9	1	0	0	0
	Amorphea	Obazoa	Opisthokonta	Nucletmycea	Fungi	Mucoromycota	Glomeromycotina	Glomeromycetes	Glomerales	un_Glomerales	un_Glomerales	un_Glomerales_AJ699068.1.1793		0	0	0	0	0	0	59	0	0	0	0	0	0	0	0	0	8	0	0	0	0	0	0	0	0	0	0	0	0	0	0	0	0	0	0	0
	Amorphea	Obazoa	Opisthokonta	Nucletmycea	Fungi	Mucoromycota	Glomeromycotina	Glomeromycetes	Archaeosporales	Archaeosporaceae	un_Archaeosporaceae	un_Archaeosporaceae_MG829411.1.1650		0	0	0	0	0	0	0	0	0	0	0	0	0	0	0	0	0	0	0	0	0	0	0	0	2	0	0	3	0	0	0	0	0	0	0	0
	Amorphea	Obazoa	Opisthokonta	Nucletmycea	Fungi	Mucoromycota	Glomeromycotina	Glomeromycetes	un_Glomeromycetes	un_Glomeromycetes	un_Glomeromycetes	un_Glomeromycetes_KY234463.1.1519		0	0	1	0	0	0	0	2	0	11	0	0	0	0	19	0	0	0	0	0	0	0	0	0	0	0	0	0	0	0	1	2	8	0	0	0
	Amorphea	Obazoa	Opisthokonta	Nucletmycea	Fungi	Mucoromycota	Glomeromycotina	Glomeromycetes	Diversisporales	Gigasporaceae	Gigaspora	Gigaspora		0	0	0	0	0	0	0	0	0	0	0	0	0	0	0	0	0	0	0	0	0	15	0	0	0	0	0	0	0	0	0	0	0	0	0	0
	Amorphea	Obazoa	Opisthokonta	Nucletmycea	Fungi	Mucoromycota	Glomeromycotina	Glomeromycetes	Diversisporales	un_Diversisporales	un_Diversisporales	un_Diversisporales_MG829290.1.1577		0	0	0	0	0	0	0	1	0	15	0	2	0	0	0	0	0	1	0	0	0	0	0	0	0	1	0	0	2	0	5	2	0	0	0	0
	Amorphea	Obazoa	Opisthokonta	Nucletmycea	Fungi	Mucoromycota	Glomeromycotina	Glomeromycetes	un_Glomeromycetes	un_Glomeromycetes	un_Glomeromycetes	un_Glomeromycetes_MG829490.1.1650		0	0	0	0	0	0	0	0	0	0	0	0	0	0	0	0	0	0	0	0	0	16	0	0	0	0	0	0	0	0	0	0	0	0	0	0
	Amorphea	Obazoa	Opisthokonta	Nucletmycea	Fungi	un_Fungi	un_Fungi	un_Fungi	un_Fungi	un_Fungi	un_Fungi	un_Fungi_FPLS01041892.18.1288		0	0	0	1	0	0	0	3	0	0	0	0	0	0	0	0	0	0	0	0	0	2	0	0	0	0	0	0	0	0	0	0	0	0	0	0
	Amorphea	Obazoa	Opisthokonta	Nucletmycea	Fungi	Mucoromycota	Glomeromycotina	Glomeromycetes	Archaeosporales	Archaeosporaceae	un_Archaeosporaceae	un_Archaeosporaceae_KC708375.1.1622		0	0	0	0	0	0	0	0	0	0	0	0	0	0	0	0	0	0	0	0	0	0	0	0	0	3	0	0	0	0	0	0	0	0	0	0
	Amorphea	Obazoa	Opisthokonta	Nucletmycea	Fungi	Mucoromycota	Glomeromycotina	Glomeromycetes	Glomerales	un_Glomerales	un_Glomerales	un_Glomerales_MG829441.1.1654		0	0	0	0	0	0	0	0	0	0	0	0	0	0	0	0	0	0	0	0	0	0	0	0	6	0	0	2	3	0	0	0	0	0	0	0
	Amorphea	Obazoa	Opisthokonta	Nucletmycea	Fungi	Mucoromycota	Glomeromycotina	Glomeromycetes	Archaeosporales	Archaeosporaceae	un_Archaeosporaceae	un_Archaeosporaceae_MG829600.1.1644		0	0	0	0	0	0	0	0	0	0	0	0	0	12	0	0	0	0	0	0	0	0	0	0	0	0	0	0	0	0	0	0	0	0	0	0
	Amorphea	Obazoa	Opisthokonta	Nucletmycea	Fungi	Mucoromycota	Glomeromycotina	Glomeromycetes	Diversisporales	un_Diversisporales	un_Diversisporales	un_Diversisporales_MG829377.1.1659		0	0	0	0	0	3	0	0	0	0	0	0	0	5	0	0	0	0	1	0	0	0	0	0	0	0	0	0	0	0	0	0	0	0	0	0
	Amorphea	Obazoa	Opisthokonta	Nucletmycea	Fungi	Mucoromycota	Glomeromycotina	Glomeromycetes	Archaeosporales	Archaeosporaceae	un_Archaeosporaceae	un_Archaeosporaceae_MG829547.1.1644		0	0	0	0	0	0	0	0	0	0	0	0	0	0	0	0	0	0	0	0	0	0	0	0	0	0	0	0	0	0	0	0	0	0	0	0
	Amorphea	Obazoa	Opisthokonta	Nucletmycea	Fungi	Mucoromycota	Glomeromycotina	Glomeromycetes	un_Glomeromycetes	un_Glomeromycetes	un_Glomeromycetes	un_Glomeromycetes_MG829505.1.1653		0	0	0	0	0	0	0	0	0	0	0	0	0	0	0	0	0	0	0	0	0	0	0	0	0	0	0	0	0	0	0	0	0	0	0	0
	Amorphea	Obazoa	Opisthokonta	Nucletmycea	Fungi	Mucoromycota	Glomeromycotina	Glomeromycetes	Diversisporales	Diversisporaceae	Otospora	Otospora		0	1	0	0	0	0	0	0	0	0	0	0	1	0	0	0	0	0	0	0	0	0	0	0	0	0	0	0	0	0	0	3	0	0	0	0
	Amorphea	Obazoa	Opisthokonta	Nucletmycea	Fungi	Mucoromycota	Glomeromycotina	Glomeromycetes	Glomerales	Glomeraceae	Sclerocystis	Sclerocystis		0	0	0	0	4	0	0	0	0	0	0	0	0	0	0	0	0	0	0	0	0	0	0	0	0	0	0	0	0	0	0	0	0	0	0	0
[truncated: 14 more columns]

## Sheet: NGS AOA readcounts
		soil ID	soil1	soil2	soil3	soil4	soil5	soil6	soil7	soil8	soil9	soil10	soil11	soil12	soil13	soil14	soil15	soil16	soil17	soil18	soil19	soil20	soil21	soil22	soil23	soil24	soil25	soil26	soil27	soil28	soil29	soil30	soil31	soil32	soil33	soil34	soil35	soil36	soil37	soil38	soil39	soil40	soil41	soil42	soil43	soil44	soil45	soil46	soil47
		origin (field/glasshouse)	field	field	field	field	field	field	field	field	field	field	field	field	field	field	field	field	field	field	field	field	field	field	field	field	field	field	field	field	field	field	field	field	field	field	field	field	field	field	field	field	field	field	field	field	field	field	field
		AMF vs NM (glasshouse)
Description	Accession	sample code	P70-001	P70-002	P70-003	P70-004	P70-005	P70-006	P70-007	P70-008	P70-009	P70-010	P70-011	P70-012	P70-013	P70-014	P70-015	P70-016	P70-017	P70-018	P70-019	P70-020	P70-021	P70-022	P70-023	P70-024	P70-025	P70-026	P70-027	P70-028	P70-029	P70-030	P70-031	P70-032	P70-033	P70-034	P70-035	P70-036	P70-037	P70-038	P70-039	P70-040	P70-041	P70-042	P70-043	P70-044	P70-045	P70-046	P70-047
Uncultured ammonia-oxidizing archaeon isolate DGGE gel band W2-AOA2 ammonia monooxygenase subunit A (amoA) gene, partial cds	KY606700		7960	7160	7654	7374	6978	6359	6416	7784	5040	6143	13	45	7981	5728	7556	4549	591	6470	3560	2	2	0	3	1	0	0	2	0	1	1	2650	8176	7945	39	11	173	5	5941	4706	6503	5143	0	0	0	2	0	2
Uncultured marine thaumarchaeote clone 08BA10_05 ammonia monooxygenase subunit A (amoA) gene, partial cds	JN375938		0	131	1	0	1	0	0	0	1239	52	42	259	0	1	1	0	6	0	1593	4304	3423	0	6708	886	3	2855	4547	1	5303	593	3795	6	262	6752	5229	1870	4097	550	352	56	74	104	7	1	15	1	0
Uncultured crenarchaeote clone S-A7 ammonia monooxygenase (amoA) gene, partial cds	JF935929		0	0	0	0	0	0	0	0	0	0	0	0	0	0	0	0	0	0	0	118	18	303	0	1622	4403	26	194	5195	53	3	0	1	1	8	9	0	236	0	0	0	0	1570	3073	5	5662	6151	3525
Uncultured soil archaeon partial amoA gene for ammonia monooxygenase subunit A, clone D10-U-5	FM867840		0	8	0	0	0	0	0	0	12	0	12	2347	0	0	0	0	0	0	10	532	565	817	294	643	311	714	397	15	714	758	19	1	2	275	724	2931	4019	8	29	1	0	3676	4408	23	290	0	20
Uncultured crenarchaeote amoA gene for ammonia monooxygenase subunit A, partial cds, clone: UAS_020_C.08_1	AB353457		0	1	0	1	0	0	0	0	0	0	0	1	0	0	0	0	0	0	0	2735	1467	4196	1346	2097	447	2613	1447	35	1635	2	0	0	0	86	1405	77	110	0	1	0	0	0	186	0	2317	0	6
Uncultured archaeon clone AOASC47 ammonia monooxygenase subunit A (amoA) gene, partial cds	MF287321		7	126	1	3	1611	1877	3	411	25	400	1	1	743	1973	859	949	2200	1672	89	0	0	0	0	1	0	0	0	0	0	0	20	0	1	0	0	2	0	15	98	170	137	0	0	1	0	0	0
Uncultured archaeon clone 9-6 ammonia monooxygenase subunit A (amoA) gene, partial cds	KF004263		0	7	0	0	0	0	0	0	42	2	7352	3339	0	0	0	0	0	0	119	258	38	40	4	0	0	2	1	0	2	1	5	0	4	15	1211	1507	6	21	1	1	0	0	0	0	0	0	0
Uncultured crenarchaeote clone AT1_12 ammonia monooxygenase subunit A (amoA) gene, partial cds	KC137377		66	463	776	746	87	227	459	23	514	16	10	0	34	68	29	702	213	46	508	2	35	0	9	4	0	1	44	0	2	268	121	457	276	1282	144	120	113	1480	1441	28	1315	16	0	0	0	0	0
Uncultured archaeon clone AOA1_2 ammonia monooxygenase gene, partial cds	KJ713572		336	560	752	681	591	713	1182	1105	486	200	1	3	538	176	546	1125	22	616	143	0	0	0	1	0	0	0	0	0	0	0	235	578	460	1	1	14	1	659	876	138	2190	0	0	0	0	0	0
Uncultured archaeon clone WH17071400584(L6)F01 ammonia monooxygenase subunit A (amoA) gene, partial cds	MG574633		0	0	0	0	0	0	0	0	0	0	0	0	0	0	0	0	0	0	0	0	0	0	0	0	0	0	0	1	0	0	0	0	0	0	0	0	0	0	0	0	0	0	12	9319	0	14	0
Uncultured ammonia-oxidizing archaeon clone A_ZJ166_8 ammonia monooxygenase subunit A (amoA) gene, partial cds	KY413208		0	13	0	1	0	3	0	0	342	2	0	0	2	112	9	1	0	8	69	2	969	0	53	5	0	125	422	0	0	6546	1	8	5	359	3	2	5	224	586	195	3	0	0	0	1	0	0
Uncultured crenarchaeote clone 1D_25 ammonia monooxygenase subunit A (amoA) gene, partial cds	EU671146		0	88	0	1	0	0	0	1	776	384	422	1212	0	0	1	0	6	0	1359	0	0	0	8	0	0	0	0	0	0	0	1704	1	104	3	12	1242	4	55	59	160	154	0	0	0	0	0	0
Uncultured ammonia-oxidizing archaeon clone AOAdr-428 ammonia monooxygenase subunit A-like (amoA) gene, partial sequence	GQ142739		0	0	0	0	0	0	0	0	0	0	0	12	0	0	0	0	0	0	0	97	70	536	7	1484	3084	243	464	445	136	1	0	0	0	21	4	0	28	0	0	0	0	8	583	0	9	0	5
Uncultured crenarchaeote amoA gene for ammonia monooxygenase subunit A, partial cds, clone: DGGE_AOA_6	AB353494		0	14	0	3	0	0	0	0	130	0	15	13	0	0	0	0	0	0	24	19	93	11	794	32	1	4	552	0	815	145	24	2	27	211	402	514	100	20	35	0	1	26	2	0	0	0	0
Uncultured ammonia-oxidizing archaeon clone FSA23 ammonia monooxygenase subunit A (amoA) gene, partial cds	MK578402		0	0	0	0	0	0	0	0	0	0	650	2156	0	0	0	0	0	0	0	68	35	42	21	8	0	11	404	0	405	6	1	0	0	60	15	27	3	0	0	0	0	213	19	0	12	0	0
Uncultured archaeon clone A10_3_15 ammonia monooxygenase subunit A gene, partial cds	KY993159		0	1	0	0	0	0	0	0	0	0	0	0	0	0	0	0	0	0	0	303	60	631	50	2082	18	2546	14	2	109	0	0	0	0	0	1	0	76	1	0	0	0	0	41	0	59	0	3
Uncultured crenarchaeote clone S15-G9 ammonium monooxygenase subunit A (amoA) gene, partial cds	HQ340598		0	0	0	0	0	0	0	0	0	0	0	0	0	0	0	0	0	0	0	0	0	1	1	10	769	0	0	1613	0	1	0	0	0	0	0	0	11	0	0	0	0	484	53	9	887	1494	367
Uncultured ammonia-oxidizing archaeon clone FSA21 ammonia monooxygenase subunit A (amoA) gene, partial cds	MK578400		0	0	0	0	0	0	0	0	0	0	0	0	0	0	0	0	0	0	0	4	9	1043	1	98	110	3	2	145	4	0	0	0	0	0	0	0	193	0	0	0	0	13	1190	1	64	0	66
Uncultured ammonia-oxidizing archaeon clone TH0818256_P1-8_M13F(-47) ammonia monooxygenase subunit A (amoA) gene, partial cds	JQ277487		0	0	0	0	1	1	0	0	0	449	0	0	4	723	5	1760	1642	5	5	0	0	0	0	0	0	0	0	0	0	0	0	0	0	0	0	0	0	0	1	0	1	0	0	0	0	0	0
Uncultured archaeon clone A1-15 ammonia monooxygenase gene, partial cds	KJ496318		97	526	242	656	172	117	1047	42	380	0	0	3	25	11	23	104	398	61	112	2	0	0	0	0	0	0	1	0	0	0	41	37	25	1	2	12	16	258	43	7	223	0	2	0	0	0	0
Uncultured archaeon clone MN_PL12 AmoA (amoA) gene, partial cds	HQ917141		0	0	0	0	0	0	0	0	0	0	0	0	0	0	0	0	0	0	0	0	0	0	0	0	17	0	0	899	0	3	0	0	0	0	0	0	0	0	0	0	0	1574	8	8	100	1662	962
Uncultured ammonia-oxidizing archaeon clone A-ZJ100.9 ammonia monooxygenase subunit A (amoA) gene, partial cds	KY413060		371	34	1	0	1	0	428	3	9	880	0	10	2	28	227	0	432	101	259	0	0	0	0	0	0	0	0	0	0	0	1	12	0	0	0	0	0	2	132	1184	10	0	0	0	0	0	0
Uncultured crenarchaeote amoA gene for ammonia monooxygenase subunit A, partial cds, clone: UAS_4050_C.16_1	AB353488		0	0	0	0	0	0	0	0	0	0	0	1	0	0	1	0	0	0	0	274	647	982	54	143	20	263	5	2	300	0	0	0	0	8	158	0	20	1	1	0	0	0	7	0	2	0	0
Uncultured archaeon clone IDS-43 ammonia monooxygenase subunit A (amoA) gene, partial cds	MF508910		82	21	6	4	12	54	0	109	0	3	0	0	46	106	3	197	2060	233	2	0	0	0	0	0	0	0	0	0	0	0	0	0	0	0	0	0	0	1	4	21	4	0	0	0	0	0	1
Uncultured archaeon clone EBL-Saoa33 ammonia monooxygenase gene, partial cds	KP736357		0	0	0	0	0	0	0	0	0	0	0	0	0	0	0	0	0	0	0	0	0	0	0	0	0	0	0	2	0	2	0	0	0	0	0	0	0	0	0	0	0	0	0	0	0	43	2732
Thaumarchaeote enrichment culture clone Ec.MTa2b1-23 ammonia monooxygenase subunit A (amoA) gene, partial cds	JX426573		7	13	1	14	3	2	3	2	18	0	33	22	8	16	4	7	61	10	19	26	27	5	37	32	0	60	28	24	91	26	0	2	2	32	34	5	34	34	6	11	2	1360	35	7	0	0	0
Uncultured soil archaeon clone A+NC37 ammonia monooxygenase (amoA) gene, partial cds	MK822563		0	45	0	0	1	1	0	0	46	614	0	8	10	145	66	7	397	22	328	0	0	0	0	0	0	0	0	0	0	0	18	0	0	0	0	6	0	5	22	332	43	0	0	0	0	0	0
Uncultured archaeon clone AS1_2_9 ammonia monooxygenase subunit A (amoA) gene, partial cds	MF566198		0	0	0	0	0	0	0	0	0	0	0	0	0	0	0	0	0	0	0	0	0	0	0	8	38	0	0	356	0	0	0	0	0	1	0	0	0	0	0	0	0	0	0	0	10	53	1551
Uncultured crenarchaeote clone L19 ammonia monooxygenase subunit A (amoA) gene, partial cds	JX862342		0	14	0	0	0	0	0	0	6	0	0	28	0	0	0	0	0	0	24	48	31	3	202	26	0	22	47	0	124	0	75	0	0	19	106	594	1	4	0	0	2	0	0	0	0	0	0
Uncultured archaeon clone AA22 ammonia monooxygenase gene, partial cds	KM404763		0	0	0	0	0	0	0	0	0	0	0	0	0	0	0	0	0	0	0	0	1180	0	3	1	0	224	26	0	7	435	0	0	0	0	0	0	0	0	0	0	0	0	0	0	0	0	0
Uncultured soil archaeon clone A+NA14 ammonia monooxygenase (amoA) gene, partial cds	MK822505		3	143	0	11	0	0	0	0	9	0	0	1	1	1	0	0	0	0	74	0	0	0	0	0	0	0	0	0	0	0	291	116	336	0	0	3	0	0	0	35	12	0	0	0	0	0	0
Uncultured archaeon clone IDS-10 ammonia monooxygenase subunit A (amoA) gene, partial cds	MF508843		29	22	15	13	48	27	26	15	7	4	0	0	22	58	15	74	863	25	46	1	5	0	5	2	0	3	2	0	8	11	13	8	9	6	2	2	0	15	22	19	16	5	0	0	0	0	0
Uncultured thaumarchaeote clone AOA_PBC_05 ammonia monooxygenase (amoA) gene, partial cds	KC962893		0	0	0	0	0	0	0	0	0	0	0	0	0	0	0	0	0	0	0	17	0	1060	1	278	28	2	9	2	0	0	0	0	0	3	0	1	57	1	0	0	0	0	5	0	0	0	3
Uncultured crenarchaeote clone N2_36 ammonia monooxygenase subunit A (amoA) gene, partial cds	HM803719		8	12	38	17	85	120	23	127	19	77	0	3	118	186	118	36	0	123	16	0	0	0	0	0	0	0	0	0	0	0	11	15	17	0	0	2	0	29	38	67	64	0	1	0	0	0	0
Uncultured crenarchaeote clone 3S-32 ammonia monooxygenase subunit A (amoA) gene, partial cds	HM537965		10	1	3	2	6	9	0	1	0	16	0	0	23	74	8	84	774	0	0	0	0	0	0	0	0	0	0	0	0	0	0	3	0	0	0	0	0	0	10	13	0	0	0	0	0	0	0
Uncultured ammonia-oxidizing archaeon clone ZJ109_28 ammonia monooxygenase subunit A (amoA) gene, partial cds	KY413109		0	0	0	0	0	0	0	0	0	0	0	0	0	0	0	0	0	0	0	0	0	0	0	0	0	0	0	2	0	0	0	0	0	0	0	0	0	0	0	0	0	0	0	24	0	4	0
Uncultured archaeon clone A1-72 ammonia monooxygenase (amoA) gene, partial cds	JQ750206		0	0	0	0	0	0	0	0	0	0	0	0	0	0	0	0	0	0	0	4	14	4	0	51	113	0	13	82	0	0	0	0	0	2	0	0	294	0	0	0	0	0	4	0	48	1	13
Uncultured thaumarchaeote clone PJ_G4 ammonia monooxygenase subunit A (amoA) gene, partial cds	JQ638728		1	1	0	0	5	4	5	2	4	0	0	0	14	92	10	50	0	9	8	0	8	0	0	0	0	0	35	0	0	645	4	1	0	56	0	0	0	4	22	278	0	0	0	0	0	0	0
Uncultured archaeon clone 52 ammonia monooxygenase (amoA) gene, partial cds	HQ007686		0	1	1	2	0	0	0	0	18	0	2	176	0	0	0	0	0	0	2	12	6	9	11	2	0	6	1	0	18	10	5	1	2	10	9	8	55	7	1	2	0	132	21	6	1	0	0
Uncultured crenarchaeote clone H4-3_1A putative ammonia monooxygenase subunit A (amoA) gene, partial cds	KJ152904		490	1	1	0	3	0	25	23	2	0	0	0	0	0	0	0	0	0	0	0	0	0	0	0	0	0	0	0	0	0	119	101	2	0	0	0	0	0	0	0	0	0	0	0	0	0	0
Uncultured archaeon clone AN2-104 ammonia monooxygenase subunit A (amoA) gene, partial cds	KC444835		0	55	0	0	0	0	0	0	0	54	0	3	1	0	0	0	3	0	151	0	1	0	0	0	0	0	1	0	0	0	1	0	1	0	0	231	0	1	12	26	25	0	0	0	0	0	0
Uncultured marine thaumarchaeote clone 08BA10_04 ammonia monooxygenase subunit A (amoA) gene, partial cds	JN375937		0	0	0	1	0	1	0	0	0	0	0	0	0	2	0	1	0	0	0	0	0	0	0	0	0	0	0	0	0	1	0	0	0	0	0	0	0	4	644	1	2	0	0	0	0	0	0
Uncultured archaeon clone AOA1_128 ammonia monooxygenase (amoA) gene, partial cds	MG132120		0	0	0	0	0	0	0	0	0	0	0	0	0	0	0	0	0	0	0	0	0	0	0	0	0	0	0	0	0	0	0	0	0	0	0	0	0	0	0	0	0	0	0	0	0	2	137
Uncultured crenarchaeote clone FR619AOA47 ammonia monooxygenase subunit A (amoA) gene, partial cds	GQ863212		0	1	0	0	0	0	0	0	1	4	0	40	0	0	0	0	0	0	23	2	0	0	0	0	0	0	0	0	0	0	0	0	0	0	62	290	0	3	0	1	0	0	0	0	0	0	0
Uncultured crenarchaeote clone cl16_TRF217_256 ammonia monooxygenase subunit A (amoA) gene, partial cds	JN418131		0	0	0	0	0	0	0	0	0	0	0	0	0	0	0	0	0	0	0	0	0	0	0	0	0	0	0	0	0	0	0	0	0	0	0	0	4	0	0	0	0	0	0	141	0	0	0
Uncultured soil archaeon clone A+NA20 ammonia monooxygenase (amoA) gene, partial cds	MK822510		3	8	0	11	2	21	0	19	0	3	0	0	1	9	18	24	51	48	18	0	0	0	0	0	0	0	0	0	0	1	0	14	4	0	0	0	0	29	12	22	9	0	0	0	0	0	0
Uncultured archaeon clone HMC2008_BirdRockSed_E12 ammonia monooxygenase subunit A (amoA) gene, partial cds	GU811271		0	0	0	0	0	0	0	0	0	30	0	0	0	0	0	0	2	4	314	0	0	0	0	0	0	0	0	0	0	0	0	0	0	0	0	0	0	6	5	2	1	0	0	0	0	0	0
Uncultured crenarchaeote clone B-B11 ammonia monooxygenase (amoA) gene, partial cds	JF935470		0	0	0	0	0	0	0	0	0	0	0	0	0	0	0	0	0	0	0	0	0	0	0	0	0	0	0	240	0	0	0	0	0	0	0	0	0	0	0	0	0	0	0	6	2	9	44
Uncultured crenarchaeote clone G-C7 ammonia monooxygenase (amoA) gene, partial cds	JF935557		19	24	18	20	1	10	0	5	25	17	0	1	19	4	16	4	2	19	13	0	0	0	0	0	0	0	0	0	0	0	12	26	39	0	0	1	0	15	11	35	8	0	0	0	0	0	0
Uncultured ammonia-oxidizing archaeon clone SAT_B2 ammonia monooxygenase subunit A (amoA) gene, partial cds	EU925258		0	0	0	0	0	0	0	0	0	0	0	7	0	0	0	0	0	0	0	0	1	0	0	3	0	0	0	0	0	0	0	0	0	0	0	10	187	0	0	0	0	0	0	0	0	0	0
Uncultured archaeon clone OTU05 ammonia monooxygenase subunit A (amoA) gene, partial cds	KT956818		0	0	0	0	0	0	0	0	0	0	0	0	0	0	0	0	0	0	0	0	0	0	0	0	0	0	0	0	0	0	0	0	0	0	0	0	0	0	0	0	0	0	0	0	0	0	0
Uncultured archaeon clone RSI-15 ammonia monooxygenase subunit A (amoA) gene, partial cds	MF508808		0	0	0	0	0	0	0	0	0	0	0	0	0	0	0	0	0	0	0	0	0	0	0	6	272	0	0	4	0	0	0	0	0	0	0	0	0	0	0	0	0	0	0	0	21	0	0
Uncultured crenarchaeote clone AT1_8 ammonia monooxygenase subunit A (amoA) gene, partial cds	KC137400		0	5	1	3	0	0	0	0	36	0	0	0	0	0	0	0	0	0	1	4	5	0	14	1	0	0	21	0	0	11	0	0	8	133	2	2	0	0	7	0	1	0	0	0	0	0	0
Uncultured archaeon clone AN1-76 ammonia monooxygenase subunit A (amoA) gene, partial cds	KC444683		29	12	0	1	1	0	0	0	29	20	20	6	2	0	3	0	0	6	32	0	0	0	0	0	0	0	0	0	0	0	131	3	3	0	0	0	0	1	4	36	4	0	0	0	0	0	0
Uncultured ammonia-oxidizing archaeon clone A_ZJ157_30 ammonia monooxygenase subunit A (amoA) gene, partial cds	KY413200		0	0	0	0	0	0	0	0	0	0	0	0	0	0	0	0	0	0	0	0	0	0	0	0	0	0	0	0	0	0	0	0	0	0	0	0	0	0	0	0	0	167	137	0	1	0	0
Uncultured archaeon clone DX1-01 ammonia monooxygenase alpha subunit (amoA) gene, partial cds	KF709701		0	0	0	0	0	0	0	0	0	0	0	0	0	0	0	0	0	0	0	167	8	20	1	3	0	0	2	0	0	0	0	0	0	4	3	1	0	1	0	0	0	0	0	0	0	0	0
Uncultured crenarchaeote partial amoA gene for ammonia monooxygenase subunit A, clone c280_20_AOA_8_AMASS	LN823771		0	0	0	0	0	0	0	0	0	0	0	0	0	0	0	0	0	0	0	0	0	0	0	0	0	0	0	52	0	0	0	0	0	0	0	0	0	0	0	0	0	0	0	0	0	0	121
Uncultured ammonia-oxidizing archaeon clone AOAu-139 ammonia monooxygenase subunit A-like (amoA) gene, partial sequence	GQ142915		0	0	0	0	0	0	0	0	0	0	0	0	0	0	0	0	0	0	0	0	0	0	0	0	2	0	0	59	0	0	0	0	0	0	0	0	0	0	0	0	0	127	0	0	4	43	27
Uncultured crenarchaeote partial amoA gene for putative ammonia monooxygenase subunit A, clone Heiheaoa_43	FN691303		0	0	0	0	0	0	0	0	0	0	0	0	0	0	0	0	0	0	0	33	38	98	7	7	2	8	3	0	12	0	0	0	0	1	14	0	0	1	0	0	0	0	1	0	0	0	0
Uncultured ammonia-oxidizing archaeon clone ZJ109_8 ammonia monooxygenase subunit A (amoA) gene, partial cds	KY413089		0	0	0	0	0	0	0	0	0	0	0	0	0	0	0	0	0	0	0	0	0	0	0	0	0	0	0	7	0	0	0	0	0	0	0	0	0	0	0	0	0	0	0	0	0	186	3
Uncultured crenarchaeote clone AT2SDZ11 ammonia monooxygenase subunit A (amoA) gene, partial cds	KC137456		0	4	0	0	0	0	0	0	36	1	0	0	0	0	0	0	0	0	28	0	0	0	2	0	0	0	1	0	0	0	36	1	16	6	0	1	0	33	15	2	4	0	0	0	0	0	0
Uncultured archaeon clone AOA-AM0-14 ammonia monooxygenase subunit A (amoA) gene, partial cds	JN903216		0	8	0	0	0	0	0	0	38	2	0	0	0	0	0	0	0	1	42	0	0	0	0	0	0	0	0	0	0	0	38	0	22	0	0	1	0	29	20	3	7	0	0	0	0	0	0
Uncultured ammonia-oxidizing archaeon clone SA49 ammonia monooxygenase (amoA) gene, partial cds	JF900684		0	0	0	0	0	0	0	0	0	0	0	0	0	0	0	0	0	0	0	8	12	1	0	167	9	0	2	0	0	0	0	0	0	3	0	0	0	0	0	0	0	0	0	0	0	0	0
Uncultured crenarchaeote clone DZ4_21 ammonia monooxygenase subunit A (amoA) gene, partial cds	JF748250		0	0	0	0	0	0	0	0	0	0	3	1	0	0	0	0	0	0	0	5	211	0	0	1	0	1	6	0	0	2	0	0	0	3	2	0	3	0	0	0	0	0	0	0	0	0	0
Uncultured ammonia-oxidizing archaeon clone TH1231466_14-27_M13F(-47) ammonia monooxygenase subunit A-like gene, partial sequence	JQ865392		16	10	0	0	1	0	1	1	27	24	0	0	0	0	3	0	0	3	33	0	0	0	0	0	0	0	0	0	0	0	42	2	10	0	0	2	0	14	3	21	1	0	0	0	0	0	0
Uncultured crenarchaeote clone cl1_TRF166_543 ammonia monooxygenase subunit A (amoA) gene, partial cds	JN418134		0	6	0	0	0	0	0	0	33	4	0	0	0	0	0	0	0	0	28	4	0	0	8	0	0	4	6	0	11	2	66	1	12	26	25	3	7	14	10	3	0	0	0	0	0	0	0
Uncultured archaeon clone AOA_13 ammonia monooxygenase subunit A gene, partial cds	KU213982		0	0	0	0	0	0	0	0	0	0	0	0	0	0	0	0	0	0	0	0	0	0	0	0	0	0	0	0	0	0	0	0	0	0	0	0	0	0	0	0	0	0	3	259	111	0	0
Uncultured archaeon clone C21G1 ammonia monooxygenase (amoA) gene, partial cds	KJ438427		35	4	9	2	16	19	7	9	1	5	0	0	4	7	4	3	0	7	2	0	0	0	0	0	0	0	0	0	0	0	2	26	5	0	0	0	0	0	1	2	1	0	0	0	0	0	0
Uncultured crenarchaeote clone AamoA-H123a-12 ammonia monooxygenase subunit A (amoA) gene, partial cds	GU208124		16	19	1	10	2	0	4	0	35	0	0	1	0	3	1	22	11	0	1	0	0	0	0	0	0	0	0	0	0	0	9	1	3	0	0	5	0	6	10	42	1	0	0	0	0	0	0
Uncultured crenarchaeote clone Abf_AOA_48 putative ammonia monooxygenase subunit A (amoA) gene, partial cds	HQ401404		2	4	5	10	5	4	15	8	18	3	0	0	6	4	7	6	0	5	7	0	0	0	0	0	0	0	0	0	0	0	23	8	7	0	0	0	0	12	36	2	7	0	0	0	0	0	0
Uncultured crenarchaeote clone G-H6 ammonia monooxygenase (amoA) gene, partial cds	JF935591		0	0	0	1	1	0	0	0	12	0	0	0	0	0	1	8	0	0	1	0	0	0	0	0	0	0	0	0	0	0	0	1	0	0	0	0	0	1	60	0	131	0	0	0	0	0	0
Uncultured archaeon clone AOACK78 ammonia monooxygenase subunit A (amoA) gene, partial cds	MF287307		0	3	0	1	0	1	0	0	25	1	0	0	3	6	3	2	0	1	4	0	0	0	0	0	0	0	0	0	0	0	0	1	1	0	0	0	0	33	47	29	0	0	0	0	0	0	0
Uncultured crenarchaeote clone T-79 ammonia monooxygenase subunit A (amoA) gene, partial cds	HM346061		11	2	0	0	0	0	9	0	0	41	0	0	0	2	20	0	0	3	2	0	0	0	0	0	0	0	0	0	0	0	0	0	0	0	0	0	0	0	9	54	1	0	0	0	0	0	0
Uncultured crenarchaeote clone S13-D8 ammonium monooxygenase subunit A (amoA) gene, partial cds	HQ340550		0	0	0	0	0	0	0	0	0	0	0	0	0	0	0	0	0	0	0	0	0	0	0	1	2	0	0	11	0	0	0	0	0	0	0	0	0	0	0	0	0	0	5	0	49	24	60
Uncultured ammonia-oxidizing archaeon clone TH1213025_2-5_M13F(-47) ammonia monooxygenase subunit A (amoA) gene, partial cds	JQ864943		3	5	0	2	0	0	2	1	39	3	0	1	1	0	1	0	0	1	18	0	0	0	0	0	0	0	0	0	0	0	46	0	7	3	3	2	1	14	17	1	2	0	0	0	0	0	0
Uncultured crenarchaeote clone B-C2 ammonia monooxygenase (amoA) gene, partial cds	JF935473		0	0	0	0	0	0	0	0	0	0	0	0	0	0	0	0	0	0	0	0	0	0	0	1	2	0	0	0	0	0	0	0	0	0	0	0	0	0	0	0	0	135	1	0	78	13	2
Uncultured crenarchaeote clone DZ4_87 ammonia monooxygenase subunit A (amoA) gene, partial cds	JF748270		0	0	0	0	0	0	0	0	0	0	0	8	0	0	0	0	0	0	2	9	5	0	5	2	0	10	10	0	10	1	0	0	0	7	18	12	30	1	0	0	0	0	0	0	0	0	0
Uncultured crenarchaeote partial amoA gene for putative ammonia monooxygenase subunit A, clone Herbinaoa_23	FN691330		0	2	0	0	0	1	0	0	0	10	0	0	3	0	2	0	0	0	47	0	0	0	0	0	0	0	0	0	0	0	0	0	0	0	0	1	0	0	2	53	0	0	0	0	0	0	0
Uncultured ammonia-oxidizing archaeon clone AOAd-603 ammonia monooxygenase subunit A-like (amoA) gene, partial sequence	GQ142341		0	0	0	0	0	0	0	0	0	0	0	26	0	0	0	0	0	0	0	0	2	0	0	0	0	0	1	0	0	0	0	0	0	2	0	13	60	1	0	0	0	0	0	0	0	0	0
Uncultured archaeon clone AmoAA1 ammonia monooxygenase subunit A (amoA) gene, partial cds	KC582378		6	4	6	4	1	2	4	2	2	14	0	0	11	7	16	0	0	7	5	0	0	0	0	0	0	0	0	0	0	0	2	6	7	0	0	0	0	5	5	15	3	0	0	0	0	0	0
Uncultured ammonia-oxidizing archaeon clone AOAd-594 ammonia monooxygenase subunit A-like (amoA) gene, partial sequence	GQ142332		0	0	0	0	0	0	0	0	0	0	0	0	0	0	0	0	0	0	0	0	0	0	0	0	9	0	0	37	0	0	0	0	0	0	0	0	0	0	0	0	0	8	3	0	4	23	6
Uncultured ammonia-oxidizing archaeon isolate DGGE gel band W2-AOA3 ammonia monooxygenase subunit A (amoA) gene, partial cds	KY606701		5	2	11	4	3	7	5	6	3	4	0	0	11	9	8	3	0	12	0	0	0	0	0	0	0	0	0	0	0	0	1	3	4	0	0	0	0	8	10	6	11	0	0	0	0	0	0
Uncultured soil archaeon clone ACKE32 ammonia monooxygenase (amoA) gene, partial cds	MK823113		2	5	2	2	4	4	0	0	0	22	0	0	7	9	3	0	33	0	0	0	0	0	0	0	0	0	0	0	0	0	4	0	0	0	0	0	0	0	3	6	1	0	0	0	0	0	0
Uncultured ammonia-oxidizing archaeon clone AOAd-688 ammonia monooxygenase subunit A-like (amoA) gene, partial sequence	GQ142462		0	0	0	0	0	0	0	0	0	0	0	0	0	0	0	0	0	0	0	0	0	1	0	17	63	0	0	12	0	0	0	0	0	0	0	0	1	0	0	0	0	0	9	0	1	3	3
Uncultured crenarchaeote clone G-G7 ammonia monooxygenase (amoA) gene, partial cds	JF935584		7	1	2	6	6	2	23	2	4	1	0	0	2	3	5	3	0	4	0	0	0	0	0	0	0	0	0	0	0	0	9	16	1	0	0	0	0	4	5	2	10	0	0	0	0	0	0
Uncultured crenarchaeote clone LSbf_AOA_39 putative ammonia monooxygenase subunit A (amoA) gene, partial cds	HQ401430		1	25	15	19	0	1	5	2	9	0	0	0	4	0	1	1	0	3	0	0	0	0	0	0	0	0	0	0	0	0	5	6	6	0	0	0	0	4	2	1	5	0	0	0	0	0	0
Uncultured archaeon clone HT-AOA-26 putative ammonia monooxygenase subunit A (amoA) gene, partial cds	KM520784		0	5	0	0	2	3	0	0	1	16	0	0	0	20	3	3	13	16	4	0	0	0	0	0	0	0	0	0	0	0	2	0	0	0	0	0	0	0	2	10	2	0	0	0	0	0	0
Uncultured soil archaeon clone A+NWC42 ammonia monooxygenase (amoA) gene, partial cds	MK822749		0	3	0	0	14	20	0	2	0	2	0	0	1	21	10	2	6	10	0	0	0	0	0	0	0	0	0	0	0	0	0	0	0	0	0	0	0	0	1	2	0	0	0	0	0	0	0
Uncultured ammonia-oxidizing archaeon clone TJ-30-01 ammonia monooxygenase subunit A (amoA) gene, partial cds	KF874448		0	4	0	0	0	0	0	0	10	0	0	0	0	0	0	0	0	0	7	0	2	0	6	0	0	11	9	0	0	7	25	0	2	12	3	3	0	11	3	1	0	0	0	0	0	0	0
Uncultured archaeon clone AmoAA8 ammonia monooxygenase subunit A (amoA) gene, partial cds	KC582385		0	4	7	18	3	3	0	1	2	4	0	0	0	1	2	6	0	1	3	0	0	0	0	0	0	0	0	0	0	0	2	2	2	0	0	0	0	10	8	0	5	0	0	0	0	0	0
Uncultured ammonia-oxidizing archaeon clone J40120664_Y7A_17_M13F ammonia monooxygenase subunit A (amoA) gene, partial cds	KJ497637		2	3	3	3	5	8	0	0	0	3	0	0	9	11	3	1	9	0	0	0	0	0	0	0	0	0	0	0	0	0	2	0	0	1	0	0	0	0	14	0	1	0	0	0	0	0	0
Uncultured crenarchaeote clone AT3_5 ammonia monooxygenase subunit A (amoA) gene, partial cds	KC137511		0	0	0	0	0	0	0	0	3	0	1	0	0	0	0	0	0	0	1	1	2	1	2	0	0	0	2	0	1	2	1	0	0	12	14	50	3	1	3	0	0	0	0	0	0	0	0
Uncultured archaeon clone AOA2_20 ammonia monooxygenase gene, partial cds	KJ713589		3	3	11	5	2	5	6	8	7	3	0	0	3	5	6	6	0	4	2	0	0	0	0	0	0	0	0	0	0	0	2	6	9	0	0	0	0	6	4	0	12	0	0	0	0	0	0
Uncultured crenarchaeote clone AOAC-u_sE08 putative ammonia monooxygenase subunit A (amoA) gene, partial cds	EU339424		0	0	0	0	0	0	0	0	0	0	0	0	0	0	0	0	0	0	0	0	0	0	0	0	0	0	0	1	0	0	0	0	0	0	0	0	0	0	0	0	0	78	1	0	3	42	0
Uncultured soil archaeon clone A-WC16 ammonia monooxygenase (amoA) gene, partial cds	MK822858		7	2	2	2	5	4	25	3	0	0	0	0	2	0	1	0	13	0	0	0	0	0	0	0	0	0	0	0	0	0	0	1	0	0	0	1	0	1	0	0	1	0	0	0	0	0	0
Uncultured archaeon clone AN0-52 ammonia monooxygenase subunit A (amoA) gene, partial cds	KC444541		0	0	0	0	0	0	0	0	3	0	0	0	0	0	0	0	0	0	0	1	14	0	4	1	0	2	16	0	0	4	0	0	0	10	0	0	1	2	5	0	0	0	0	0	0	0	0
Uncultured ammonia-oxidizing archaeon clone JS2-AOA-13 ammonia monooxygenase subunit A (amoA) gene, partial cds	KF976005		0	0	0	0	0	0	0	0	0	0	0	0	0	0	0	0	0	0	0	13	4	0	7	1	0	4	3	0	9	0	0	0	0	0	7	0	0	0	0	0	0	0	0	0	0	0	0
Uncultured ammonia-oxidizing archaeon clone A6-2-8 ammonia monooxygenase subunit A (amoA) gene, partial cds	KJ660910		0	0	0	0	0	0	0	0	0	0	0	1	0	0	0	0	0	0	0	4	3	0	4	1	0	2	4	0	4	3	0	0	0	4	1	5	16	0	1	0	0	0	0	0	0	0	0
Uncultured archaeon clone 146 ammonia monooxygenase (amoA) gene, partial cds	HQ007772		2	2	0	0	0	1	3	0	0	14	0	0	0	0	8	0	0	2	1	0	0	0	0	0	0	0	0	0	0	0	0	1	0	0	0	0	0	0	3	20	1	0	0	0	0	0	0
Uncultured archaeon clone AOACK153 ammonia monooxygenase subunit A (amoA) gene, partial cds	MF287297		0	1	0	0	9	4	0	2	1	3	0	0	8	3	7	4	0	11	0	0	0	0	0	0	0	0	0	0	0	0	0	0	0	0	0	0	0	1	1	4	3	0	0	0	0	0	0
Uncultured archaeon clone AOA000029-DJF ammonia monooxygenase (amoA) gene, partial cds	KY287578		0	0	0	0	0	0	0	0	0	0	0	0	1	3	0	1	0	0	0	0	2	0	1	0	0	0	14	0	0	21	0	0	0	20	0	0	0	1	0	3	0	0	0	0	0	0	0
Uncultured crenarchaeote clone T15a43 ammonia monooxygenase (amoA-AOA) gene, partial cds	KC801403		0	0	0	0	0	0	0	0	0	0	0	0	0	0	0	0	0	0	0	0	7	0	2	0	0	0	8	0	1	25	0	0	0	9	0	0	0	0	0	0	0	25	0	0	0	0	0
Uncultured ammonia-oxidizing archaeon clone TH0722121_F23_M13F ammonia monooxygenase subunit A (amoA) gene, partial cds	JQ277516		0	0	3	1	5	7	1	3	3	3	0	0	9	7	10	1	0	5	1	0	0	0	0	0	0	0	0	0	0	0	2	1	1	0	0	0	0	3	1	2	4	0	0	0	0	0	0
Uncultured archaeon clone AOA000028-DJF ammonia monooxygenase (amoA) gene, partial cds	KY287577		0	0	0	0	0	0	0	0	5	0	0	0	0	0	0	0	0	0	0	0	41	0	0	1	0	0	17	0	0	8	1	0	0	13	0	0	0	1	0	0	0	0	0	0	0	0	0
Uncultured crenarchaeote clone Abf_AOA_29 putative ammonia monooxygenase subunit A (amoA) gene, partial cds	HQ401393		0	1	7	2	5	8	3	14	0	5	0	0	3	10	7	0	0	5	0	0	0	0	0	0	0	0	0	0	0	0	0	1	0	0	0	0	0	0	5	2	3	0	0	0	0	0	0
Uncultured archaeon clone HN16 AmoA gene, partial cds	KR936083		0	0	0	0	0	0	0	0	0	0	0	0	0	0	0	0	0	0	0	17	1	0	0	1	0	27	0	0	4	0	0	0	0	0	0	0	0	0	0	0	0	0	0	0	0	0	0
Uncultured crenarchaeote clone AT2SDZ30 ammonia monooxygenase subunit A (amoA) gene, partial cds	KC137475		0	0	0	0	0	0	0	0	2	0	0	0	0	0	0	0	0	0	1	2	0	0	5	0	0	1	0	0	1	0	1	0	0	15	9	0	6	0	0	0	0	0	0	0	0	0	0
Uncultured archaeon clone AOA-OUT1 ammonia monooxygenase subunit A (amoA) gene, partial cds	KX181613		0	9	0	1	0	1	0	0	0	2	0	0	10	2	6	0	0	8	0	0	0	0	0	0	0	0	0	0	0	0	0	0	0	0	0	0	0	0	2	19	2	0	0	0	0	0	0
Uncultured crenarchaeote clone r0-10_196 ammonia monooxygenase subunit A (amoA) gene, partial cds	DQ534819		0	1	3	3	0	0	2	0	1	0	0	0	0	0	0	0	0	0	0	0	2	0	2	0	0	1	2	0	3	7	0	0	1	1	1	0	0	4	4	0	2	0	0	0	0	0	0
Uncultured soil archaeon clone ACKB35 ammonia monooxygenase (amoA) gene, partial cds	MK822996		0	0	0	0	0	9	0	1	0	0	0	0	8	7	6	1	0	19	1	0	0	0	0	0	0	0	0	0	0	0	0	0	0	0	0	0	0	0	1	1	0	0	0	0	0	0	0
Uncultured archaeon clone HWI-48 ammonia monooxygenase alpha subunit (amoA) gene, partial cds	MG659289		0	3	14	16	0	1	0	0	5	0	0	0	0	0	0	0	0	0	0	0	0	0	0	0	0	0	0	0	0	0	0	0	0	0	0	0	0	5	1	0	3	0	0	0	0	0	0
Uncultured ammonia-oxidizing archaeon clone FSA62 ammonia monooxygenase subunit A (amoA) gene, partial cds	MK578441		0	0	0	0	0	0	0	0	0	0	0	0	0	0	0	0	0	0	0	12	1	0	1	3	0	6	26	0	2	0	0	0	0	2	3	0	0	0	0	0	0	0	0	0	0	0	0
Uncultured archaeon clone DX1-33 ammonia monooxygenase alpha subunit (amoA) gene, partial cds	KF709730		0	0	0	0	0	0	0	0	1	0	0	0	0	0	0	0	0	0	0	1	20	0	5	0	0	1	5	0	0	6	0	0	0	7	0	0	0	0	3	0	0	0	0	0	0	0	0
Uncultured crenarchaeote clone SF04-SB018S-H02 ammonia monooxygenase subunit A (amoA) gene, partial cds	EU651122		0	0	0	2	0	0	0	0	1	0	0	0	0	0	0	0	0	0	0	0	1	0	0	0	0	0	0	0	0	34	3	0	0	0	0	0	0	0	3	0	1	0	0	0	0	0	0
Uncultured crenarchaeote clone AT2SDZ21 ammonia monooxygenase subunit A (amoA) gene, partial cds	KC137466		0	0	0	0	0	0	0	0	0	0	0	0	0	0	0	0	0	0	0	1	3	0	16	2	0	0	7	0	4	0	0	0	0	5	4	1	5	0	0	0	0	0	0	0	0	0	0
Uncultured archaeon clone AmoAD8 ammonia monooxygenase subunit A (amoA) gene, partial cds	KC582396		0	4	0	4	0	1	0	0	8	1	0	0	3	0	2	0	0	1	2	0	0	0	0	0	0	0	0	0	0	0	1	3	10	0	0	0	0	5	2	4	0	0	0	0	0	0	0
Uncultured archaeon clone 129 ammonia monooxygenase (amoA) gene, partial cds	HQ007755		0	0	0	0	0	0	0	0	0	0	1	5	0	0	0	0	0	0	1	3	0	0	0	0	0	0	0	0	0	0	0	0	0	0	18	7	0	2	0	0	0	0	0	0	0	0	0
Uncultured archaeon clone AOA-AM0-24 ammonia monooxygenase subunit A (amoA) gene, partial cds	JN903218		0	0	0	0	0	0	0	0	10	2	0	0	0	0	0	0	0	0	2	0	0	0	0	0	0	0	0	0	0	0	11	0	2	0	0	1	0	8	4	0	0	0	0	0	0	0	0
Uncultured archaeon clone 114 ammonia monooxygenase (amoA) gene, partial cds	HQ007747		35	0	0	0	0	0	3	4	0	0	0	0	0	0	0	0	0	0	0	0	0	0	0	0	0	0	0	0	0	0	1	4	0	0	0	0	0	0	0	0	0	0	0	0	0	0	0
Uncultured archaeon clone C29G1 ammonia monooxygenase (amoA) gene, partial cds	KJ438413		1	1	8	2	1	13	0	2	0	1	0	0	3	0	0	0	0	2	1	0	0	0	0	0	0	0	0	0	0	0	0	0	1	0	0	0	0	0	2	4	1	0	0	0	0	0	0
Uncultured crenarchaeote clone JR128c27 putative ammonia monooxygenase subunit A (amoA) gene, partial cds	DQ312285		0	0	0	0	0	0	0	0	0	0	0	0	0	0	0	0	0	0	0	9	4	1	6	1	0	5	3	0	5	0	0	0	0	1	6	0	0	0	0	0	0	0	0	0	0	0	0
Uncultured archaeon clone AN1-134 ammonia monooxygenase subunit A (amoA) gene, partial cds	KC444736		1	0	0	0	0	0	3	0	0	33	0	0	1	4	5	0	0	4	2	0	0	0	0	0	0	0	0	0	0	0	0	0	0	0	0	0	0	0	0	2	0	0	0	0	0	0	0
Uncultured ammonia-oxidizing archaeon clone LZ-4-5 ammonia monooxygenase subunit A (amoA) gene, partial cds	KP167851		0	2	2	3	0	0	0	0	3	0	0	0	0	1	0	1	0	1	2	0	0	0	0	0	0	0	0	0	0	1	1	1	0	3	0	0	0	3	5	1	5	0	0	0	0	0	0
Uncultured ammonia-oxidizing archaeon clone AOAd-170 ammonia monooxygenase subunit A-like (amoA) gene, partial sequence	GQ142207		0	0	0	0	0	0	0	0	0	0	0	0	0	0	0	0	0	0	0	0	0	0	0	0	1	0	0	17	0	0	0	0	0	0	0	0	0	0	0	0	0	1	0	0	1	2	14
Uncultured ammonia-oxidizing archaeon clone A_N-1_36 ammonia monooxygenase subunit A (amoA) gene, partial cds	KX667031		0	0	0	0	0	0	0	0	0	0	0	0	0	0	0	0	0	0	0	0	0	0	0	1	2	0	0	27	0	0	0	0	0	0	0	0	0	0	0	0	0	0	0	0	0	10	11
Uncultured archaeon clone AOA-AM60-10 ammonia monooxygenase subunit A (amoA) gene, partial cds	JN903227		0	3	1	5	1	0	3	0	2	0	0	0	0	0	0	3	0	1	1	0	0	0	0	0	0	0	0	0	0	0	0	2	0	0	0	0	0	5	2	0	2	0	0	0	0	0	0
Uncultured archaeon clone AOA-AM0-8 ammonia monooxygenase subunit A (amoA) gene, partial cds	JN903215		0	7	7	1	1	1	1	0	3	1	0	0	1	0	0	2	0	0	0	0	0	0	0	0	0	0	0	0	0	0	0	2	6	0	0	0	0	4	1	0	5	0	0	0	0	0	0
Uncultured archaeon clone LZBBC-AOA-CK115 putative ammonia monooxygenase subunit A (amoA) gene, partial cds	KF179412		0	0	0	2	0	1	0	0	0	0	0	0	0	1	0	0	1	1	0	0	1	0	0	1	0	0	0	0	0	29	1	0	0	0	0	0	0	0	1	0	0	0	0	0	0	0	0
Uncultured ammonia-oxidizing archaeon clone AOAd-575 ammonia monooxygenase subunit A-like (amoA) gene, partial sequence	GQ142320		0	0	0	0	0	0	0	0	0	0	0	0	0	0	0	0	0	0	0	0	0	1	0	2	26	0	0	2	0	0	0	0	0	0	0	0	0	0	0	0	0	0	1	0	0	0	0
Uncultured archaeon isolate DGGE gel band A ammonia monooxygenase subunit A (amoA) gene, partial cds	JQ406891		0	0	0	0	0	0	0	0	0	0	0	0	0	0	0	0	0	0	0	0	0	2	0	0	0	0	0	0	0	0	0	0	0	0	1	0	5	0	0	0	0	0	3	0	1	0	0
Uncultured archaeon clone AOA1_1 ammonia monooxygenase gene, partial cds	KJ713571		0	1	3	1	1	2	1	2	4	3	0	0	2	5	5	1	0	2	0	0	0	0	0	0	0	0	0	0	0	0	0	0	2	0	0	0	0	0	1	1	7	0	0	0	0	0	0
Uncultured crenarchaeote clone AT3SDZ24 ammonia monooxygenase subunit A (amoA) gene, partial cds	KC137531		1	0	0	0	0	0	0	0	1	0	0	0	0	0	0	0	0	0	1	0	1	0	0	1	0	2	3	0	1	8	0	0	0	2	3	0	0	1	0	2	0	0	0	0	0	0	0
Uncultured archaeon clone AOA-AM0-23 ammonia monooxygenase subunit A (amoA) gene, partial cds	JN903217		0	0	0	0	0	0	0	0	0	0	0	0	0	0	0	0	0	0	0	3	0	0	2	1	0	1	2	0	8	0	0	0	0	3	2	4	2	0	0	0	0	0	0	0	0	0	0
Uncultured crenarchaeote clone P2_52 ammonia monooxygenase subunit A (amoA) gene, partial cds	HM803798		0	0	0	0	0	0	0	0	0	0	0	0	0	0	0	0	0	0	0	0	6	9	0	10	0	0	8	0	4	0	0	0	0	0	0	0	0	0	0	0	0	0	0	0	0	0	0
Uncultured ammonia-oxidizing archaeon clone A2372-5-10 ammonia monooxygenase subunit A (amoA) gene, partial cds	KU937496		0	0	0	0	0	0	0	0	0	0	0	0	0	0	0	0	0	0	0	2	1	0	2	2	0	2	0	0	2	1	0	0	0	1	1	12	3	0	1	0	0	0	0	0	0	0	0
Uncultured ammonia-oxidizing archaeon clone FSA40 ammonia monooxygenase subunit A (amoA) gene, partial cds	MK578419		0	0	0	0	0	0	0	0	0	0	0	0	0	0	0	0	0	0	0	0	0	0	0	1	1	0	0	1	0	0	0	0	0	0	0	0	8	0	0	0	0	0	0	0	65	0	0
Uncultured ammonia-oxidizing archaeon clone E1-19 ammonia monooxygenase subunit A (amoA) gene, partial cds	KP984494		0	0	0	0	0	0	0	0	0	0	0	0	0	0	0	0	0	0	0	4	0	0	1	2	0	0	4	0	3	0	0	0	0	0	9	0	0	0	0	0	0	0	0	0	0	0	0
Uncultured crenarchaeote amoA gene for ammonia monooxygenase subunit A, partial cds, clone: UAS_020_C.20_1	AB353469		0	0	0	0	0	0	0	0	0	0	0	5	0	0	0	0	0	0	2	5	0	0	0	0	0	0	0	0	0	0	0	0	0	3	8	3	0	1	0	0	0	0	0	0	0	0	0
Uncultured crenarchaeote clone 2C_02 ammonia monooxygenase subunit A (amoA) gene, partial cds	EU672134		2	5	0	0	0	0	0	0	3	1	0	0	0	0	0	0	0	0	7	0	0	0	0	0	0	0	0	0	0	0	11	0	1	0	0	0	0	3	2	3	0	0	0	0	0	0	0
Uncultured crenarchaeote clone TBA_5 ammonia monooxygenase subunit A (amoA) gene, partial cds	HQ317046		0	0	0	0	0	0	0	0	0	0	0	0	0	0	0	0	0	0	0	0	3	0	0	0	0	0	3	0	1	10	0	0	0	3	1	1	0	0	0	0	0	8	0	0	0	0	0
Uncultured crenarchaeote clone D-B11 ammonia monooxygenase (amoA) gene, partial cds	JF935696		0	0	0	0	0	0	0	0	0	0	0	0	0	0	0	0	0	0	0	13	1	0	0	2	0	3	21	0	0	0	0	0	0	0	0	2	9	0	0	0	0	0	0	0	0	0	0
Uncultured crenarchaeote clone S16-H9L ammonium monooxygenase subunit A (amoA) gene, partial cds	HQ340350		0	0	0	0	0	0	0	0	0	0	0	0	0	0	0	0	0	0	0	0	0	0	0	0	1	0	0	4	0	0	0	0	0	0	0	0	0	0	0	0	0	0	0	0	0	2	38
Uncultured soil archaeon clone ACKE43 ammonia monooxygenase (amoA) gene, partial cds	MK823123		0	0	0	0	0	0	0	0	1	6	0	0	3	2	16	0	0	0	1	0	0	0	0	0	0	0	0	0	0	0	0	0	0	0	0	0	0	0	2	2	1	0	0	0	0	0	0
Uncultured thaumarchaeote clone P01-30-A3 AmoA (amoA) gene, partial cds	KM595535		0	0	0	0	0	0	0	0	0	0	0	0	0	0	0	0	0	0	0	18	1	21	0	1	0	0	0	0	1	0	0	0	0	0	0	0	0	0	0	0	0	0	0	0	0	0	0
Uncultured crenarchaeote clone D-C3 ammonia monooxygenase (amoA) gene, partial cds	JF935700		0	0	0	0	0	0	0	0	0	0	0	0	0	0	0	0	0	0	0	0	0	0	0	0	0	0	0	0	0	0	0	0	0	0	0	0	0	0	0	0	0	0	0	0	0	3	37
Uncultured crenarchaeote clone Abf_AOA_24 putative ammonia monooxygenase subunit A (amoA) gene, partial cds	HQ401388		0	3	2	0	2	5	0	1	0	1	0	0	4	2	1	1	0	4	0	0	0	0	0	0	0	0	0	0	0	0	0	0	0	0	0	0	0	0	5	0	2	0	0	0	0	0	0
Uncultured archaeon clone 3-57 ammonia monooxygenase subunit A (amoA) gene, partial cds	KF004007		0	0	0	0	0	0	0	0	0	0	0	0	0	0	0	0	0	0	0	3	2	5	0	0	0	1	1	0	1	0	0	0	0	0	2	0	0	0	0	0	0	0	3	0	0	0	0
Uncultured soil archaeon clone A+NWC44 ammonia monooxygenase (amoA) gene, partial cds	MK822751		0	0	0	0	0	0	0	0	0	0	0	0	1	1	0	7	12	2	0	0	0	0	0	0	0	0	0	0	0	0	0	0	0	0	0	0	0	0	0	6	0	0	0	0	0	0	0
Uncultured archaeon clone 136 ammonia monooxygenase (amoA) gene, partial cds	HQ007844		1	0	0	0	0	0	18	1	0	8	0	0	0	0	1	0	0	2	3	0	0	0	0	0	0	0	0	0	0	0	0	0	0	0	0	0	0	0	0	1	0	0	0	0	0	0	0
Uncultured archaeon clone 85 ammonia monooxygenase (amoA) gene, partial cds	HQ007711		0	3	5	2	0	0	1	0	3	0	0	0	0	0	0	0	0	1	1	0	0	0	0	0	0	0	0	0	0	0	0	0	0	1	0	0	0	0	2	0	1	0	0	0	0	0	0
Uncultured crenarchaeote clone DZ3_95 ammonia monooxygenase subunit A (amoA) gene, partial cds	JF748237		0	0	0	0	0	0	0	0	2	0	0	0	0	1	0	1	0	0	0	0	4	0	0	0	0	0	3	0	0	7	0	0	0	0	0	0	0	1	5	5	0	0	0	0	0	0	0
Uncultured crenarchaeote clone AamoA-H123c-4 ammonia monooxygenase subunit A (amoA) gene, partial cds	GU208158		0	1	2	1	0	1	0	0	4	2	0	0	1	0	1	0	0	2	0	0	0	0	0	0	0	0	0	0	0	0	0	2	3	0	0	0	0	0	1	2	1	0	0	0	0	0	0
Uncultured archaeon clone AOA-AM90-16 ammonia monooxygenase subunit A (amoA) gene, partial cds	JN903231		0	0	0	0	0	0	0	0	0	0	0	0	0	0	0	0	0	0	0	0	0	0	0	0	0	0	0	0	0	0	0	0	0	0	0	0	0	10	24	0	0	0	0	0	0	0	0
Uncultured archaeon clone FSU-25 ammonia monooxygenase alpha subunit (amoA) gene, partial cds	MG659014		0	3	0	5	1	0	2	1	1	0	0	0	0	0	0	3	1	1	1	0	0	0	0	0	0	0	0	0	0	0	0	0	0	0	0	0	0	3	0	0	0	0	0	0	0	0	0
Uncultured crenarchaeote clone 1E_35 ammonia monooxygenase subunit A (amoA) gene, partial cds	EU672063		2	1	2	1	2	2	0	1	1	2	0	0	0	0	4	0	0	1	2	0	0	0	0	0	0	0	0	0	0	0	2	3	2	0	0	0	0	0	0	1	1	0	0	0	0	0	0
Uncultured crenarchaeote clone S16-H11 ammonium monooxygenase subunit A (amoA) gene, partial cds	HQ340363		0	0	0	0	0	0	0	0	0	0	0	0	0	0	0	0	0	0	0	0	0	0	0	0	2	0	0	26	0	0	0	0	0	0	0	0	0	0	0	0	0	0	0	0	0	3	1
Uncultured soil archaeon clone ACKE37 ammonia monooxygenase (amoA) gene, partial cds	MK823117		0	1	0	0	7	2	0	0	0	2	0	0	1	3	2	1	0	5	0	0	0	0	0	0	0	0	0	0	0	0	0	0	1	0	0	0	0	0	0	1	1	0	0	0	0	0	0
Uncultured archaeon clone SLIA008 ammonia monooxygenase subunit A (amoA) gene, partial cds	KF667001		0	0	0	0	1	0	0	0	0	1	0	0	0	4	1	3	2	7	0	0	0	0	0	0	0	0	0	0	0	0	0	0	0	0	0	0	0	0	0	0	0	0	0	0	0	0	0
Uncultured archaeon clone QCS5_AOA_26 ammonia monooxygenase subunit A (amoA) gene, partial cds	JX010810		0	4	0	2	0	0	0	0	0	0	0	0	0	0	0	0	0	0	0	0	0	0	0	0	0	0	0	0	0	0	5	4	9	0	0	0	0	0	0	1	0	0	0	0	0	0	0
Uncultured crenarchaeote clone AOAC-s_sA09 putative ammonia monooxygenase subunit A (amoA) gene, partial cds	EU339380		2	0	1	4	1	0	0	0	0	6	0	0	0	1	0	0	10	0	0	0	0	0	0	0	0	0	0	0	0	0	3	0	0	0	0	0	0	0	5	0	0	0	0	0	0	0	0
Uncultured ammonia-oxidizing archaeon clone NLT-15 ammonia monooxygenase subunit A (amoA) gene, partial cds	KC454048		1	2	0	0	0	0	0	0	11	3	0	2	1	0	0	0	0	0	2	0	0	0	0	0	0	0	1	0	0	0	1	2	1	1	0	7	0	0	1	1	0	0	0	0	0	0	0
Uncultured crenarchaeote clone K-A12 ammonia monooxygenase (amoA) gene, partial cds	JF935770		0	0	0	0	0	0	0	1	0	0	0	0	1	4	0	3	0	2	0	0	0	0	0	0	0	0	0	0	0	14	0	0	0	1	0	0	0	1	1	0	0	0	0	0	0	0	0
Uncultured crenarchaeote clone AT1_2 ammonia monooxygenase subunit A (amoA) gene, partial cds	KC137385		0	0	0	0	0	0	0	0	2	0	0	4	0	0	0	0	0	0	2	0	0	0	0	0	0	0	0	0	0	0	0	0	0	0	5	7	0	0	0	0	0	0	0	0	0	0	0
Uncultured ammonia-oxidizing archaeon clone FSA58 ammonia monooxygenase subunit A (amoA) gene, partial cds	MK578437		0	0	0	0	0	0	0	0	0	0	0	0	0	0	0	0	0	0	0	0	0	0	0	0	0	0	0	10	0	0	0	0	0	0	0	0	0	0	0	0	0	1	0	0	0	0	1
Uncultured crenarchaeote partial amoA gene for ammonia monooxygenase subunit A, clone GAN-SA22	FN423455		0	0	0	0	0	5	0	2	2	0	0	0	0	3	2	1	0	4	0	0	0	0	0	0	0	0	0	0	0	0	0	0	0	1	0	0	0	1	1	3	1	0	0	0	0	0	0
Uncultured crenarchaeote clone D-D7 ammonia monooxygenase (amoA) gene, partial cds	JF935719		0	0	0	0	0	0	0	0	0	0	0	0	0	0	0	0	0	0	0	0	0	0	0	3	1	0	0	3	0	0	0	0	0	0	0	0	0	0	0	0	0	0	0	0	1	1	0
Uncultured crenarchaeote clone G-H9 ammonia monooxygenase-like (amoA) gene, partial sequence	JF935593		0	0	4	2	0	0	0	0	6	0	0	0	0	0	0	0	0	0	0	0	0	0	0	0	0	0	0	0	0	0	0	0	3	0	0	0	0	6	3	0	2	0	0	0	0	0	0
Uncultured ammonia-oxidizing archaeon clone A32-3-41 ammonia monooxygenase subunit A (amoA) gene, partial cds	KU937525		0	0	0	0	0	1	0	1	9	0	0	0	0	0	0	0	0	0	5	0	0	0	0	0	0	0	0	0	0	0	4	4	1	0	0	0	0	0	0	0	0	0	0	0	0	0	0
Uncultured archaeon clone AOA3_15 ammonia monooxygenase gene, partial cds	KJ713602		1	1	0	0	2	1	4	2	0	0	0	0	3	0	2	1	0	2	0	0	0	0	0	0	0	0	0	0	0	0	0	0	0	0	0	0	0	0	0	0	0	0	0	0	0	0	0
Uncultured archaeon clone AA4 ammonia monooxygenase gene, partial cds	KM404745		0	0	0	0	0	0	0	0	0	0	0	0	0	0	0	0	0	0	0	0	5	0	0	5	0	0	2	0	0	9	0	0	0	0	0	0	0	0	0	0	0	0	0	0	0	0	0
Uncultured ammonia-oxidizing archaeon clone TJ-20-05 ammonia monooxygenase subunit A (amoA) gene, partial cds	KF874442		0	0	0	0	0	6	0	1	1	1	0	0	1	1	1	0	0	2	0	0	0	0	0	0	0	0	0	0	0	0	0	0	0	0	0	0	0	0	1	5	0	0	0	0	0	0	0
Uncultured crenarchaeote amoA gene for ammonia monooxygenase subunit A, partial cds, clone: UAS_4050_C.13_1	AB353485		0	0	0	0	0	0	0	0	0	0	0	0	0	0	0	0	0	0	0	0	2	0	12	3	0	2	0	0	10	0	0	0	0	0	0	0	0	0	0	0	0	0	0	0	3	0	0
Uncultured archaeon clone A1-61 ammonia monooxygenase (amoA) gene, partial cds	JQ750197		0	0	0	0	0	0	0	0	0	0	0	0	0	0	0	0	0	0	0	2	0	4	0	6	0	6	0	0	0	0	0	0	0	0	0	0	1	0	0	0	0	0	0	0	0	0	0
Uncultured crenarchaeote clone B-G9 ammonia monooxygenase (amoA) gene, partial cds	JF935525		0	0	0	0	0	0	0	0	0	0	0	0	0	0	0	0	0	0	0	0	0	0	0	0	31	0	0	0	0	0	0	0	0	0	0	0	0	0	0	0	0	0	0	0	0	0	0
Uncultured crenarchaeote clone TF4-AOA-11 ammonia monooxygenase subunit A gene, partial cds	KJ729450		0	0	0	0	0	1	0	0	0	0	0	0	1	1	0	2	6	5	0	0	0	0	0	0	0	0	0	0	0	0	0	0	0	0	0	0	0	0	0	0	0	0	0	0	0	0	0
Uncultured ammonia-oxidizing archaeon partial amoA gene for ammonia monooxygenase subunit A, clone AOA_3-19	HG380644		0	0	0	0	0	0	0	0	0	0	0	0	0	0	0	0	0	0	0	3	0	0	1	0	0	0	4	0	5	0	0	0	0	0	0	0	0	0	0	0	0	0	0	0	0	0	0
Uncultured crenarchaeote clone AOA_D4_26 ammonia monooxygenase subunit A (amoA) gene, partial cds	KJ583363		0	0	0	0	0	0	0	0	7	0	0	0	0	0	0	0	0	0	0	0	0	0	4	0	0	0	0	0	0	0	0	0	0	0	1	0	0	0	0	0	0	0	0	0	0	0	0
Uncultured ammonia-oxidizing archaeon partial amoA gene for ammonia monooxygenase subunit A, clone AOA_1-2	HG380618		0	3	0	0	0	0	0	0	0	0	0	0	0	0	0	0	0	0	0	0	0	0	0	0	0	0	0	0	0	0	1	2	1	0	0	0	0	1	0	0	1	0	0	0	0	0	0
Uncultured crenarchaeote clone NPH5_83 ammonia monooxygenase subunit A (amoA) gene, partial cds	JF748381		0	0	0	0	0	0	0	0	0	0	0	0	0	0	0	0	0	0	0	0	10	0	0	0	0	1	0	0	0	0	0	0	0	0	0	0	0	0	0	0	0	0	0	0	0	0	0
Uncultured crenarchaeote clone 2E_17 ammonia monooxygenase subunit A (amoA) gene, partial cds	EU672226		0	0	0	0	0	0	0	0	0	0	0	0	0	0	0	0	0	0	4	0	0	0	0	0	0	0	0	0	0	0	11	0	0	0	0	1	0	0	0	0	0	0	0	0	0	0	0
Uncultured ammonia-oxidizing archaeon clone SHJ-43 ammonia monooxygenase subunit A (amoA) gene, partial cds	KP167988		0	0	0	0	0	0	0	0	0	0	0	0	0	0	0	0	0	0	0	0	1	1	1	2	2	0	3	0	3	0	0	0	0	0	0	0	0	0	0	0	0	0	0	0	3	0	0
Uncultured ammonia-oxidizing archaeon clone FSA27 ammonia monooxygenase subunit A (amoA) gene, partial cds	MK578406		0	0	0	0	0	0	0	0	0	0	0	0	0	0	0	0	0	0	0	0	0	0	0	0	0	0	0	0	0	0	0	0	0	0	0	0	0	0	0	0	0	17	0	4	28	0	0
Uncultured archaeon clone AOA-A0-11 ammonia monooxygenase subunit A (amoA) gene, partial cds	JQ955120		0	0	0	0	0	0	0	0	0	0	0	0	0	0	0	0	0	0	0	0	6	0	7	0	0	5	3	0	0	2	0	0	0	1	0	0	0	0	0	0	0	0	0	0	0	0	0
Uncultured ammonia-oxidizing archaeon clone AOAd-559 ammonia monooxygenase subunit A-like (amoA) gene, partial sequence	GQ142306		0	0	0	0	0	0	0	0	0	0	0	0	0	0	0	0	0	0	0	0	0	0	0	0	0	0	0	15	0	0	0	0	0	0	0	0	0	0	0	0	0	0	0	0	0	0	1
Uncultured ammonia-oxidizing archaeon clone SBR_6_3 ammonia monooxygenase subunit A (amoA) gene, partial cds	HM775413		1	1	0	0	1	0	0	1	1	2	0	0	2	1	0	0	0	0	2	0	0	0	0	0	0	0	0	0	0	0	0	0	2	0	0	0	0	3	1	0	0	0	0	0	0	0	0
Uncultured archaeon clone BSp-32 AmoA (amoA) gene, partial cds	MF116537		0	0	1	3	0	0	4	0	2	0	0	0	0	0	0	1	0	0	0	0	0	0	0	0	0	0	0	0	0	0	0	0	0	0	0	0	0	3	2	0	1	0	0	0	0	0	0
Uncultured ammonia-oxidizing archaeon clone AOAd-11 ammonia monooxygenase subunit A-like (amoA) gene, partial sequence	GQ142165		0	0	0	0	0	0	0	0	0	0	0	0	0	0	0	0	0	0	0	0	0	0	0	0	2	0	0	2	0	0	0	0	0	0	0	0	0	0	0	0	0	32	0	0	0	1	0
Uncultured crenarchaeote clone S-A10 ammonia monooxygenase-like (amoA) gene, partial sequence	JF935931		0	0	0	0	0	0	0	0	0	0	0	0	0	0	0	0	0	0	0	1	0	7	0	1	0	0	0	0	3	0	0	0	0	0	0	0	0	0	0	0	0	0	2	0	0	0	0
Uncultured archaeon clone AOACK74 ammonia monooxygenase subunit A (amoA) gene, partial cds	MF287306		0	0	0	0	0	0	0	0	2	0	0	1	0	0	0	0	0	0	2	0	0	0	0	0	0	0	0	0	0	0	0	0	0	0	0	3	0	7	0	0	0	0	0	0	0	0	0
Uncultured crenarchaeote partial amoA gene for ammonia monooxygenase subunit A, clone GAN-SA72	FN423421		1	1	1	0	0	0	0	1	1	12	0	0	0	1	1	0	0	2	2	0	0	0	0	0	0	0	0	0	0	0	2	0	1	0	0	0	0	1	1	4	1	0	0	0	0	0	0
Uncultured archaeon clone HT-AOA-104 putative ammonia monooxygenase subunit A (amoA) gene, partial cds	KM520822		0	0	1	0	0	2	6	2	0	0	0	0	0	0	0	1	0	1	0	0	0	0	0	0	0	0	0	0	0	0	1	0	0	0	0	0	0	1	0	0	0	0	0	0	0	0	0
Uncultured ammonia-oxidizing archaeon clone JXP-5-01 ammonia monooxygenase subunit A (amoA) gene, partial cds	KP168121		0	0	0	0	0	0	0	0	0	0	0	0	0	0	0	0	0	0	1	0	0	0	2	0	0	0	0	0	2	0	0	0	0	4	2	1	0	0	0	0	0	0	0	0	0	0	0
Uncultured archaeon clone AS1-16 ammonia monooxygenase subunit A (amoA) gene, partial cds	KT317909		0	0	0	0	2	0	0	0	8	0	0	0	0	0	0	2	0	0	0	0	0	0	0	0	0	0	0	0	0	0	0	0	0	0	0	0	0	0	1	0	2	0	0	0	0	0	0
Uncultured thaumarchaeote clone NA_CT_28 ammonia monooxygenase subunit A (amoA) gene, partial cds	KC010581		0	0	0	0	0	0	0	0	0	0	0	3	0	0	0	0	0	0	0	0	0	0	0	0	2	0	0	0	1	0	0	0	0	0	0	5	1	0	0	0	0	0	0	0	1	0	0
Uncultured crenarchaeote clone AT1_22 ammonia monooxygenase subunit A (amoA) gene, partial cds	KC137388		0	0	0	0	0	0	0	0	0	0	0	0	0	0	0	0	0	0	0	0	0	0	0	0	0	0	1	0	0	0	0	0	0	3	2	3	0	0	2	0	0	0	0	0	0	0	0
Uncultured archaeon clone 184 ammonia monooxygenase (amoA) gene, partial cds	HQ007813		0	0	0	0	0	0	0	0	0	0	0	0	0	0	0	0	0	0	0	0	0	0	3	0	0	0	0	0	0	0	0	0	0	0	3	0	0	0	0	0	0	0	0	0	0	0	0
Uncultured crenarchaeote clone A0930 ammonia monooxygenase subunit A (amoA) gene, partial cds	JQ260648		0	0	0	0	0	0	0	0	0	0	0	0	0	0	0	0	0	0	0	6	0	0	0	0	0	0	0	0	0	0	0	0	0	0	11	2	0	0	0	0	0	0	0	0	0	0	0
Uncultured soil archaeon clone ACKD28 ammonia monooxygenase (amoA) gene, partial cds	MK823076		1	0	2	0	1	0	5	1	0	0	0	0	0	0	0	2	0	0	0	0	0	0	0	0	0	0	0	0	0	0	0	0	0	0	0	0	0	0	0	0	0	0	0	0	0	0	0
0	nohit CL00413		0	0	0	0	0	0	0	0	0	0	0	0	0	0	0	0	0	0	0	0	0	0	0	0	0	0	0	0	0	0	0	0	0	0	0	0	0	0	0	0	0	0	0	1	0	0	0
Uncultured crenarchaeote clone B-E9 ammonia monooxygenase (amoA) gene, partial cds	JF935502		0	0	0	0	0	0	0	0	0	0	0	0	0	0	0	0	0	0	0	0	7	0	0	15	1	0	0	3	0	0	0	0	0	0	0	0	0	0	0	0	0	0	0	0	0	9	2
Uncultured archaeon clone A1-16 ammonia monooxygenase (amoA) gene, partial cds	JQ750162		0	0	0	0	0	0	0	0	0	0	0	0	0	0	0	0	0	0	0	0	0	0	0	3	1	0	0	1	0	0	0	0	0	0	0	0	0	0	0	0	0	0	0	0	2	0	0
Uncultured crenarchaeote partial amoA gene for putative ammonia monooxygenase subunit A, clone Heiheaoa_19	FN691283		0	0	0	0	0	0	0	0	0	0	0	0	0	0	0	0	0	0	0	0	1	9	4	0	0	0	0	0	0	0	0	0	0	0	0	0	0	0	0	0	0	0	0	0	0	0	0
Uncultured ammonia-oxidizing archaeon clone TH1213038_2-18_M13F(-47) ammonia monooxygenase subunit A (amoA) gene, partial cds	JQ864952		0	0	0	0	0	0	0	0	0	0	0	0	0	0	0	0	0	0	0	2	0	0	0	0	0	0	1	0	0	0	0	0	0	1	0	0	0	0	0	0	0	0	0	0	0	0	0
Uncultured ammonia-oxidizing archaeon partial amoA gene for ammonia monooxygenase subunit A, clone AOA_3-11	HG380641		0	0	0	0	0	0	0	0	0	0	0	2	0	0	0	0	0	0	0	1	0	0	1	0	0	0	0	0	0	0	0	0	0	0	1	3	0	0	0	0	0	0	0	0	0	0	0
Uncultured ammonia-oxidizing archaeon clone TH1213040_2-20_M13F(-47) ammonia monooxygenase subunit A (amoA) gene, partial cds	JQ864954		0	2	0	0	0	0	0	0	4	0	0	0	0	0	0	0	0	0	1	0	0	0	0	0	0	0	0	0	0	0	1	0	3	0	0	0	0	2	2	0	1	0	0	0	0	0	0
Uncultured crenarchaeote partial amoA gene for ammonia monooxygenase subunit A, clone c268_104_AOA_10_AMASS	LN823762		0	0	0	0	0	0	0	0	0	0	0	0	0	0	0	0	0	0	0	0	0	0	0	0	0	0	2	0	0	0	0	0	0	2	0	0	0	0	0	0	0	0	0	0	0	0	0
Uncultured crenarchaeote clone AM_2 ammonia monooxygenase subunit A (amoA) gene, partial cds	HQ317053		0	0	0	0	0	0	0	0	6	0	0	0	0	0	0	0	0	0	2	0	0	0	0	0	0	0	0	0	0	0	3	1	0	0	0	0	0	0	9	0	0	0	0	0	0	0	0
Uncultured crenarchaeote clone G-H11 ammonia monooxygenase (amoA) gene, partial cds	JF935595		0	1	0	0	1	0	0	2	0	0	0	0	0	0	2	0	0	2	1	0	0	0	0	0	0	0	0	0	0	0	0	1	0	0	0	0	0	0	3	0	2	0	0	0	0	0	0
Uncultured archaeon clone AOA_24 ammonia monooxygenase subunit A gene, partial cds	KX683132		0	0	0	0	0	0	0	0	0	0	0	0	0	0	0	0	0	0	0	2	1	0	0	4	0	4	0	0	0	0	0	0	0	0	0	0	0	0	0	0	0	0	0	0	0	0	0
Uncultured crenarchaeote clone cl14_TRF98_543 ammonia monooxygenase subunit A (amoA) gene, partial cds	JN418129		0	0	0	0	0	0	0	0	0	0	0	0	0	0	0	0	0	0	0	1	0	0	0	0	0	4	0	0	1	0	0	0	0	0	0	0	0	0	0	0	0	0	0	0	0	0	0
Uncultured archaeon clone AN2-134 ammonia monooxygenase subunit A (amoA) gene, partial cds	KC444860		0	0	0	0	0	0	0	0	0	0	0	0	0	0	0	0	0	0	0	0	0	0	0	0	0	10	0	0	0	0	0	0	0	0	0	0	0	0	0	0	0	0	0	0	0	0	0
Uncultured ammonia-oxidizing archaeon clone A6-82 ammonia monooxygenase subunit A (amoA) gene, partial cds	KJ660919		0	0	0	0	0	0	0	0	0	0	0	0	0	0	0	0	0	0	0	0	1	0	0	0	0	0	0	0	1	3	0	0	0	5	0	0	0	0	0	0	0	0	0	0	0	0	0
Uncultured crenarchaeote clone DZ4_63 ammonia monooxygenase subunit A (amoA) gene, partial cds	JF748262		0	0	0	0	4	4	0	1	0	1	0	0	3	3	0	1	0	3	0	0	0	0	0	0	0	0	0	0	0	0	0	0	0	0	0	0	0	0	0	1	0	0	0	0	0	0	0
Uncultured soil archaeon clone ACKE4 ammonia monooxygenase (amoA) gene, partial cds	MK821822		0	0	3	1	0	1	0	0	0	0	0	0	0	0	0	0	0	0	0	0	0	0	0	0	0	0	0	0	0	1	0	0	0	0	0	0	0	1	1	0	3	0	0	0	0	0	0
Uncultured ammonia-oxidizing archaeon clone A2372-5-19 ammonia monooxygenase subunit A (amoA) gene, partial cds	KU937499		0	3	0	0	0	0	0	0	0	0	0	0	0	0	0	0	0	0	1	0	1	0	0	0	0	0	3	0	0	0	0	0	0	0	1	4	0	0	0	0	0	0	0	0	0	0	0
Uncultured archaeon clone AOA-A0-10 ammonia monooxygenase subunit A (amoA) gene, partial cds	JQ955119		0	0	0	0	3	1	0	0	0	2	0	0	1	0	0	0	0	2	0	0	0	0	0	0	0	0	0	0	0	0	0	0	0	0	0	0	0	0	0	0	0	0	0	0	0	0	0
Uncultured archaeon clone 1 ammonia monooxygenase (amoA) gene, partial cds	KC311293		0	1	4	2	0	1	0	0	1	0	0	0	0	0	0	0	0	0	0	0	0	0	0	0	0	0	0	0	0	0	0	3	2	0	0	0	0	5	1	0	2	0	0	0	0	0	0
Uncultured archaeon clone IDS-23 ammonia monooxygenase subunit A (amoA) gene, partial cds	MF508853		0	0	1	2	0	0	0	0	2	0	0	0	0	0	0	0	1	1	0	0	0	0	0	0	0	0	1	0	0	0	0	0	0	0	0	1	0	0	2	1	1	0	0	0	0	0	0
Uncultured soil archaeon partial amoA gene for ammonia monooxygenase subunit A, clone D10-BC-1	FM867844		0	0	0	0	0	0	0	0	0	0	0	5	0	0	0	0	0	0	0	0	0	0	0	0	0	1	0	0	0	0	0	0	0	0	0	0	0	0	0	0	0	0	0	0	0	0	0
Uncultured crenarchaeote clone CK-116 ammonia monooxygenase (amoA) gene, partial cds	HQ875158		0	0	0	0	0	0	0	0	0	0	0	0	1	0	0	0	0	0	0	0	0	0	0	0	0	0	0	0	0	0	0	0	0	0	0	0	0	0	1	14	0	0	0	0	0	0	0
Uncultured archaeon clone AOA-U0-16w-19 ammonia monooxygenase subunit A (amoA) gene, partial cds	JQ955214		0	0	0	0	0	0	0	0	0	0	0	0	0	0	3	0	0	0	3	0	0	0	0	0	0	0	0	0	0	0	0	0	0	0	0	0	0	0	0	2	0	0	0	0	0	0	0
Uncultured crenarchaeote clone AOA_STR_49 putative ammonia monooxygenase subunit A (amoA) gene, partial cds	GU561931		1	1	0	1	0	0	0	0	3	0	0	0	0	0	0	0	0	0	1	0	0	0	0	0	0	0	0	0	0	0	4	0	2	0	0	0	0	2	1	1	0	0	0	0	0	0	0
Uncultured soil archaeon clone A+N-WC21 ammonia monooxygenase (amoA) gene, partial cds	MK822679		0	0	1	4	0	2	0	0	0	1	0	0	0	2	0	0	0	3	0	0	0	0	0	0	0	0	0	0	0	0	0	0	0	0	0	0	0	0	0	0	0	0	0	0	0	0	0
Uncultured ammonia-oxidizing crenarchaeote clone OTU_711b ammonia monooxygenase subunit A (amoA) gene, partial cds	JF957073		0	0	0	0	0	0	0	0	0	0	0	0	0	0	0	0	0	0	0	0	0	0	0	0	0	0	0	8	0	0	0	0	0	0	0	0	0	0	0	0	0	0	0	0	0	0	6
Uncultured crenarchaeote clone sA0-1-5 ammonia monooxygenase subunit A (amoA) gene, partial cds	JQ320500		0	0	0	0	0	0	0	0	0	0	0	0	0	0	0	0	0	0	0	0	0	0	0	1	0	0	0	0	0	0	0	0	0	0	0	0	0	0	0	0	0	0	1	0	0	13	4
Uncultured crenarchaeote clone S3B_AOA-71 ammonia monooxygenase subunit A (amoA) gene, partial cds	HM537991		0	0	0	0	2	2	0	2	0	0	0	0	0	1	0	0	0	1	0	0	0	0	0	0	0	0	0	0	0	0	0	0	0	0	0	0	0	0	0	0	0	0	0	0	0	0	0
Uncultured archaeon clone AOA-U2-16w-18 ammonia monooxygenase subunit A (amoA) gene, partial cds	JQ955184		0	2	0	0	0	0	0	0	1	2	0	0	0	0	0	0	0	0	1	0	0	0	0	0	0	0	0	0	0	0	5	1	0	0	0	0	0	0	1	1	0	0	0	0	0	0	0
Uncultured crenarchaeote clone D-G8 ammonia monooxygenase (amoA) gene, partial cds	JF935744		0	0	0	0	0	0	0	0	0	0	0	0	0	0	0	0	0	0	0	0	0	0	0	0	0	0	0	0	0	0	0	0	0	0	0	0	0	0	0	0	0	0	0	0	0	8	3
Uncultured crenarchaeote clone S-G8 ammonia monooxygenase (amoA) gene, partial cds	JF935986		0	0	0	0	0	0	0	0	0	0	0	0	0	0	0	0	0	0	0	0	0	1	0	0	0	0	0	0	0	0	0	0	0	0	0	0	0	0	0	0	0	0	2	0	0	0	0
Uncultured archaeon clone BSu-6 AmoA (amoA) gene, partial cds	MF116884		0	0	0	1	0	0	0	0	1	1	0	0	0	0	0	4	0	0	0	0	0	0	0	0	0	0	0	0	0	0	0	0	0	0	0	0	0	2	0	0	1	0	0	0	0	0	0
Uncultured marine thaumarchaeote clone 08BC11_05 ammonia monooxygenase subunit A (amoA) gene, partial cds	JN375947		0	1	0	0	0	0	0	0	0	0	0	13	0	0	0	0	0	0	1	0	0	0	0	0	0	0	0	0	0	0	0	0	0	0	1	1	0	0	0	0	0	0	0	0	0	0	0
Uncultured archaeon clone A12.4 ammonia monooxygenase alpha subunit (amoA) gene, partial cds	MH919250		0	0	0	0	0	0	0	0	0	0	0	0	0	0	1	1	2	3	0	0	0	0	0	0	0	0	0	0	0	0	0	0	0	0	0	0	0	0	0	0	0	0	0	0	0	0	0
Uncultured ammonia-oxidizing archaeon clone TH1209049_2-19_M13F(-47) ammonia monooxygenase subunit A (amoA) gene, partial cds	JQ864929		2	1	0	0	0	0	1	0	0	0	0	0	0	0	3	0	0	1	0	0	0	0	0	0	0	0	0	0	0	0	0	0	0	0	0	0	0	0	0	6	0	0	0	0	0	0	0
Uncultured ammonia-oxidizing archaeon clone AOAdr-433 ammonia monooxygenase subunit A-like (amoA) gene, partial sequence	GQ142744		0	0	0	0	0	0	0	0	0	0	0	0	0	0	0	0	0	0	0	0	0	0	0	0	0	0	0	2	0	0	0	0	0	0	0	0	0	0	0	0	0	0	0	0	0	4	2
Uncultured ammonia-oxidizing archaeon clone AOAdr-250 ammonia monooxygenase subunit A-like (amoA) gene, partial sequence	GQ142629		0	0	0	0	0	0	0	0	0	0	0	0	0	0	0	0	0	0	0	0	0	0	0	0	6	0	0	0	0	0	0	0	0	0	0	0	0	0	0	0	0	0	0	0	0	1	0
Uncultured ammonia-oxidizing archaeon clone A39-7-28 ammonia monooxygenase subunit A (amoA) gene, partial cds	KU937520		0	2	3	1	0	0	0	1	0	0	0	0	0	0	0	0	0	0	0	0	0	0	0	0	0	0	0	0	0	0	0	1	0	0	0	0	0	1	1	0	3	0	0	0	0	0	0
Uncultured soil archaeon clone ACKC7 ammonia monooxygenase (amoA) gene, partial cds	MK823016		0	0	0	0	0	0	0	0	0	0	0	0	11	0	2	0	0	1	0	0	0	0	0	0	0	0	0	0	0	0	0	0	0	0	0	0	0	0	0	0	0	0	0	0	0	0	0
Uncultured ammonia-oxidizing archaeon clone AOA-HM3-40 ammonia monooxygenase subunit A (amoA) gene, partial cds	JX140479		0	0	0	0	0	0	0	0	1	0	0	0	0	0	0	0	0	0	0	0	0	0	0	0	0	0	0	0	0	0	0	0	0	0	0	0	0	1	5	0	1	0	0	0	0	0	0
Uncultured ammonia-oxidizing archaeon clone TH1209033_2-3_M13F(-47) ammonia monooxygenase subunit A (amoA) gene, partial cds	JQ864915		1	1	0	0	0	0	2	0	0	0	0	0	0	0	1	0	0	0	0	0	0	0	0	0	0	0	0	0	0	0	0	0	0	0	0	0	0	0	2	6	0	0	0	0	0	0	0
Uncultured archaeon clone AN2-92 ammonia monooxygenase subunit A (amoA) gene, partial cds	KC444823		1	1	2	0	0	0	0	0	0	0	0	0	0	0	1	0	0	1	0	0	0	0	0	0	0	0	0	0	0	0	0	0	2	0	0	0	0	3	0	2	1	0	0	0	0	0	0
Uncultured soil archaeon clone A+N-WC18 ammonia monooxygenase (amoA) gene, partial cds	MK822676		0	1	1	0	0	0	0	0	1	0	0	0	0	0	0	0	0	0	0	0	0	0	0	0	0	0	0	0	0	0	0	0	0	5	0	0	0	0	0	0	1	0	0	0	0	0	0
Uncultured thaumarchaeote clone AOA_PBC_01 ammonia monooxygenase (amoA) gene, partial cds	KC962894		0	0	0	0	0	0	0	0	0	0	0	0	0	0	0	0	0	0	0	2	0	2	0	0	0	1	0	0	0	0	0	0	0	0	2	0	0	0	0	0	0	0	0	0	0	0	0
Uncultured crenarchaeote clone K-A4 ammonia monooxygenase (amoA) gene, partial cds	JF935762		0	0	0	0	0	0	0	0	0	0	0	0	0	0	0	0	0	0	0	0	0	0	0	0	0	0	0	0	0	0	0	0	0	0	0	0	0	1	16	0	0	0	0	0	0	0	0
Uncultured archaeon clone AN0-3 ammonia monooxygenase subunit A (amoA) gene, partial cds	KC444499		0	0	0	0	1	2	0	1	0	1	0	0	1	1	0	0	0	5	0	0	0	0	0	0	0	0	0	0	0	0	0	0	0	0	0	0	0	0	0	0	0	0	0	0	0	0	0
Uncultured crenarchaeote clone 2E_314 ammonia monooxygenase subunit A (amoA) gene, partial cds	EU672199		0	0	0	0	0	0	0	0	1	0	0	0	0	0	0	0	0	0	0	0	2	0	0	0	0	0	3	0	0	1	0	0	0	1	0	0	0	1	1	0	0	0	0	0	0	0	0
Uncultured crenarchaeote clone N2_58 ammonia monooxygenase subunit A (amoA) gene, partial cds	HM803742		0	2	3	1	0	1	1	1	0	0	0	0	0	0	1	0	0	1	0	0	0	0	0	0	0	0	0	0	0	0	1	0	0	0	0	0	0	2	0	0	0	0	0	0	0	0	0
Uncultured archaeon clone AN0-59 ammonia monooxygenase subunit A (amoA) gene, partial cds	KC444547		0	0	0	0	0	0	0	0	0	0	0	10	0	0	0	0	0	0	0	0	0	0	0	0	0	0	0	0	0	0	0	0	0	0	0	2	0	0	0	0	0	0	0	0	0	0	0
Uncultured soil archaeon clone A+N-WA6 ammonia monooxygenase (amoA) gene, partial cds	MK822581		0	0	0	0	0	0	0	0	2	0	0	0	0	0	0	0	0	0	9	0	0	0	0	0	0	0	0	0	0	0	0	0	0	0	0	0	0	0	0	0	1	0	0	0	0	0	0
Uncultured crenarchaeote clone Alpine5 putative ammonia monooxygenase subunit A (amoA) gene, partial cds	DQ534701		0	0	0	0	0	0	0	0	0	0	0	0	0	0	0	0	0	0	0	0	0	0	0	1	3	0	0	4	0	0	0	0	0	0	0	0	0	0	0	0	0	0	0	0	0	4	1
Uncultured archaeon clone A1-11 ammonia monooxygenase gene, partial cds	KJ496317		0	0	0	0	0	0	0	0	0	0	0	0	0	0	0	0	0	0	1	0	0	0	0	0	0	0	0	0	0	0	0	0	0	1	0	0	0	1	1	0	5	0	0	0	0	0	0
Uncultured crenarchaeote clone DZ5_63 ammonia monooxygenase subunit A (amoA) gene, partial cds	JF748292		0	0	0	0	0	0	0	0	0	0	0	0	0	0	0	0	0	0	0	0	1	0	0	0	0	1	0	0	0	0	0	0	0	7	0	0	0	2	0	0	0	0	0	0	0	0	0
Uncultured crenarchaeote clone T5a56 ammonia monooxygenase (amoA-AOA) gene, partial cds	KC801446		0	0	0	0	0	0	0	0	1	0	0	0	0	0	0	0	0	0	0	0	0	0	0	0	0	0	0	0	0	0	0	0	0	1	0	0	0	0	1	9	0	0	0	0	0	0	0
Uncultured archaeon clone Potato55 ammonia monooxygenase (amoA) gene, partial cds	KT368304		0	0	0	0	0	0	0	0	0	0	0	0	0	0	0	0	0	0	0	0	11	0	0	0	0	0	0	0	0	0	0	0	0	0	0	0	0	0	0	0	0	0	0	0	0	0	0
Uncultured archaeon clone AD20 ammonia monooxygenase gene, partial cds	KM404902		0	1	2	2	0	0	0	0	0	0	0	0	0	0	0	3	0	0	0	0	0	0	0	0	0	0	0	0	0	0	0	0	0	0	0	0	0	0	0	0	1	0	0	0	0	0	0
Uncultured soil archaeon clone A+N-WC23 ammonia monooxygenase (amoA) gene, partial cds	MK822681		0	0	0	0	0	0	0	1	0	0	0	0	0	0	0	0	3	2	1	0	0	0	0	0	0	0	0	0	0	0	0	0	0	0	0	0	0	0	1	1	0	0	0	0	0	0	0
Uncultured ammonia-oxidizing archaeon clone 0828108_5-1-3_T7 ammonia monooxygenase subunit A (amoA) gene, partial cds	KC967686		0	0	0	0	0	1	0	0	0	0	0	0	0	0	0	0	0	0	0	0	0	0	0	0	0	0	0	0	0	0	0	0	0	0	0	0	0	0	0	0	10	0	0	0	0	0	0
Uncultured crenarchaeote amoA gene for ammonia monooxygenase subunit A, partial cds, clone: UAS_020_C.19_1	AB353468		0	0	0	0	0	0	0	0	0	0	0	0	0	0	0	0	0	0	0	0	0	0	0	3	0	2	0	0	0	1	0	0	0	0	5	0	5	0	0	0	0	0	0	0	0	0	0
Uncultured ammonia-oxidizing archaeon clone J40723138_BDH_soil_27 ammonia monooxygenase subunit A (amoA) gene, partial cds	KM402420		0	0	1	1	0	0	0	0	0	0	0	0	0	1	0	1	0	0	0	0	0	0	0	0	0	0	0	0	0	0	0	0	0	0	0	0	0	1	0	0	1	0	0	0	0	0	0
Uncultured archaeon clone AOA-AM60-7 ammonia monooxygenase subunit A (amoA) gene, partial cds	JN903226		0	1	0	0	0	0	0	0	1	0	0	0	0	0	0	0	0	0	0	0	0	0	0	0	0	0	0	0	0	0	1	0	0	0	0	0	0	0	0	0	1	0	0	0	0	0	0
Uncultured crenarchaeote isolate DGGE gel band A09 ammonium monooxygenase subunit A (amoA) gene, partial cds	KF286691		0	0	0	0	0	0	0	0	0	0	0	0	0	0	0	0	0	0	0	0	0	0	0	0	1	0	0	5	0	0	0	0	0	0	0	0	0	0	0	0	0	0	0	0	0	0	1
Thaumarchaeota archaeon isolate TA_22 14_0929_05_40cm_scaffold_9483, whole genome shotgun sequence	VBPY01000100		0	0	0	0	0	0	0	0	0	0	0	4	0	0	0	0	0	0	0	2	0	0	0	0	0	0	0	0	0	0	0	0	0	0	2	5	0	0	0	0	0	0	0	0	0	0	0
Candidatus Nitrosocosmicus sp. strain HNSD ammonia monooxygenase subunit A (amoA) gene, partial cds	MK396101		0	0	0	0	0	0	0	0	0	0	0	0	0	0	0	0	0	0	0	0	0	0	0	13	0	0	0	0	0	0	0	0	0	0	0	0	0	0	0	0	0	0	0	0	0	0	0
Uncultured soil archaeon clone A+NWC19 ammonia monooxygenase (amoA) gene, partial cds	MK822726		0	1	2	5	0	0	0	0	0	0	0	0	0	0	0	0	0	0	0	0	0	0	0	0	0	0	0	0	0	0	0	0	0	0	0	0	0	0	0	0	1	0	0	0	0	0	0
Uncultured soil archaeon clone A+NWA47 ammonia monooxygenase (amoA) gene, partial cds	MK822656		0	2	1	1	0	0	0	1	0	0	0	0	0	0	0	0	0	0	0	0	0	0	0	0	0	0	0	0	0	0	0	1	0	0	0	0	0	0	0	0	0	0	0	0	0	0	0
Uncultured crenarchaeote clone AOA_D4_10 ammonia monooxygenase subunit A (amoA) gene, partial cds	KJ583347		0	0	0	0	0	0	0	0	0	0	0	0	0	0	0	0	0	0	1	2	0	0	0	0	0	0	0	0	0	0	0	0	0	0	2	2	0	0	0	0	0	0	0	0	0	0	0
Uncultured archaeon clone 130 ammonia monooxygenase (amoA) gene, partial cds	HQ007756		0	0	0	0	0	0	0	0	0	0	0	0	0	0	0	0	0	0	9	0	0	0	0	0	0	0	0	0	0	0	0	0	0	0	0	0	0	0	0	0	0	0	0	0	0	0	0
Uncultured ammonia-oxidizing crenarchaeote clone OTU_59b ammonia monooxygenase subunit A (amoA) gene, partial cds	JF957074		0	0	0	0	0	0	0	0	0	0	0	0	0	0	0	0	0	0	0	0	0	0	0	0	2	0	0	3	0	0	0	0	0	0	0	0	0	0	0	0	0	0	0	0	0	3	0
Uncultured archaeon clone AOA000024-DJF ammonia monooxygenase (amoA) gene, partial cds	KY287573		0	0	0	0	0	0	0	0	0	0	0	0	0	0	0	0	0	0	3	0	0	0	0	0	0	0	0	0	0	0	5	0	0	0	0	0	0	0	0	0	1	0	0	0	0	0	0
Uncultured ammonia-oxidizing archaeon clone LS-amoA-7-2 ammonia monooxygenase (amoA) gene, partial cds	HQ221900		0	0	0	0	0	0	0	1	0	0	0	0	0	0	0	0	0	0	0	0	0	0	0	0	0	0	0	0	0	0	0	14	0	0	0	0	0	0	0	0	0	0	0	0	0	0	0
Uncultured archaeon clone JM_J_13 ammonia monooxygenase subunit A (amoA) gene, partial cds	KP026142		0	0	0	0	0	0	0	0	0	0	0	0	0	0	0	0	0	0	0	0	0	0	0	0	0	0	0	0	0	0	0	0	0	0	0	0	0	0	0	0	0	0	0	13	0	0	0
Uncultured ammonia-oxidizing archaeon isolate DGGE gel band A10 ammonium monooxygenase subunit A (amoA) gene, partial cds	MF465816		0	1	0	0	0	0	0	0	8	1	0	0	0	0	0	0	0	0	1	0	0	0	0	0	0	0	0	0	0	0	6	0	2	0	1	0	0	0	1	0	0	0	0	0	0	0	0
Uncultured ammonia-oxidizing archaeon clone ZJ130_10 ammonia monooxygenase subunit A (amoA) gene, partial cds	KY413150		0	0	0	0	0	0	0	0	0	0	0	0	0	0	0	0	0	0	0	0	1	0	0	0	0	0	0	0	0	13	0	0	0	0	0	0	0	0	0	0	0	0	0	0	0	0	0
Uncultured thaumarchaeote clone PP_F6 ammonia monooxygenase (amoA) gene, partial cds	KM087311		0	0	0	0	0	0	0	0	0	0	0	0	0	0	0	0	0	0	0	0	7	0	0	0	0	0	0	0	0	0	0	0	0	0	0	0	0	0	0	0	0	0	0	0	0	0	0
Uncultured ammonia-oxidizing archaeon clone B092 ammonia monooxygenase subunit A gene, partial cds	MH179433		0	0	0	0	0	0	0	0	0	0	0	0	0	0	0	0	0	0	0	0	0	0	0	0	0	0	3	0	0	0	0	0	0	2	0	0	0	0	0	0	0	2	0	0	0	0	0
Uncultured crenarchaeote clone 3E_28 ammonia monooxygenase subunit A (amoA) gene, partial cds	EU672283		0	1	0	0	0	0	0	0	0	0	0	0	0	0	0	0	0	0	0	0	0	0	0	0	0	0	0	0	0	0	0	0	0	0	0	0	0	0	0	1	0	0	0	0	0	0	0
Uncultured archaeon partial amoA gene for ammonium monooxygenase subunit A, clone SM230211-B-D5-T7promoter	HG938023		0	0	0	0	0	0	0	0	0	0	0	0	0	0	0	0	0	0	0	0	0	0	10	0	0	0	0	0	0	0	0	0	0	3	1	0	0	0	0	0	0	0	0	0	0	0	0
Uncultured archaeon clone AN2-23 ammonia monooxygenase subunit A (amoA) gene, partial cds	KC444763		1	0	0	0	0	0	0	0	1	0	0	0	0	0	0	0	0	0	0	0	0	0	0	0	0	0	0	0	0	0	0	4	0	2	0	0	0	0	0	0	1	0	0	0	0	0	0
Uncultured crenarchaeote clone NPM-134 ammonia monooxygenase (amoA) gene, partial cds	HQ875244		0	0	0	0	0	0	0	0	0	0	0	0	1	0	0	0	0	0	0	0	0	0	0	0	0	0	0	0	0	0	0	0	0	0	0	0	0	0	0	6	0	0	0	0	0	0	0
Uncultured archaeon clone AOA-U2-16w-30 ammonia monooxygenase subunit A (amoA) gene, partial cds	JQ955196		0	0	0	0	0	0	0	0	0	0	0	2	0	0	0	0	0	0	0	2	0	0	0	0	0	0	0	0	0	0	0	0	0	0	12	2	0	0	0	0	0	0	0	0	0	0	0
Uncultured ammonia-oxidizing archaeon clone AOAd-61 ammonia monooxygenase subunit A-like (amoA) gene, partial sequence	GQ142347		0	0	0	0	0	0	0	0	0	0	0	0	0	0	0	0	0	0	0	0	0	0	0	1	1	0	0	3	0	0	0	0	0	0	0	0	0	0	0	0	0	0	0	0	0	1	3
Uncultured crenarchaeote clone LNbf_AOA_3 putative ammonia monooxygenase subunit A (amoA) gene, partial cds	HQ401440		0	0	0	0	0	1	0	0	0	0	0	0	0	0	0	0	0	0	0	0	0	0	0	0	0	0	0	0	0	0	5	1	3	1	0	0	0	0	1	0	0	0	0	0	0	0	0
Uncultured ammonia-oxidizing archaeon gene for putative ammonia monooxygenase alpha subunit, partial cds, clone: FS_G37508	AB529724		0	0	0	0	0	0	0	0	0	0	0	0	0	0	0	0	0	0	0	0	0	0	1	1	0	8	0	0	0	0	0	0	0	0	0	0	0	0	0	0	0	0	0	0	0	0	0
Uncultured archaeon amoA gene for ammonia monooxygenase alpha subunit, partial cds, clone: GAC-B_AOA-3	AB807738		0	0	0	0	0	0	0	0	0	0	0	0	0	0	0	0	0	0	0	0	0	0	0	0	0	0	0	0	0	0	0	0	0	0	0	0	0	0	0	0	0	0	0	0	0	0	0
Uncultured crenarchaeote clone WBM050405_45B2 putative ammonia monooxygenase subunit A (amoA) gene, partial cds	FJ227758		0	0	0	0	0	0	0	0	0	0	0	0	0	0	0	0	0	0	0	0	0	0	0	0	0	0	0	0	0	0	0	0	0	0	0	0	0	0	0	0	0	0	0	27	0	0	0
Uncultured ammonia-oxidizing archaeon clone HH-I-45 ammonia monooxygenase subunit A (amoA) gene, partial cds	KP168213		0	0	0	0	0	0	0	0	0	0	0	0	0	0	0	0	0	0	0	0	10	0	0	0	0	0	9	0	0	0	0	0	0	0	0	0	0	0	0	0	0	0	0	0	0	0	0
Uncultured archaeon clone C23G3 ammonia monooxygenase (amoA) gene, partial cds	KJ438400		0	0	0	0	0	0	0	0	0	0	0	0	1	0	1	0	0	3	0	0	0	0	0	0	0	0	0	0	0	0	0	0	0	0	0	0	0	0	0	0	0	0	0	0	0	0	0
Uncultured crenarchaeote partial amoA gene for putative ammonia monooxygenase subunit A, clone GZLaoa_41	FN691384		0	0	0	0	0	0	0	0	1	4	0	0	0	0	1	0	0	0	0	0	0	0	0	0	0	0	0	0	0	0	0	0	0	0	0	0	0	0	0	0	0	0	0	0	0	0	0
Uncultured ammonia-oxidizing crenarchaeote clone AOA-9-19 ammonia monooxygenase subunit A (amoA) gene, partial cds	JQ249885		0	0	0	0	2	2	1	0	0	1	0	0	0	0	1	0	0	0	0	0	0	0	0	0	0	0	0	0	0	0	1	0	0	0	0	0	0	0	1	0	0	0	0	0	0	0	0
Uncultured archaeon clone HT-AOA-74 putative ammonia monooxygenase subunit A (amoA) gene, partial cds	KM520797		0	0	0	0	0	0	0	0	0	1	0	0	0	0	0	0	0	0	0	0	0	0	0	0	0	0	0	0	0	0	0	0	0	0	0	0	0	1	0	0	1	0	0	0	0	0	0
Uncultured crenarchaeote partial amoA gene for putative ammonia monooxygenase subunit A, clone GZLaoa_35	FN691379		1	0	0	0	0	0	0	0	1	0	0	0	0	1	2	1	0	2	0	0	0	0	0	0	0	0	0	0	0	0	0	0	0	0	0	0	0	0	0	0	0	0	0	0	0	0	0
Uncultured ammonia-oxidizing archaeon clone AOAd-150 ammonia monooxygenase subunit A-like (amoA) gene, partial sequence	GQ142188		0	0	0	0	0	0	0	0	0	0	0	0	0	0	0	0	0	0	0	0	0	0	0	0	2	0	0	0	0	0	0	0	0	0	0	0	0	0	0	0	0	0	2	0	4	1	0
Uncultured ammonia-oxidizing archaeon clone GHVS-N696-2 ammonia monooxygenase subunit A (amoA) gene, partial cds	KR856876		0	0	0	0	0	0	0	0	0	0	0	0	0	0	0	0	0	0	0	4	0	0	1	0	0	3	0	0	0	0	0	0	0	0	0	0	0	0	0	0	0	0	0	0	0	0	0
Uncultured thaumarchaeote clone QHLS-amoA_OTU17 ammonia monooxygenase subunit A (amoA) gene, partial cds	KJ191140		0	0	1	0	0	0	0	0	1	0	0	0	0	0	0	0	0	0	0	0	0	0	0	0	0	0	0	0	0	0	0	0	1	0	0	0	0	0	1	0	0	0	0	0	0	0	0
Uncultured ammonia-oxidizing archaeon clone B025 ammonia monooxygenase subunit A gene, partial cds	MH179367		0	0	0	0	0	0	0	0	0	0	0	0	0	0	0	0	0	0	0	0	0	0	0	0	0	0	0	0	0	10	0	0	0	1	0	0	0	0	0	0	0	0	0	0	0	0	0
Uncultured thaumarchaeote clone D_AOA_10 putative ammonia monooxygenase subunit A (amoA) gene, partial cds	JQ365758		0	0	0	0	0	0	0	0	0	0	0	0	0	0	0	0	0	0	0	0	0	0	0	0	0	0	0	0	0	0	0	0	0	0	0	0	0	0	0	0	0	0	0	26	0	0	0
Uncultured archaeon clone WH17072601141(M688)F10 ammonia monooxygenase subunit A (amoA) gene, partial cds	MG574628		0	0	0	0	0	0	0	0	0	0	0	0	0	3	1	0	0	0	0	0	0	0	0	0	0	0	0	0	0	0	0	0	0	1	0	0	0	0	0	2	0	0	0	0	0	0	0
Uncultured ammonia-oxidizing archaeon NPK-LF-AOA-OTU-1-3 ammonia monooxygenase subunit A (amoA) gene, partial cds	MT416035		0	0	0	0	0	0	0	0	0	0	0	0	0	0	0	0	0	3	0	0	0	0	0	0	0	0	0	0	0	0	0	0	0	0	0	0	0	0	0	0	0	0	0	0	0	0	0
Uncultured soil archaeon clone ACKB32 ammonia monooxygenase (amoA) gene, partial cds	MK822993		0	1	0	0	0	0	0	0	0	0	0	0	0	0	0	0	0	0	1	0	0	0	0	0	0	0	0	0	0	0	6	0	2	0	0	0	0	0	0	0	0	0	0	0	0	0	0
Uncultured crenarchaeote clone N2_17 ammonia monooxygenase subunit A (amoA) gene, partial cds	HM803699		0	0	0	0	0	0	0	0	1	0	0	0	0	0	0	0	1	4	0	0	0	0	0	0	0	0	0	0	0	0	0	0	0	0	0	0	0	0	0	1	0	0	0	0	0	0	0
Uncultured crenarchaeote clone T15a36 ammonia monooxygenase (amoA-AOA) gene, partial cds	KC801399		0	0	2	0	0	0	0	0	0	0	0	0	0	0	0	0	0	0	0	0	0	0	0	0	0	0	0	0	0	0	0	2	0	0	0	0	0	0	0	0	0	0	0	0	0	0	0
Uncultured crenarchaeote clone KHLamoAp4-F10 ammonia monooxygenase subunit A gene, partial cds	HM467118		0	0	0	0	0	0	0	0	0	0	0	0	0	0	0	0	0	0	0	2	0	0	3	0	0	0	0	0	1	0	0	0	0	0	0	0	0	0	0	0	0	0	0	0	0	0	0
0	nohit CL30996		0	0	0	0	0	0	5	0	0	0	0	0	0	0	0	0	0	0	0	0	0	0	0	0	0	0	0	0	0	0	0	0	0	0	0	0	0	0	0	0	0	0	0	0	0	0	0
Uncultured crenarchaeote clone Aoa44-1640_G02 ammonia monooxygenase subunit A (amoA) gene, partial cds	JX023517		0	0	0	0	0	0	0	0	0	0	0	0	0	0	0	0	0	0	0	0	0	0	0	5	3	0	0	0	0	0	0	0	0	0	0	0	0	0	0	0	0	0	0	0	0	1	1
Uncultured crenarchaeote clone D-C1 ammonia monooxygenase (amoA) gene, partial cds	JF935698		0	0	0	0	0	0	0	0	0	0	0	0	0	0	0	0	0	0	0	0	0	0	0	1	4	0	0	0	0	0	0	0	0	0	0	0	0	0	0	0	0	0	0	0	0	0	0
Uncultured archaeon partial amoA gene for ammonium monooxygenase subunit A, clone 2010SM2-C5-M13F	HG937908		0	0	0	0	0	0	0	0	0	0	0	0	0	0	0	0	0	0	0	0	0	0	0	7	0	2	0	0	0	0	0	0	0	0	0	0	0	0	0	0	0	0	0	0	0	0	0
Uncultured archaeon clone amoA AOA-Band7 ammonia monooxygenase subunit A (amoA) gene, partial cds	KY465933		0	0	0	0	0	0	0	0	0	0	0	0	0	0	0	0	0	0	0	0	0	0	0	0	0	0	0	0	0	0	0	0	0	0	0	0	0	0	8	0	0	0	0	0	0	0	0
Uncultured ammonia-oxidizing archaeon clone B101 ammonia monooxygenase subunit A gene, partial cds	MH179442		0	0	0	0	0	0	0	0	0	0	0	0	0	0	0	0	0	0	0	2	0	0	0	0	0	0	1	0	0	0	0	0	0	0	0	0	0	0	0	0	0	0	0	0	0	0	0
Uncultured archaeon clone 207 ammonia monooxygenase (amoA) gene, partial cds	HQ007845		0	0	0	0	0	0	0	0	0	0	0	0	0	0	0	0	0	0	0	0	0	0	0	0	0	0	0	0	0	0	2	0	0	0	0	0	0	0	0	0	0	0	0	0	0	0	0
Uncultured crenarchaeote clone AOA-E12 ammonia monooxygenase subunit A (amoA) gene, partial cds	HM113518		0	0	0	0	0	0	0	0	0	0	0	0	0	0	0	0	0	0	0	0	0	0	0	0	0	1	0	0	1	0	0	0	0	0	0	0	0	0	0	0	0	0	0	0	0	0	0
Uncultured ammonia-oxidizing archaeon partial amoA gene for ammonia monooxygenase subunit A, clone AOA_4-15	HG380648		0	0	0	0	0	0	0	0	0	0	0	0	0	0	0	0	0	0	0	0	4	0	0	0	0	1	5	0	0	1	0	0	0	0	0	0	0	0	0	0	0	0	0	0	0	0	0
Uncultured ammonia-oxidizing archaeon clone AOAd-37 ammonia monooxygenase subunit A-like (amoA) gene, partial sequence	GQ142264		0	0	0	0	0	0	0	0	0	0	0	0	0	0	0	0	0	0	0	0	0	0	0	0	0	0	0	0	0	0	0	0	0	0	0	0	0	0	0	0	0	2	0	0	1	6	0
Uncultured archaeon clone E1-34 ammonia monooxygenase (amoA) gene, partial cds	JQ750244		0	0	0	0	0	0	0	0	0	0	0	0	0	0	0	0	0	0	0	0	1	0	0	4	0	0	1	0	0	0	0	0	0	0	0	0	0	0	0	0	0	0	0	0	0	0	0
Uncultured crenarchaeote amoA gene for ammonia monooxygenase subunit A, partial cds, clone: UAS_020_C.12_1	AB353461		0	0	0	0	0	0	0	0	0	0	0	0	0	0	0	0	0	0	0	2	0	0	0	0	0	0	0	0	0	0	1	0	0	0	2	0	0	0	0	0	0	0	0	0	0	0	0
Uncultured ammonia-oxidizing archaeon clone B061 ammonia monooxygenase subunit A gene, partial cds	MH179403		0	0	0	0	0	0	0	0	0	0	0	4	0	0	0	0	0	0	0	0	1	0	0	0	0	0	1	0	0	0	0	0	0	0	0	0	0	0	0	0	0	0	0	0	0	0	0
Uncultured crenarchaeote clone AOA_STR_43 putative ammonia monooxygenase subunit A (amoA) gene, partial cds	GU561927		2	0	0	0	0	0	0	1	0	0	0	0	0	0	0	0	0	0	0	0	0	0	0	0	0	0	0	0	0	0	0	7	0	0	0	0	0	0	0	0	0	0	0	0	0	0	0
Uncultured ammonia-oxidizing archaeon isolate DGGE gel band W2-AOA12 ammonia monooxygenase subunit A (amoA) gene, partial cds	KY606708		0	0	4	1	0	0	0	0	1	0	0	0	0	0	0	0	0	0	0	0	0	0	0	0	0	0	0	0	0	0	0	4	0	0	0	0	0	0	0	0	0	0	0	0	0	0	0
Uncultured archaeon clone AOA-H3-E11 ammonia monooxygenase subunit A (amoA) gene, partial cds	MH316829		0	0	0	1	0	0	0	0	0	0	0	0	0	0	0	0	0	0	0	0	0	0	0	0	0	0	0	0	0	0	0	0	0	0	0	0	0	2	0	0	0	0	0	0	0	0	0
Uncultured archaeon clone HN23 AmoA gene, partial cds	KR936090		0	2	0	3	0	0	0	0	1	0	0	0	0	0	0	0	0	0	0	0	0	0	0	0	0	0	0	0	0	0	0	0	0	0	0	0	0	0	0	0	0	0	0	0	0	0	0
Uncultured archaeon clone Kobresia-aoa-9 ammonia monooxygenase subunit A (amoA) gene, partial cds	KF754207		0	0	0	0	0	0	1	2	0	0	0	0	0	3	0	0	0	1	0	0	0	0	0	0	0	0	0	0	0	0	0	0	0	0	0	0	0	0	0	0	0	0	0	0	0	0	0
Uncultured archaeon clone AOA_Day0_3 ammonia monooxygenase subunit A (amoA) gene, partial cds	MF509656		0	0	0	0	0	0	0	0	0	0	0	0	0	0	0	0	0	0	0	1	0	4	0	0	0	0	0	0	0	0	0	0	0	0	0	0	0	0	0	0	0	0	0	0	0	0	0
Uncultured soil archaeon clone ACKD36 ammonia monooxygenase (amoA) gene, partial cds	MK823082		0	0	0	0	0	0	0	0	0	0	0	0	0	0	0	0	14	1	0	0	0	0	0	0	0	0	0	0	0	0	0	0	0	0	0	0	0	0	1	0	0	0	0	0	0	0	0
Uncultured archaeon clone 145 ammonia monooxygenase (amoA) gene, partial cds	HQ007774		0	0	1	0	0	2	0	1	0	1	0	0	0	0	1	0	0	1	0	0	0	0	0	0	0	0	0	0	0	0	0	0	0	0	0	0	0	0	2	0	0	0	0	0	0	0	0
Uncultured soil archaeon clone ACKE31 ammonia monooxygenase (amoA) gene, partial cds	MK823112		0	0	0	0	0	0	0	0	0	0	0	0	4	0	0	0	0	0	0	0	0	0	0	0	0	0	0	0	0	0	0	0	0	0	0	0	0	0	0	0	0	0	0	0	0	0	0
Uncultured crenarchaeote partial amoA gene for ammonia monooxygenase subunit A, clone GAN-SA79	FN423427		0	0	2	1	0	1	0	0	0	0	0	0	0	1	0	0	0	0	0	0	0	0	0	0	0	0	0	0	0	0	0	0	1	0	0	0	0	0	0	0	0	0	0	0	0	0	0
Uncultured crenarchaeote clone W-B1 ammonia monooxygenase (amoA) gene, partial cds	JF936012		0	0	0	0	0	0	0	0	0	0	0	0	0	0	0	0	0	0	0	0	0	0	0	0	0	0	0	0	0	0	0	0	0	0	0	0	0	0	0	0	0	0	0	0	0	2	0
Uncultured crenarchaeote clone DZ3_63 ammonia monooxygenase subunit A (amoA) gene, partial cds	JF748224		0	0	0	0	0	0	0	0	0	0	0	0	0	0	0	0	0	0	0	0	1	0	0	0	0	0	0	0	0	0	0	0	0	0	0	0	0	0	0	0	0	0	0	0	0	0	0
Uncultured thaumarchaeote clone NA_CT_55 ammonia monooxygenase subunit A (amoA) gene, partial cds	KC010607		0	0	0	0	0	0	0	0	0	0	0	0	0	0	0	0	0	0	0	0	0	0	0	0	0	0	0	2	0	0	0	0	0	0	0	0	0	0	0	0	0	0	0	0	0	0	4
Uncultured archaeon amoA gene for ammonia monooxygenase subunit A, partial cds, isolate: DGGE gel band BF3_AOA_7	AB678591		0	0	0	0	0	0	0	0	0	0	0	0	0	0	0	0	0	0	0	0	0	0	0	0	0	0	0	0	0	4	0	0	0	1	0	0	0	0	0	0	0	0	0	0	0	0	0
Uncultured ammonia-oxidizing archaeon clone A1762-5-30 ammonia monooxygenase subunit A (amoA) gene, partial cds	KU937479		0	2	0	0	0	0	0	0	0	0	0	0	0	0	0	0	0	0	0	0	0	0	1	0	0	0	0	0	0	0	0	0	0	0	0	1	0	0	0	0	0	0	0	0	0	0	0
Uncultured archaeon clone CG21 ammonia monooxygenase subunit A (amoA) gene, partial cds	JF757101		0	0	0	0	0	0	0	0	0	0	1	0	0	0	0	0	0	0	0	0	0	0	0	0	0	0	0	0	0	0	0	0	0	0	0	0	1	0	0	0	0	0	0	0	0	0	0
Uncultured crenarchaeote clone SF05-BA10-B03 ammonia monooxygenase subunit A (amoA) gene, partial cds	EU651200		0	0	0	0	0	0	0	0	0	0	0	0	0	0	0	0	0	0	0	0	1	0	0	2	2	0	0	0	0	0	0	0	0	0	0	0	0	0	0	0	0	0	0	0	0	0	0
Uncultured ammonia-oxidizing archaeon clone FSA19 ammonia monooxygenase subunit A (amoA) gene, partial cds	MK578398		0	0	0	0	0	0	0	0	0	0	0	0	0	0	0	0	0	0	0	0	0	2	0	1	0	0	0	0	0	0	0	0	0	0	0	0	0	0	0	0	0	0	0	0	0	0	0
Uncultured archaeon clone WH17072501127(M159)G05 ammonia monooxygenase subunit A (amoA) gene, partial cds	MG574624		0	0	0	0	0	0	0	0	0	0	0	0	0	0	0	0	0	0	0	0	0	0	0	0	0	0	0	0	0	0	0	0	0	0	0	0	0	0	1	2	0	0	0	0	0	0	0
Uncultured archaeon clone A729 ammonia monooxygenase alpha (amoA) gene, partial cds	KM460335		0	0	0	0	0	0	0	0	0	0	0	0	0	0	0	0	0	0	0	0	2	0	0	0	0	0	0	0	0	0	0	0	0	0	3	0	0	0	0	0	0	0	0	0	0	0	0
Uncultured archaeon clone AOA-A1-3 putative ammonia monooxygenase subunit A (amoA) gene, partial cds	KX833163		0	0	0	0	0	0	0	0	0	1	0	0	0	0	0	0	0	0	0	0	0	0	0	0	0	0	0	0	0	0	0	0	0	0	0	0	0	0	0	1	0	0	0	0	0	0	0
Uncultured archaeon partial amoA gene for ammonium monooxygenase subunit A, clone 20111212SM1-B8-M13F	HG937980		0	0	0	0	0	0	0	0	0	0	0	0	0	0	0	0	0	0	0	1	1	0	0	1	0	1	0	0	2	0	0	0	0	0	0	0	0	0	0	0	0	0	0	0	0	0	0
Uncultured archaeon clone A72 ammonia monooxygenase alpha (amoA) gene, partial cds	KM460308		0	0	0	0	0	0	0	0	0	0	0	0	0	0	0	0	0	0	0	0	1	0	0	0	0	2	0	0	1	0	0	0	0	0	2	0	0	0	0	0	0	0	0	0	0	0	0
Uncultured ammonia-oxidizing archaeon clone AOAd-360 ammonia monooxygenase subunit A-like (amoA) gene, partial sequence	GQ142258		0	0	0	0	0	0	0	0	0	0	0	0	0	0	0	0	0	0	0	1	0	2	0	2	1	0	0	0	0	0	0	0	0	0	0	0	0	0	0	0	0	0	0	0	0	0	0
Uncultured archaeon clone A1-3 ammonia monooxygenase (amoA) gene, partial cds	JQ750152		0	0	0	0	0	0	0	0	0	0	0	0	0	0	0	0	0	0	0	0	0	0	0	1	0	0	0	0	0	0	0	0	0	0	0	0	2	0	0	0	0	0	0	0	0	0	0
Uncultured archaeon clone A_AH_31 ammonia monooxygenase subunit A (amoA) gene, partial cds	KJ864311		0	0	0	0	0	0	0	0	0	0	0	0	0	0	0	0	0	0	0	0	0	0	0	0	0	0	0	0	0	0	0	0	0	0	0	0	0	0	0	0	0	0	0	0	15	0	0
Uncultured crenarchaeote clone D-E12 ammonia monooxygenase (amoA) gene, partial cds	JF935729		0	0	0	0	0	0	0	0	0	0	0	0	0	0	0	0	0	0	0	0	0	0	0	0	0	0	0	1	0	0	0	0	0	0	0	0	0	0	0	0	0	0	0	0	0	1	4
Uncultured archaeon clone WheatCorn1 ammonia monooxygenase (amoA) gene, partial cds	KT368342		0	0	0	0	0	0	0	0	0	0	0	0	0	0	0	0	0	0	0	0	5	0	0	0	0	0	1	0	0	0	0	0	0	0	0	0	0	0	0	0	0	0	0	0	0	0	0
Uncultured ammonia-oxidizing archaeon clone AOAd-138 ammonia monooxygenase subunit A-like (amoA) gene, partial sequence	GQ142176		0	0	0	0	0	0	0	0	0	0	0	0	0	0	0	0	0	0	0	0	3	0	0	0	0	0	0	0	0	0	0	0	0	0	0	0	0	0	0	0	0	0	0	0	0	0	0
Uncultured archaeon clone 230 ammonia monooxygenase (amoA) gene, partial cds	HQ007876		0	0	0	0	0	0	0	0	0	0	0	0	0	0	0	0	0	0	1	0	0	0	0	0	0	0	0	0	0	0	0	0	0	0	0	0	0	0	0	1	0	0	0	0	0	0	0
Uncultured archaeon clone AOA000032-DJF ammonia monooxygenase (amoA) gene, partial cds	KY287582		0	0	0	0	0	0	0	0	0	0	0	0	0	0	0	0	0	0	0	0	0	0	0	0	0	0	0	0	0	0	0	0	0	0	2	1	0	0	0	0	0	0	0	0	0	0	0
Uncultured crenarchaeote clone NPH4_28 ammonia monooxygenase subunit A (amoA) gene, partial cds	JF748336		0	0	0	0	0	0	0	0	0	0	0	0	0	0	0	0	0	0	0	0	0	0	0	0	0	0	0	0	0	0	1	0	3	0	0	0	0	2	0	0	0	0	0	0	0	0	0
Uncultured archaeon clone A_SC_6 ammonia monooxygenase subunit A (amoA) gene, partial cds	KJ863890		0	0	0	0	0	0	0	0	0	0	0	0	0	0	0	1	0	0	0	0	0	0	0	0	0	0	0	0	0	0	0	0	0	0	0	0	0	0	2	0	3	0	0	0	0	0	0
Uncultured archaeon clone AN0-125 ammonia monooxygenase subunit A (amoA) gene, partial cds	KC444600		0	0	0	0	1	3	0	0	0	0	0	0	0	1	0	0	0	1	0	0	0	0	0	0	0	0	0	0	0	0	0	0	0	0	0	0	0	0	0	0	0	0	0	0	0	0	0
Uncultured soil archaeon clone ACKD46 ammonia monooxygenase (amoA) gene, partial cds	MK823092		0	0	0	0	0	0	0	0	0	0	0	0	0	0	0	0	0	0	0	0	0	0	0	0	0	0	0	0	0	0	0	0	1	0	0	0	0	0	0	2	0	0	0	0	0	0	0
Uncultured crenarchaeote partial amoA gene for ammonia monooxygenase subunit A, clone GAN-SA16	FN423453		0	0	0	0	0	1	2	0	0	0	0	0	2	0	0	0	0	0	0	0	0	0	0	0	0	0	0	0	0	0	0	0	0	0	0	0	0	0	1	0	0	0	0	0	0	0	0
Uncultured ammonia-oxidizing archaeon clone GHVS-N0-12 ammonia monooxygenase subunit A (amoA) gene, partial cds	KR856741		0	0	0	0	0	0	0	0	0	0	0	0	0	0	0	0	0	0	0	0	0	0	0	0	0	0	0	0	1	0	0	0	0	0	0	0	0	0	0	0	0	0	0	0	0	0	0
0	nohit CL30969		0	0	0	0	0	0	0	0	0	0	0	0	0	0	0	0	0	0	0	0	0	0	0	0	0	0	0	0	0	0	0	0	0	0	0	0	0	0	0	0	0	0	0	0	0	0	0
Uncultured thaumarchaeote clone Knu-tf-60 ammonia monooxygenase subunit A (amoA) gene, partial cds	KC559221		0	0	0	0	0	0	0	0	0	0	0	0	0	0	0	0	0	0	0	0	0	0	0	0	0	0	0	0	0	0	0	0	0	0	0	0	0	0	0	0	0	16	0	0	0	0	0
Uncultured archaeon clone SW3-2 ammonia monooxygenase subunit A (amoA) gene, partial cds	KT274862		0	0	0	0	0	0	0	0	0	0	0	0	0	0	0	0	0	0	0	0	0	0	0	0	0	0	0	0	0	0	1	0	0	4	0	0	0	0	0	0	0	0	0	0	0	0	0
Uncultured crenarchaeote partial amoA gene for ammonia monooxygenase subunit A, clone BuhC-A-118	FM886823		0	0	0	0	0	0	0	0	0	0	0	0	0	0	0	0	0	0	0	0	0	0	0	0	0	0	0	0	0	0	3	0	0	0	0	0	0	0	0	0	0	0	0	0	0	0	0
Uncultured thaumarchaeote clone AOA-W-DXG-96 AmoA (amoA) gene, partial cds	KC735448		0	0	0	0	0	0	0	0	0	0	0	0	0	0	0	0	0	0	0	0	0	0	0	0	0	0	0	0	0	0	0	0	0	0	0	0	0	0	0	0	0	0	0	0	0	0	0
Uncultured archaeon clone 203 ammonia monooxygenase (amoA) gene, partial cds	HQ007839		1	0	0	0	0	0	2	0	0	1	0	0	0	0	0	0	0	0	0	0	0	0	0	0	0	0	0	0	0	0	0	0	0	0	0	0	0	0	0	1	0	0	0	0	0	0	0
Uncultured ammonia-oxidizing archaeon clone TJ-20-04 ammonia monooxygenase subunit A (amoA) gene, partial cds	KF874441		0	0	0	0	0	1	1	0	0	0	0	0	2	0	0	0	0	1	0	0	0	0	0	0	0	0	0	0	0	0	0	0	0	0	0	0	0	0	0	0	0	0	0	0	0	0	0
Uncultured soil archaeon partial amoA gene for ammonia monooxygenase subunit A, clone D10-U-8	FM867843		0	0	0	0	0	0	0	0	0	0	0	0	0	0	0	0	0	0	0	0	0	1	0	0	1	0	0	1	0	0	0	0	0	0	0	0	0	0	0	0	0	0	0	0	0	0	0
Uncultured ammonia-oxidizing crenarchaeote clone OTU_717 ammonia monooxygenase subunit A (amoA) gene, partial cds	JF957067		0	0	0	0	0	0	0	0	0	0	0	0	0	0	0	0	0	0	0	0	0	0	0	0	0	0	0	0	0	0	0	0	0	0	0	0	0	0	0	0	0	0	0	0	0	1	0
Uncultured ammonia-oxidizing archaeon clone FSA44 ammonia monooxygenase subunit A (amoA) gene, partial cds	MK578423		0	0	0	0	0	0	0	0	0	0	0	0	0	0	0	0	0	0	0	0	0	0	0	0	0	0	0	3	0	0	0	0	0	0	0	0	0	0	0	0	0	0	0	0	0	0	2
Uncultured crenarchaeote partial amoA gene for putative ammonia monooxygenase subunit A, clone Heiheaoa_39	FN691300		0	0	0	0	0	0	0	0	0	0	0	0	0	0	0	0	0	0	0	0	0	0	0	0	1	0	0	0	0	0	0	0	0	0	0	0	0	0	0	0	0	0	0	0	2	0	0
Uncultured crenarchaeote clone K-B12 ammonia monooxygenase (amoA) gene, partial cds	JF935780		0	0	0	0	0	0	0	0	1	0	0	0	0	0	0	0	0	0	0	0	0	0	0	0	0	0	0	0	0	1	0	0	0	4	0	0	0	0	0	0	0	0	0	0	0	0	0
Uncultured crenarchaeote clone LSbf_AOA_41 putative ammonia monooxygenase subunit A (amoA) gene, partial cds	HQ401432		0	0	0	0	0	0	0	0	0	0	0	0	0	0	0	0	0	0	2	0	0	0	0	0	0	0	0	0	0	0	3	0	0	0	0	1	1	0	0	0	0	0	0	0	0	0	0
Uncultured archaeon clone WH17072601157(M704)F12 ammonia monooxygenase subunit A (amoA) gene, partial cds	MG574702		0	1	0	0	0	1	0	1	0	0	0	0	1	0	0	0	0	0	0	0	0	0	0	0	0	0	0	0	0	0	0	0	0	0	0	0	0	0	0	0	0	0	0	0	0	0	0
Uncultured archaeon clone AOA(b)-14 ammonia monooxygenase alpha subunit (amoA) gene, partial cds	KF018529		0	0	0	0	0	0	0	0	0	0	0	0	0	0	0	0	0	0	0	0	0	0	8	0	0	0	0	0	0	0	0	0	0	0	0	0	0	0	0	0	0	0	0	0	0	0	0
Uncultured archaeon clone 7 ammonia monooxygenase (amoA) gene, partial cds	KC311299		0	0	0	0	0	0	0	0	0	0	0	0	0	0	0	0	0	0	0	0	7	0	0	0	0	0	0	0	0	0	0	0	0	0	0	0	0	0	0	0	0	0	0	0	0	0	0
Uncultured archaeon clone AmoAF3 ammonia monooxygenase subunit A (amoA) gene, partial cds	KC582391		0	0	0	0	0	0	0	0	0	0	0	0	0	0	0	0	0	0	0	0	0	0	0	0	0	0	0	0	0	0	0	0	0	0	0	0	0	0	0	0	0	0	0	0	0	0	0
Uncultured ammonia-oxidizing archaeon clone AOAdr-310 ammonia monooxygenase subunit A-like (amoA) gene, partial sequence	GQ142675		0	0	0	0	0	0	0	0	0	0	0	0	0	0	0	0	0	0	0	0	0	0	0	0	0	0	0	0	0	0	0	0	0	0	0	0	0	0	0	0	0	0	0	0	0	0	4
Uncultured archaeon clone PrsNative15 ammonia monooxygenase (amoA) gene, partial cds	KT368499		0	0	0	0	0	0	0	0	0	0	0	0	0	0	0	0	0	0	1	0	0	0	0	0	0	0	0	0	0	0	1	0	0	0	0	0	0	0	0	0	0	0	0	0	0	0	0
Uncultured crenarchaeote clone Abf_AOA_26 putative ammonia monooxygenase subunit A (amoA) gene, partial cds	HQ401390		0	0	0	0	0	0	1	0	1	0	0	0	0	0	0	0	0	0	0	0	0	0	0	0	0	0	0	0	0	0	0	1	1	0	0	0	0	0	1	0	0	0	0	0	0	0	0
Uncultured archaeon clone A11.8 ammonia monooxygenase alpha subunit (amoA) gene, partial cds	MH919204		0	0	0	0	0	0	0	0	0	2	0	0	0	0	1	0	0	0	0	0	0	0	0	0	0	0	0	0	0	0	0	0	0	0	0	0	0	0	0	0	0	0	0	0	0	0	0
Uncultured crenarchaeote clone AM_1 ammonia monooxygenase subunit A (amoA) gene, partial cds	HQ317052		0	0	0	0	0	0	0	0	0	0	0	0	0	0	0	0	0	0	0	0	0	0	1	0	0	0	0	0	0	0	1	0	0	1	3	0	0	0	0	0	0	0	0	0	0	0	0
Uncultured ammonia-oxidizing archaeon clone 0828183_5-5-17_T7 ammonia monooxygenase subunit A (amoA) gene, partial cds	KC967747		0	0	0	0	0	0	0	0	0	2	0	0	0	2	0	1	0	0	0	0	0	0	0	0	0	0	0	0	0	0	0	0	0	0	0	0	0	0	0	0	0	0	0	0	0	0	0
Uncultured crenarchaeote clone DZ3_57 ammonia monooxygenase subunit A (amoA) gene, partial cds	JF748221		0	0	0	0	0	0	0	0	0	0	0	0	0	0	0	0	0	0	0	1	0	0	0	0	0	0	0	0	1	0	0	0	0	0	0	0	0	0	0	0	0	0	0	0	0	0	0
Uncultured crenarchaeote amoA gene for ammonia monooxygenase subunit A, partial cds, clone: UAS_4050_C.01_28	AB353473		0	0	0	0	0	0	0	0	0	0	0	3	0	0	0	0	0	0	0	0	0	0	0	0	0	0	0	0	0	0	0	0	0	0	0	0	0	0	0	0	0	0	0	0	0	0	0
Uncultured archaeon clone 3-40 ammonia monooxygenase subunit A (amoA) gene, partial cds	KF003998		0	0	0	0	0	0	0	0	0	0	0	0	0	0	0	0	0	0	0	0	0	0	0	0	0	0	0	0	0	0	0	0	0	0	0	0	0	0	0	0	0	13	0	0	0	0	0
Uncultured crenarchaeote clone LBR_AOA_5 putative ammonia monooxygenase subunit A (amoA) gene, partial cds	EU667837		0	0	0	0	0	0	0	0	0	0	0	0	0	0	0	0	0	0	0	0	0	0	0	0	0	0	0	0	0	0	0	0	0	0	0	0	0	0	0	0	0	0	0	16	0	0	0
Uncultured ammonia-oxidizing archaeon clone B030 ammonia monooxygenase subunit A gene, partial cds	MH179372		0	0	0	0	0	0	0	0	0	0	0	0	0	0	0	0	0	0	0	0	6	0	0	0	0	0	0	0	0	0	0	0	0	0	0	0	0	0	0	0	0	0	0	0	0	0	0
Uncultured thaumarchaeote clone Knu-tf-104 ammonia monooxygenase subunit A (amoA) gene, partial cds	KC559255		0	0	0	0	0	0	0	0	0	0	0	0	0	0	0	0	0	0	0	0	0	0	1	0	0	0	0	0	0	0	0	0	0	0	0	0	0	0	0	0	0	0	0	0	0	0	0
Uncultured archaeon clone DNA8w_04 ammonia monooxygenase (amoA) gene, partial cds	HQ685820		0	0	0	0	0	0	0	0	0	0	0	0	0	0	0	0	0	0	0	0	0	0	0	0	0	0	0	0	0	0	0	0	0	3	1	0	0	0	0	0	0	0	0	0	0	0	0
Uncultured crenarchaeote clone AOA-DL8 putative ammonia monooxygenase (amoA) gene, partial cds	KY118303		0	0	0	0	0	0	0	0	0	2	0	0	0	0	0	0	0	0	0	0	0	0	0	0	0	0	0	0	0	0	0	0	0	0	0	0	0	0	0	2	0	0	0	0	0	0	0
Uncultured crenarchaeote clone N2_32 ammonia monooxygenase subunit A (amoA) gene, partial cds	HM803716		0	0	0	0	2	0	0	1	0	0	0	0	1	0	0	0	0	1	0	0	0	0	0	0	0	0	0	0	0	0	0	0	0	0	0	0	0	0	0	0	0	0	0	0	0	0	0
Uncultured crenarchaeote clone T15a44 ammonia monooxygenase (amoA-AOA) gene, partial cds	KC801404		0	0	0	0	0	0	0	0	1	0	0	0	0	0	0	0	0	0	0	0	0	0	0	0	0	0	0	0	0	1	0	0	0	0	0	0	0	0	0	0	0	0	0	0	0	0	0
Uncultured archaeon clone AOA-OUT7 ammonia monooxygenase subunit A (amoA) gene, partial cds	KX181616		0	0	0	0	0	0	0	0	0	0	0	0	0	0	0	0	0	0	0	0	0	0	0	0	0	0	0	0	0	0	0	0	0	0	0	0	0	0	0	2	0	0	0	0	0	0	0
Uncultured archaeon clone HT-AOA-75 putative ammonia monooxygenase subunit A (amoA) gene, partial cds	KM520798		0	1	0	0	0	0	0	0	1	0	0	0	0	0	0	0	0	0	0	0	0	0	0	0	0	0	0	0	0	0	1	0	0	0	0	0	0	0	0	2	1	0	0	0	0	0	0
Uncultured ammonia-oxidizing archaeon clone A32-3-1 ammonia monooxygenase subunit A (amoA) gene, partial cds	KU937461		0	0	0	0	0	0	0	0	0	0	0	0	0	0	0	0	0	0	0	0	0	0	0	0	0	0	0	0	0	0	0	0	0	0	0	0	0	0	0	0	0	0	0	0	0	0	0
Uncultured archaeon partial amoA gene for ammonium monooxygenase subunit A, clone SM230211-B-A4-T7promoter	HG938048		0	0	0	0	0	0	0	0	0	0	0	0	0	0	0	0	0	0	0	0	0	0	1	0	0	0	0	0	0	0	0	0	0	0	0	1	0	0	0	0	0	0	0	0	0	0	0
[truncated: 103 more columns]

## Sheet: NGS AOB readcounts
			soil ID	soil1	soil2	soil3	soil4	soil5	soil6	soil7	soil8	soil9	soil10	soil11	soil12	soil13	soil14	soil15	soil16	soil17	soil18	soil19	soil20	soil21	soil22	soil23	soil24	soil25	soil26	soil27	soil28	soil29	soil30	soil31	soil32	soil33	soil34	soil35	soil36	soil37	soil38	soil39	soil40	soil41	soil42	soil43	soil44	soil45	soil46
			origin (field/glasshouse)	field	field	field	field	field	field	field	field	field	field	field	field	field	field	field	field	field	field	field	field	field	field	field	field	field	field	field	field	field	field	field	field	field	field	field	field	field	field	field	field	field	field	field	field	field	field
			AMF vs NM (glasshouse)
Description		Accession	sample code	P70-001	P70-002	P70-003	P70-004	P70-005	P70-006	P70-007	P70-008	P70-009	P70-010	P70-011	P70-012	P70-013	P70-014	P70-015	P70-016	P70-017	P70-018	P70-019	P70-020	P70-021	P70-022	P70-023	P70-024	P70-025	P70-026	P70-027	P70-028	P70-029	P70-030	P70-031	P70-032	P70-033	P70-034	P70-035	P70-036	P70-037	P70-038	P70-039	P70-040	P70-041	P70-042	P70-043	P70-044	P70-045	P70-046
Uncultured soil bacterium partial mRNA for ammonia monooxygenase subunit A, clone water-23 (amoA gene)		FM866455		0	66	1	0	0	138	0	320	183	441	0	308	244	389	266	0	1	28	358	1562	37	3029	1816	60	979	2713	119	6119	2606	24	562	71	67	346	806	73	31	120	26	67	66	1675	2712	5342	2684	53
Uncultured bacterium clone C3G2 ammonia monooxygenase (amoA) gene, partial cds		KJ438507		3725	136	522	254	4681	926	4106	2909	241	1184	935	267	325	1066	233	2546	7297	423	564	330	552	144	1233	21	16	143	1232	1135	972	2331	2597	2397	567	959	538	7	16	367	295	427	198	1248	601	58	0	0
Uncultured ammonia-oxidizing bacterium clone GAOB-A2 ammonia monooxygenase (amoA) gene, partial cds		JF936158		4379	1056	1741	1314	2795	684	3156	921	2408	1875	70	274	441	466	694	1815	2988	651	1713	95	9	1	517	31	9	221	142	13	388	124	3481	3441	1398	275	611	161	4	813	606	882	1315	20	6	93	7	0
Uncultured bacterium clone Cl132_TRF61 ammonia monooxygenase subunit A (amoA) gene, partial cds		JN418054		0	5133	5560	5410	673	4271	252	1944	184	1193	0	0	3373	2296	2854	1421	0	4252	1972	0	0	2	0	1	0	0	91	0	0	0	34	1075	2773	136	1	2	0	1836	1206	3849	2500	0	1	0	0	0
Uncultured ammonia-oxidizing bacterium clone AS30c67 ammonia monooxygenase (amoA) gene, partial cds		HQ168233		3555	1112	2030	1764	903	768	810	808	1359	1370	915	133	963	1022	1240	3536	1432	1174	1262	93	9	0	744	13	51	74	252	61	227	526	2399	2439	1216	321	777	91	5	921	704	706	1467	172	97	832	152	0
Uncultured ammonia-oxidizing bacterium clone SAOB-D12 ammonia monooxygenase (amoA) gene, partial cds		JF936381		0	2	0	0	1	0	0	0	2	0	196	2181	0	0	0	0	0	0	0	1283	377	1721	369	526	5312	1782	581	2159	1836	163	38	0	0	417	1073	1191	700	64	1	0	1	3157	5703	2172	5728	6411
Uncultured ammonia-oxidizing bacterium clone KAOB-H5 ammonia monooxygenase (amoA) gene, partial cds		JF936143		0	635	98	0	817	1656	0	1036	898	654	0	2	1206	2345	550	604	0	43	1265	5	723	0	252	2540	0	4	479	1	3	4526	243	73	2392	107	15	1	10	1312	3526	626	1929	6	0	0	0	0
Uncultured ammonia-oxidizing bacterium amoA gene for ammonia monooxygenase subunit A, partial cds, clone: UAS-4050-OTU.01-(13)		AB474979		0	5	0	0	0	0	0	0	1	0	611	3357	0	0	0	0	0	0	0	1310	284	2688	386	316	2371	1336	349	358	1401	119	79	0	2	346	1041	2255	850	81	0	1	3	980	1532	600	1812	1514
Uncultured soil bacterium partial mRNA for ammonia monooxygenase subunit A, clone water-28 (amoA gene)		FM866457		0	81	0	17	1	0	0	1	819	343	0	52	11	4	0	0	0	47	864	882	138	44	1776	50	6	436	431	550	1279	396	89	90	42	1273	1346	33	481	954	20	145	116	0	0	0	1	0
Uncultured bacterium clone BN4-33 ammonia monooxygenase subunit A (amoA) gene, partial cds		KC444391		0	47	0	0	0	32	0	5	590	63	0	2	122	44	3	0	0	9	436	717	2230	0	211	2724	422	331	2314	65	135	119	831	0	833	960	154	274	633	259	91	99	279	3	0	0	5	0
Uncultured bacterium partial amoA gene for ammonia monooxygenase subunit A, clone GAN-SB32		FN423489		20	790	331	902	145	442	0	686	8	531	0	0	334	441	730	156	0	1014	497	0	0	0	0	0	0	0	0	0	0	0	4	584	348	0	0	1	0	99	81	520	429	0	0	0	0	0
Uncultured ammonia-oxidizing bacterium clone BAOB-D2 ammonia monooxygenase (amoA) gene, partial cds		JF936524		0	3	0	0	1	0	0	1	1	0	457	1539	0	0	0	0	0	0	2	598	306	2349	176	262	997	621	390	141	663	144	30	0	0	296	683	968	394	56	0	0	0	221	315	470	511	231
Uncultured ammonia-oxidizing bacterium OMSLFt30b26 ammonia monooxygenase (amoA) gene, partial cds		AY249749		0	0	0	0	0	0	0	0	48	0	0	1572	0	0	0	0	0	0	0	694	201	0	56	190	38	703	43	0	363	19	0	0	0	107	502	2822	1290	45	0	0	4	0	0	0	0	0
Uncultured ammonia-oxidizing bacterium band EASLFt10b20 ammonia monooxygenase (amoA) gene, partial cds		AY177957		0	4	0	0	0	0	0	0	41	0	1	0	0	0	0	0	0	0	3	1043	2010	0	946	0	0	25	2094	51	36	253	0	0	0	1254	1176	51	0	178	0	0	6	0	0	0	0	0
Uncultured ammonia-oxidizing bacterium clone DAOB-E12 ammonia monooxygenase (amoA) gene, partial cds		JF936289		0	0	0	0	0	0	0	0	0	0	1729	877	0	0	0	0	0	0	0	150	77	0	0	120	123	0	2	298	3	1	1	0	0	23	59	2001	1802	1	0	0	1	2	0	0	42	3037
Uncultured bacterium clone 201407s9-14 ammonia monooxygenase subunit A (amoA) gene, partial cds		KP902966		0	176	82	350	2	161	0	71	104	42	0	0	688	218	511	2	0	638	778	0	0	0	2	1	0	0	116	0	0	0	2	53	139	235	1	0	0	1421	289	892	427	0	0	0	0	0
Uncultured ammonia-oxidizing bacterium clone DAOB-F1 ammonia monooxygenase (amoA) gene, partial cds		JF936290		0	15	0	0	0	90	0	25	115	44	0	3	393	149	340	0	0	14	61	15	1414	0	1	123	7	2	471	14	0	479	0	0	19	1300	0	0	959	46	678	165	245	1	0	0	0	0
Uncultured bacterium clone DL6 ammonia monooxygenase (amoA) gene, partial cds		KF619162		6	398	214	416	54	177	0	281	7	276	1	0	121	166	281	62	0	613	249	0	0	0	2	0	0	0	0	0	0	0	0	276	244	57	0	2	0	55	39	244	252	0	0	0	0	0
Uncultured ammonia-oxidizing bacterium clone N1_53 ammonia monooxygenase subunit A (amoA) gene, partial cds		HM803858		58	152	65	302	81	134	0	372	24	913	0	12	514	468	456	137	87	677	173	2	0	0	7	0	0	0	1	0	1	2	31	115	61	8	4	6	0	70	59	560	107	0	0	1	0	0
Uncultured bacterium clone QCS3_AOB_01 ammonia monooxygenase subunit A (amoA) gene, partial cds		JX010823		36	86	19	0	115	448	8	915	1	498	0	3	240	577	217	825	0	784	60	38	172	0	136	23	7	4	104	4	58	10	211	354	75	41	14	0	0	20	55	277	14	0	0	0	4	0
Uncultured ammonia-oxidizing bacterium clone DAOB-C4 ammonia monooxygenase (amoA) gene, partial cds		JF936263		0	0	0	0	0	0	0	0	337	0	0	229	0	0	0	0	0	0	1	343	814	0	29	481	6	281	4	0	30	12	1	0	1	103	59	681	722	27	0	0	0	0	0	0	0	29
Uncultured ammonia-oxidizing bacterium clone AS20c31 ammonia monooxygenase (amoA) gene, partial cds		HQ168247		81	147	245	20	170	353	1468	599	469	415	82	6	300	127	129	301	0	46	139	166	12	0	1022	1	0	70	109	0	135	81	621	243	192	76	462	1	65	262	391	242	554	9	0	0	0	0
Uncultured bacterium clone UT-CLY_02 ammonia monooxygenase subunit A (amoA) gene, partial cds		DQ480781		0	0	0	0	0	0	0	0	0	0	0	0	0	0	0	0	0	0	0	3	0	859	13	8	22	99	15	394	115	0	0	0	0	8	8	0	0	0	0	0	0	134	398	131	34	13
Uncultured bacterium clone B712 ammonia monooxygenase alpha (amoA) gene, partial cds		KM460551		0	9	0	0	0	0	0	0	742	0	0	40	0	0	3	0	0	0	0	71	443	0	38	266	4	224	164	0	7	365	0	0	1	580	129	94	540	129	0	0	7	0	0	0	0	0
Uncultured bacterium clone AMB.S3 ammonia monooxygenase (amoA) gene, partial cds		JQ750146		0	1	0	0	0	0	0	3	0	0	2766	14	0	0	0	0	42	0	1	13	9	803	136	0	17	180	103	0	58	3	67	1	0	40	8	0	0	0	1	14	0	58	34	0	0	9
Nitrosospira sp. L115 ammonia monooxygenase (amoA) gene, partial cds		AY123817		0	0	0	0	0	0	0	0	0	0	0	1	0	0	0	0	0	0	0	10	6	0	0	11	65	4	7	24	5	0	0	0	0	5	3	1	13	2	0	0	0	0	0	0	3	33
Uncultured bacterium clone bNH46 ammonia monooxygenase subunit A (amoA) gene, partial cds		KX511333		0	0	0	0	0	0	0	9	470	111	0	0	20	48	379	0	0	0	29	0	12	0	1	547	0	0	0	0	0	61	0	0	37	6	0	1	0	149	833	109	44	0	0	0	0	0
Uncultured ammonia-oxidizing bacterium clone AS13c28 ammonia monooxygenase (amoA) gene, partial cds		HQ168294		0	2	2	0	106	2	1780	17	70	0	896	7	1	0	0	0	0	0	1	255	38	32	215	15	3	513	54	37	313	144	55	7	0	57	245	4	74	46	14	0	8	705	1	7	0	0
Uncultured ammonia-oxidizing bacterium clone BAOB-G5 ammonia monooxygenase (amoA) gene, partial cds		JF936538		0	183	0	46	0	3	0	0	173	19	0	0	111	49	71	0	0	0	32	84	19	0	0	58	741	22	457	1	0	44	5	0	29	407	0	0	15	8	10	170	9	7	0	0	0	203
Uncultured ammonia-oxidizing bacterium clone E12 ammonia monooxygenase subunit A (amoA) gene, partial cds		HQ638973		0	1	0	0	0	0	2	1	69	0	1215	39	10	0	11	0	0	0	13	435	61	1	296	4	0	842	65	5	314	199	14	0	0	124	290	6	135	14	5	1	11	21	0	0	0	0
Uncultured ammonia-oxidizing bacterium clone GAOB-G3 ammonia monooxygenase (amoA) gene, partial cds		JF936170		0	33	12	47	0	50	0	8	29	13	0	0	108	60	45	1	0	118	148	0	0	0	0	2	0	0	43	0	0	1	2	5	15	244	0	0	0	571	58	255	81	0	0	0	1	0
Uncultured bacterium clone LT-075_03 ammonia monooxygenase subunit A (amoA) gene, partial cds		DQ480830		0	0	0	0	0	0	0	0	0	0	0	0	0	0	0	0	0	0	0	10	0	0	1	7	206	13	1	5	3	0	0	0	0	0	0	0	0	0	0	0	0	8	2	0	17	100
Uncultured ammonia-oxidizing bacterium clone N1_29 ammonia monooxygenase subunit A (amoA) gene, partial cds		HM803833		0	15	1	0	0	88	0	37	21	32	0	0	488	134	190	0	0	4	51	0	97	0	6	199	0	0	11	0	0	5	0	0	13	1	0	0	3	46	396	180	98	0	0	0	0	0
Uncultured bacterium clone Crop-DMPP-AOB 34 ammonia monooxygenase subunit A (amoA) gene, partial cds		KY775473		0	28	0	0	0	9	0	15	186	81	0	18	39	14	29	0	0	0	79	74	7	0	190	1	0	0	33	0	7	0	77	8	30	62	357	19	0	13	4	11	2	0	0	0	0	0
Uncultured ammonia oxidising bacterium clone AOB09 ammonia monooxygenase (amoA) gene, partial cds		JN688214		0	8	0	0	0	74	0	3	34	221	0	0	4	193	606	0	0	6	62	0	0	0	1	1	0	0	0	0	0	4	7	0	137	0	0	0	0	132	364	0	442	0	0	0	0	0
Uncultured bacterium clone B24 ammonia monooxygenase alpha (amoA) gene, partial cds		KM460681		0	7	0	0	0	0	0	0	727	4	0	0	0	0	93	0	0	0	13	9	159	0	7	22	0	0	0	0	0	42	7	0	1	37	0	1	2	39	4	0	0	0	0	0	0	0
Uncultured ammonia-oxidizing bacterium clone AOB-HM1-36 ammonia monooxygenase subunit A (amoA) gene, partial cds		JX140615		0	22	0	0	38	153	0	51	0	636	0	0	149	246	365	0	0	21	1	0	0	0	0	0	0	0	0	0	0	0	0	0	4	0	0	0	0	6	57	123	26	0	0	0	0	0
Uncultured ammonia-oxidizing bacterium clone LBR_AOB_15 putative ammonia monooxygenase subunit A (amoA) gene, partial cds		EU667688		0	0	0	0	0	0	0	0	0	0	0	0	0	0	0	0	0	0	0	3	0	0	0	0	0	1	0	0	1	0	0	0	0	0	1	0	0	0	0	0	0	3	22	1633	4	0
Uncultured bacterium clone C24G1 ammonia monooxygenase (amoA) gene, partial cds		KJ438492		0	77	123	73	29	54	31	51	6	34	0	0	63	70	88	53	0	103	40	0	0	0	0	1	0	0	7	0	0	0	12	113	66	0	0	0	0	31	20	55	69	0	0	0	0	0
Uncultured beta proteobacterium clone TILL-B7 ammonia monooxygenase subunit A (amoA) gene, partial cds		JQ638766		0	0	0	0	0	0	0	0	0	0	0	0	0	0	0	0	0	0	0	0	0	0	0	26	0	0	0	0	0	0	0	0	0	0	0	100	1017	0	0	0	0	0	0	0	0	0
Uncultured bacterium clone AOB-Am40-5 ammonia monooxygenase subunit A (amoA) gene, partial cds		KU662524		0	0	0	0	0	0	0	0	31	0	0	0	1	0	0	0	0	1	18	17	154	0	101	12	1	1	59	1	10	313	0	0	0	87	10	0	1	5	1	1	0	0	0	0	0	0
Uncultured ammonia-oxidizing bacterium clone SAOB-B8 ammonia monooxygenase-like (amoA) gene, partial sequence		JF936357		0	0	0	0	0	0	0	0	0	0	1104	41	0	0	0	0	0	0	0	0	2	0	0	1	7	0	0	5	0	0	0	0	0	0	5	17	435	0	0	0	0	0	0	0	0	29
Uncultured bacterium clone B_HB_23 ammonia monooxygenase subunit A (amoA) gene, partial cds		KJ864604		0	88	111	63	17	54	9	27	2	37	0	0	74	34	54	36	0	68	35	0	0	1	0	0	0	0	0	0	0	0	2	38	25	0	0	0	0	16	4	66	32	0	0	0	0	0
Uncultured ammonia-oxidizing beta proteobacterium clone B10m-17 ammonia monooxygenase subunit A (amoA) gene, partial cds		EF222051		0	0	0	0	0	0	0	0	0	0	0	83	0	0	0	0	0	0	0	0	12	0	0	4	23	32	2	0	0	68	1	0	0	80	3	26	461	0	0	0	0	0	0	0	0	0
Uncultured ammonia-oxidizing bacterium amoA gene for ammonia monooxygenase subunit A, partial cds, clone: UAS-4050-OTU.02-(12)		AB474980		5	1	2	1	10	3	1	5	5	12	1	0	2	7	3	14	8	3	8	31	0	38	50	1	0	65	1	14	53	1	10	5	9	4	21	0	2	4	1	3	4	2	0	5	0	0
Uncultured bacterium clone Carex-aob-16 ammonia monooxygenase subunit A (amoA) gene, partial cds		KF754257		0	0	0	0	0	0	0	0	0	0	0	0	0	0	0	0	0	0	0	148	0	0	47	0	0	0	116	0	0	0	0	0	0	326	27	2	0	4	0	0	4	0	0	0	0	0
Uncultured bacterium clone BN2-32 ammonia monooxygenase subunit A (amoA) gene, partial cds		KC444101		0	0	0	0	0	0	0	0	26	0	0	0	0	1	23	0	0	0	2	0	0	0	1	334	0	0	0	0	0	0	0	0	3	0	0	0	0	18	319	0	7	0	0	0	0	0
Uncultured ammonia-oxidizing bacterium clone AOBCK47 ammonia monooxygenase subunit A (amoA) gene, partial cds		JQ735305		0	13	0	0	0	0	0	0	337	26	0	0	0	0	24	0	0	0	7	0	3	0	8	0	0	0	17	0	0	1	0	0	0	19	5	1	4	43	1	8	30	0	0	0	0	0
Uncultured ammonia-oxidizing bacterium clone GAOB-E10 ammonia monooxygenase (amoA) gene, partial cds		JF936223		0	74	78	80	6	30	6	12	13	15	0	0	31	15	40	12	0	49	40	0	0	0	1	0	0	0	2	0	0	1	0	16	36	4	2	0	0	48	19	42	30	0	0	0	0	0
Uncultured ammonia-oxidizing bacterium amoA gene for ammonia monooxygenase subunit A, partial cds, clone: UAS-4050-OTU.05-(2)		AB474983		0	0	0	0	0	0	0	0	1	0	5	28	0	0	0	0	0	0	0	51	9	3	30	8	39	45	23	58	76	13	5	0	0	24	57	14	5	4	0	0	0	36	39	36	56	4
Uncultured bacterium clone AOB-AM60-40 ammonia monooxygenase subunit A (amoA) gene, partial cds		JN903176		0	41	38	67	7	20	3	7	7	24	0	0	38	17	24	9	0	61	40	0	0	0	0	0	0	0	1	0	0	0	3	14	19	8	0	0	0	49	14	59	33	0	0	0	0	0
Uncultured ammonia-oxidizing bacterium amoA gene for ammonia monooxygenase subunit A, partial cds, clone: SR3-AOB-amoA-clone-HF-OTU-2-6		LC179822		0	0	2	0	874	3	0	8	0	1	0	0	13	2	0	0	0	1	0	0	0	0	0	0	0	0	0	0	0	0	0	2	0	0	0	0	0	0	0	1	4	0	0	0	0	0
Uncultured ammonia-oxidizing beta proteobacterium partial amoA gene for ammonia monooxygenase subunit A, clone HH-AOB-MNP-34		FN691211		0	1	0	0	0	0	0	0	3	0	0	24	2	0	0	0	0	0	1	43	19	0	2	53	3	13	57	18	18	267	1	0	0	10	100	42	12	2	15	2	0	555	0	0	6	0
Uncultured bacterium clone WH16052400084(H29)M13+_J_D03 ammonia monooxygenase subunit A (amoA) gene, partial cds		MG574742		0	46	17	19	3	29	0	27	4	20	0	0	72	54	32	15	0	79	34	0	0	0	0	0	0	0	0	0	0	0	0	14	59	5	0	0	0	45	8	42	41	0	0	0	0	0
Uncultured bacterium partial amoA gene for ammonia monooxygenase subunit A, clone GAN-SB22		FN423479		0	0	0	0	0	8	0	0	40	13	0	0	1	14	235	0	0	0	37	0	0	0	0	0	0	0	0	0	0	8	0	0	1	0	0	0	0	15	58	7	16	0	0	0	0	0
Uncultured ammonia-oxidizing bacterium clone GAOB-B8 ammonia monooxygenase (amoA) gene, partial cds		JF936204		0	17	26	0	23	58	0	1	35	0	0	0	30	52	33	0	0	0	3	0	3	0	0	3	0	0	13	0	0	34	8	0	26	0	0	2	0	8	481	5	15	3	0	0	0	0
Uncultured beta proteobacterium clone HT-AOB-2 ammonia monooxygenase subunit A (amoA) gene, partial cds		KM520829		0	72	82	83	5	19	2	9	4	5	0	0	25	22	22	17	0	38	31	0	0	0	0	0	0	0	0	0	0	0	1	20	33	0	0	0	0	18	9	25	26	0	0	0	0	0
Uncultured bacterium clone WBD24 ammonia monooxygenase subunit A (amoA) gene, partial cds		KY130338		0	0	0	0	0	2	0	1	0	174	0	0	14	121	35	4	0	2	15	0	0	0	0	0	0	0	0	0	0	0	0	0	1	0	0	0	0	3	16	4	17	0	0	0	0	0
Uncultured soil bacterium partial amoA gene for ammonia monooxygenase subunit A, clone BC-9		FM866446		0	0	1	0	60	0	48	0	22	0	1	0	0	0	9	0	0	0	0	24	3	0	126	0	0	85	19	18	13	57	0	17	0	20	19	0	3	0	1	0	9	774	0	0	0	0
Uncultured ammonia-oxidizing bacterium clone FSB16 ammonia monooxygenase subunit A (amoA) gene, partial cds		MK578458		0	0	0	0	0	0	0	0	0	0	482	1	0	0	0	0	0	0	0	0	0	0	0	0	0	0	0	0	0	0	0	0	0	0	0	0	0	0	0	0	0	662	13	144	4	0
Uncultured bacterium clone B54 ammonia monooxygenase alpha (amoA) gene, partial cds		KM460514		0	0	0	0	0	0	0	0	0	0	0	0	0	0	0	0	0	0	0	0	133	0	0	48	0	0	36	0	0	5	0	0	0	3	0	1	19	0	0	0	0	0	0	0	0	2
Uncultured ammonia-oxidizing bacterium partial amoA gene for ammonia monooxygenase, isolate S2		AM851021		0	0	0	0	0	0	0	0	0	0	0	0	0	0	0	0	0	0	0	0	0	0	0	821	0	0	0	0	0	0	0	0	0	0	0	0	0	0	0	0	0	0	0	0	0	0
Uncultured ammonia-oxidizing beta proteobacterium partial amoA gene for ammonia monooxygenase subunit A, clone HH-AOB-CK-5		FN691076		0	0	0	0	0	0	0	0	0	0	0	0	0	0	0	0	0	0	0	0	0	0	0	5	22	4	1	0	0	0	0	0	0	0	0	0	0	0	0	0	0	0	3	0	5	84
Uncultured ammonia-oxidizing bacterium clone N1_10 ammonia monooxygenase subunit A (amoA) gene, partial cds		HM803816		0	44	15	12	2	21	0	2	0	6	0	0	38	27	15	2	0	21	25	0	0	0	0	0	0	0	1	0	0	0	0	3	71	2	0	0	0	27	38	47	65	0	0	0	0	0
Uncultured ammonia-oxidizing bacterium partial amoA gene for ammonia monooxygenase subunit A, clone AMNPK2RC34		FR751376		0	49	18	59	1	19	0	17	0	7	0	0	26	10	13	1	0	53	21	0	0	0	0	0	0	0	0	0	0	0	0	6	17	0	0	0	0	4	2	31	20	0	0	0	0	0
Uncultured bacterium clone DL19 ammonia monooxygenase (amoA) gene, partial cds		KF619175		0	20	8	0	10	48	1	28	5	8	0	0	48	33	16	6	0	3	19	0	5	0	1	17	0	0	3	0	0	9	0	2	35	0	0	0	0	40	46	27	35	0	0	0	0	0
Uncultured soil bacterium clone RM3_A12 ammonia monooxygenase subunit A (amoA) gene, partial cds		EF468667		0	1	0	0	0	0	0	0	0	0	0	21	0	0	0	0	0	0	0	18	6	5	14	1	11	22	2	26	28	1	3	0	0	5	31	7	5	1	0	0	0	21	41	22	19	1
Uncultured bacterium clone Cl124_TRF235 ammonia monooxygenase subunit A (amoA) gene, partial cds		JN418045		0	13	41	30	22	27	21	14	4	3	0	0	20	11	5	22	0	34	13	0	0	0	0	0	0	0	10	0	0	0	1	8	29	0	0	0	0	4	10	17	39	0	0	0	0	0
Uncultured bacterium clone BL18 ammonia monooxygenase (amoA) gene, partial cds		KF619005		0	44	18	47	2	11	0	10	0	2	0	0	19	15	23	4	0	38	12	0	0	0	0	0	0	0	0	0	0	0	0	2	12	0	0	1	0	6	3	18	11	0	0	0	0	0
Uncultured ammonia-oxidizing bacterium clone GAOB-B1 ammonia monooxygenase (amoA) gene, partial cds		JF936151		39	0	1	1	16	9	24	16	3	10	3	0	7	13	2	8	36	14	4	1	0	0	5	0	0	0	3	1	2	10	12	13	5	2	1	0	0	2	1	2	1	0	0	0	0	0
Uncultured bacterium clone RT-600_14 ammonia monooxygenase subunit A (amoA) gene, partial cds		DQ480791		0	0	0	0	0	0	0	0	0	0	4	18	0	0	0	0	0	0	0	13	4	5	13	1	14	28	9	27	31	3	1	0	0	3	25	0	1	1	0	0	0	21	21	13	28	1
Uncultured bacterium clone WT-MS-5 ammonia monooxygenase subunit A (amoA) gene, partial cds		KX619994		0	1	0	0	0	0	0	0	14	0	0	0	4	4	4	0	0	0	2	0	122	0	0	14	0	0	0	0	0	0	0	0	1	15	0	0	4	2	2	0	1	0	0	0	0	0
Uncultured bacterium clone Pasture AOB 42 ammonia monooxygenase subunit A (amoA) gene, partial cds		KY775483		0	0	0	0	0	0	0	0	0	0	0	0	0	0	0	0	0	0	0	17	1	9	5	1	16	21	1	40	34	0	1	0	0	0	2	1	1	1	0	0	0	28	35	37	44	0
Uncultured bacterium clone AOB63 ammonia monooxygenase subunit A (amoA) gene, partial cds		KX137102		29	2	6	2	18	6	8	17	3	9	2	1	4	5	2	12	30	3	2	1	0	0	6	0	0	0	5	0	4	6	13	13	8	3	4	0	0	5	3	6	6	2	0	1	0	0
Uncultured ammonia-oxidizing bacterium clone BLSoil-CFM-20 ammonia monooxygenase (amoA) gene, partial cds		KP663041		0	0	0	0	0	0	0	0	1	0	1	31	0	0	0	0	0	0	0	17	15	1	5	14	6	17	21	1	14	11	0	0	0	4	10	51	44	2	0	0	0	0	1	12	0	5
Uncultured ammonia-oxidizing beta proteobacterium clone RVT158B13G07 putative ammonia monooxygenase subunit A (amoA) gene, partial cds		KY474848		0	19	0	1	9	18	0	20	4	84	0	0	43	22	24	0	0	0	2	0	0	0	0	0	0	0	0	0	0	0	3	1	14	0	0	0	0	7	73	41	18	0	0	0	0	0
Uncultured bacterium clone C16G2 ammonia monooxygenase (amoA) gene, partial cds		KJ438475		0	23	10	10	1	13	0	12	1	6	0	0	26	3	8	4	0	33	4	0	0	0	0	0	0	0	0	0	0	0	0	8	21	14	0	0	0	10	8	11	16	0	0	0	0	0
Uncultured soil bacterium clone B+WA25 ammonia monooxygenase (amoA) gene, partial cds		MK822233		0	0	0	0	0	0	0	0	0	0	0	0	0	0	0	0	0	0	0	0	0	0	0	144	0	0	0	0	0	0	0	0	0	0	0	0	0	0	0	0	0	0	0	0	0	0
Uncultured ammonia-oxidizing bacterium clone P1_57 ammonia monooxygenase subunit A (amoA) gene, partial cds		HM803908		0	42	21	31	0	15	0	3	0	7	0	0	5	8	9	0	0	37	7	0	0	0	0	0	0	0	0	0	0	0	0	1	3	0	0	0	0	0	2	22	10	0	0	0	0	0
Uncultured bacterium clone B_HB_1 ammonia monooxygenase subunit A (amoA) gene, partial cds		KJ864577		0	19	4	20	5	14	2	15	0	7	0	0	23	18	9	5	0	27	11	0	0	0	0	0	0	0	0	0	0	0	0	4	8	1	0	0	0	8	1	11	4	0	0	0	0	0
Uncultured ammonia-oxidizing bacterium clone LNbf_AOB_26 putative ammonia monooxygenase subunit A (amoA) gene, partial cds		HQ401561		0	0	0	0	0	0	0	0	2	0	0	0	1	0	0	0	0	0	0	0	3	0	0	362	0	0	0	0	0	17	0	0	0	0	0	0	0	0	0	1	0	0	0	0	0	0
Uncultured ammonia-oxidizing bacterium clone SAOB-C5 ammonia monooxygenase (amoA) gene, partial cds		JF936340		0	0	0	0	0	0	0	0	0	0	0	2	0	0	0	0	0	0	0	26	0	3	21	2	0	20	1	7	16	0	0	0	0	2	23	0	0	1	0	0	0	0	1	0	0	0
Uncultured bacterium clone Cl126_TRF156 ammonia monooxygenase subunit A (amoA) gene, partial cds		JN418047		0	1	0	0	26	3	0	15	0	18	0	0	3	20	4	73	2	6	2	0	0	0	1	0	0	0	0	0	0	1	14	0	6	1	0	0	0	3	1	2	0	0	0	0	0	0
Uncultured ammonia-oxidizing bacterium clone AOBu-A1E7 ammonia monooxygenase subunit A-like (amoA) gene, partial sequence		GQ143483		0	0	0	0	0	0	0	0	0	0	6	0	0	0	0	0	0	0	0	4	0	3	3	0	1	3	0	0	8	0	0	0	0	0	1	0	2	0	0	0	0	0	101	99	14	0
Uncultured bacterium clone Cl120_TRF235 ammonia monooxygenase subunit A (amoA) gene, partial cds		JN418042		0	8	8	9	4	37	0	17	1	2	0	0	7	24	6	7	0	18	7	0	0	0	0	0	0	0	1	0	0	0	0	4	5	0	0	0	0	4	5	8	7	0	0	0	0	0
Uncultured ammonia-oxidizing beta proteobacterium clone RVT160B13F02 putative ammonia monooxygenase subunit A (amoA) gene, partial cds		KY474872		0	3	5	1	4	19	1	17	0	6	0	0	12	18	7	9	0	17	7	1	0	0	1	0	0	0	4	0	0	0	0	5	10	1	2	0	0	10	6	5	5	0	0	0	0	0
Uncultured bacterium clone Cl121_TRF235 ammonia monooxygenase subunit A (amoA) gene, partial cds		JN418043		0	13	21	2	4	19	1	17	1	4	0	0	16	21	8	8	0	5	6	0	0	0	0	0	0	0	2	0	0	0	0	6	7	3	0	0	0	15	14	15	14	0	0	0	0	0
Uncultured bacterium clone AOB48 ammonia monooxygenase subunit A (amoA) gene, partial cds		KX137087		0	0	0	0	0	0	0	0	0	0	0	0	0	0	0	0	0	0	0	0	0	0	153	0	0	0	0	0	0	0	0	0	0	0	0	0	0	0	0	0	0	0	0	0	0	0
Uncultured bacterium clone AOBOTU9 ammonia monooxygenase (amoA) gene, partial cds		KT005388		0	16	0	0	0	13	0	4	2	9	0	0	15	9	3	0	0	0	2	0	11	0	0	49	0	0	2	0	0	7	1	0	14	0	0	0	0	6	15	7	9	0	0	0	0	0
Uncultured ammonia-oxidizing beta proteobacterium clone Bac-EMP0067-E05 ammonia monooxygenase subunit A (amoA) gene, partial cds		KM000312		0	0	0	0	0	0	0	0	23	0	0	0	0	0	0	0	0	0	0	85	38	0	28	26	3	9	19	0	7	4	0	2	0	44	10	10	1	2	2	1	2	0	0	0	0	0
Uncultured bacterium clone AOB-AM90-3 ammonia monooxygenase subunit A (amoA) gene, partial cds		JN903185		1	1	2	0	0	0	2	0	5	0	6	22	0	0	0	0	0	0	0	4	0	0	2	0	0	12	3	1	14	1	3	0	0	2	18	6	0	4	1	0	0	4	4	8	6	0
Uncultured bacterium clone ESU23 ammonia monooxygenase alpha subunit (amoA) gene, partial cds		MG657954		0	1	0	0	8	8	0	3	6	4	0	0	10	21	2	4	0	1	10	0	7	0	2	7	0	0	2	0	0	18	2	1	12	0	0	0	0	5	10	2	5	0	0	0	0	0
Uncultured soil bacterium clone B+N-WC7 ammonia monooxygenase (amoA) gene, partial cds		MK822115		0	5	6	7	0	4	0	6	0	5	0	0	4	6	4	0	0	14	8	0	0	0	1	0	0	0	0	0	0	0	1	7	5	0	0	0	0	0	0	3	0	0	0	0	0	0
Uncultured ammonia-oxidizing bacterium clone GAOB-C1 ammonia monooxygenase (amoA) gene, partial cds		JF936152		0	5	9	10	2	9	0	6	3	10	0	0	7	8	9	0	0	10	5	0	0	0	0	0	0	0	0	0	0	0	0	2	11	0	0	0	0	10	7	13	12	0	0	0	0	0
Uncultured bacterium clone BN1-122 ammonia monooxygenase subunit A (amoA) gene, partial cds		KC444036		0	7	0	9	4	6	0	4	0	5	0	0	6	9	4	0	0	13	13	0	0	0	0	0	0	0	0	0	0	0	0	8	5	0	0	0	0	2	0	0	3	0	0	0	0	0
Uncultured ammonia-oxidizing bacterium clone SXA-326 putative ammonia monooxygenase subunit A (amoA) gene, partial cds		EU625146		0	44	0	4	0	2	0	0	22	1	0	0	14	6	18	0	0	0	8	0	0	0	0	0	0	0	8	0	1	0	0	0	8	0	0	0	0	0	2	29	1	0	0	0	0	0
Uncultured bacterium clone B5-13 ammonia monooxygenase subunit A (amoA) gene, partial cds		KJ660873		0	0	1	0	5	0	0	0	0	0	28	3	0	0	0	0	0	0	0	8	7	0	26	5	0	0	55	0	0	0	0	0	0	6	8	0	0	1	0	0	1	0	0	0	0	0
Uncultured ammonia-oxidizing bacterium clone EASLFt4c32 ammonia monooxygenase (amoA) gene, partial cds		AY177966		0	5	0	0	0	4	0	2	8	6	0	25	2	6	6	0	0	1	8	13	0	0	3	0	0	0	0	0	1	0	8	1	2	4	16	1	0	3	0	1	2	0	0	0	0	0
Uncultured soil bacterium partial mRNA for ammonia monooxygenase subunit A, clone urine-2 (amoA gene)		FM866461		0	2	5	1	2	4	0	3	1	1	0	0	8	7	2	6	0	5	22	0	0	0	1	0	0	0	2	0	0	0	51	1	28	3	0	0	0	2	2	1	10	0	0	0	0	0
Uncultured bacterium clone AOB-N5-10 ammonia monooxygenase (amoA) gene, partial cds		KM250697		0	0	0	0	0	0	0	0	0	0	0	0	0	0	0	0	0	0	0	39	0	0	0	1	0	18	4	1	19	0	0	0	0	4	4	0	0	0	0	0	0	0	0	0	0	0
Uncultured beta proteobacterium clone TILL-C2 ammonia monooxygenase subunit A (amoA) gene, partial cds		JQ638772		0	0	0	0	0	0	0	0	3	0	0	7	0	0	0	0	0	0	0	15	42	0	1	26	0	5	1	0	1	1	0	0	0	1	0	4	17	0	0	0	0	0	0	0	0	2
Uncultured bacterium clone AOBOTU10 ammonia monooxygenase subunit A (amoA) gene, partial cds		MN174772		0	16	6	17	0	10	0	2	0	4	0	0	6	5	9	1	0	24	6	0	0	0	0	0	0	0	0	0	0	0	0	3	2	0	0	0	0	1	1	12	1	0	0	0	0	0
Uncultured soil bacterium partial amoA gene for ammonia monooxygenase, clone SC-MGR-P2K47		AJ538178		0	8	4	0	3	5	19	15	11	8	0	0	6	4	1	4	0	2	5	7	1	0	25	0	0	2	5	0	5	1	15	5	10	3	12	0	1	5	7	4	7	0	0	0	0	0
Uncultured ammonia-oxidizing bacterium clone DAOB-C8 ammonia monooxygenase (amoA) gene, partial cds		JF936267		0	0	0	0	0	0	0	0	0	0	0	4	0	0	0	0	0	0	0	13	0	2	4	0	7	22	0	15	13	0	0	0	0	0	7	0	0	1	0	0	0	6	18	6	19	0
Uncultured ammonia-oxidizing bacterium clone SBE23 ammonia monooxygenase subunit A (amoA) gene, partial cds		KP781193		0	9	3	0	1	39	0	8	0	3	0	0	25	21	10	1	0	0	7	0	0	0	0	0	0	0	0	0	0	0	0	1	24	0	0	0	0	7	10	6	16	0	0	0	0	0
Uncultured bacterium clone HSU6 ammonia monooxygenase alpha subunit (amoA) gene, partial cds		MG658074		8	2	1	1	3	7	1	12	0	2	3	0	2	3	5	19	6	6	4	1	0	0	0	0	0	0	0	0	0	2	12	7	2	0	0	0	0	3	1	1	0	0	0	0	0	0
Uncultured bacterium clone BN0-128 ammonia monooxygenase subunit A (amoA) gene, partial cds		KC443904		0	7	11	12	2	14	3	3	0	5	0	0	10	9	1	3	0	5	6	0	0	0	0	0	0	0	3	0	0	0	1	9	6	3	0	0	0	6	3	9	3	0	0	0	0	0
Uncultured ammonia-oxidizing bacterium partial amoA gene for ammonia monooxygenase subunit A, clone AMNPK2RC19		FR751361		0	3	1	3	3	6	0	4	1	8	0	0	24	17	13	0	0	4	5	0	0	0	0	0	0	0	0	0	0	0	0	1	10	2	0	0	0	3	6	17	6	0	0	0	0	0
Uncultured ammonia-oxidizing beta proteobacterium partial amoA gene for ammonia monooxygenase subunit A, clone HH-AOB-MNP-r2		FN691220		0	0	0	0	0	0	0	0	0	0	0	27	0	0	0	0	0	0	0	10	4	0	3	5	0	3	2	0	2	0	0	0	0	1	8	51	13	0	0	0	0	0	0	0	0	0
Uncultured ammonia-oxidizing bacterium clone B_N-2_16 ammonia monooxygenase subunit A (amoA) gene, partial cds		KX666213		0	0	0	0	0	0	0	0	0	0	0	0	0	0	0	0	0	0	0	0	1	0	0	1	0	0	0	1	0	0	0	0	0	0	0	0	1	0	0	0	0	0	0	0	0	0
Uncultured ammonia-oxidizing bacterium slOMSt15b12 ammonia monooxygenase (amoA) gene, partial cds		AY249736		0	0	0	0	0	0	0	0	0	0	0	0	0	0	0	0	0	0	0	0	0	0	0	0	1	0	0	0	0	0	1	0	0	0	0	0	0	0	0	0	0	364	0	0	0	0
Uncultured ammonia-oxidizing beta proteobacterium partial amoA gene for ammonia monooxygenase subunit A, clone HH-AOB-NP-14		FN691158		0	0	0	0	0	0	0	0	1	0	0	12	0	0	0	0	0	0	0	3	0	0	0	1	0	6	0	0	2	0	0	0	0	2	7	46	6	0	0	0	0	0	0	0	0	0
Uncultured bacterium clone A42 ammonia monooxygenase (amoA) gene, partial cds		KJ717012		0	0	0	0	0	0	0	0	0	0	0	23	0	0	0	0	0	0	0	10	0	0	0	0	0	6	0	0	11	1	0	0	0	0	2	63	4	0	0	0	0	0	0	0	0	0
Uncultured ammonia-oxidizing bacterium clone P1_1 ammonia monooxygenase subunit A (amoA) gene, partial cds		HM803878		0	0	0	0	0	0	0	0	0	0	0	24	0	0	0	0	0	0	0	2	2	11	2	1	12	5	1	1	11	0	0	0	0	4	7	14	1	0	0	0	0	0	9	2	3	2
Uncultured bacterium clone WH16052701941(h307)M13+_J_D07 ammonia monooxygenase subunit A (amoA) gene, partial cds		MG574794		0	0	0	0	0	0	0	0	5	0	0	0	0	0	1	0	0	0	0	0	2	0	0	35	0	0	0	0	0	0	0	0	0	0	0	0	0	2	22	1	1	0	0	0	0	0
Uncultured ammonia-oxidizing bacterium clone A36 ammonia monooxygenase (amoA) gene, partial cds		EF122025		0	2	0	0	0	1	0	1	10	16	0	2	7	14	1	0	0	1	4	2	0	0	3	0	0	0	3	0	0	0	19	0	3	0	2	0	0	1	0	2	1	0	0	0	0	0
Uncultured bacterium clone RT-CLY_07 ammonia monooxygenase subunit A (amoA) gene, partial cds		DQ480820		0	0	0	0	0	0	0	0	0	0	0	3	0	0	0	0	0	0	0	23	0	13	6	3	0	26	0	4	20	0	0	0	0	2	12	0	0	0	0	0	0	5	1	3	2	0
Uncultured bacterium clone AOBOTU10 ammonia monooxygenase (amoA) gene, partial cds		KT005389		0	5	2	1	0	16	1	9	0	4	0	0	7	13	6	8	0	21	5	0	0	0	0	0	0	0	1	0	0	0	0	1	6	0	0	0	0	5	1	14	4	0	0	0	0	0
Uncultured bacterium clone M-amoA-47 ammonia monooxygenase subunit A (amoA) gene, partial cds		EU620222		0	0	0	17	0	3	0	45	0	8	0	0	6	2	1	0	0	14	0	0	0	0	0	0	0	0	0	0	0	0	0	13	0	0	0	0	0	3	20	2	0	0	0	0	0	0
Uncultured bacterium clone NB-CT-25 ammonia monooxygenase subunit A (amoA) gene, partial cds		KC010675		0	1	0	1	0	0	0	1	1	3	0	0	1	1	0	0	0	3	4	19	0	0	9	2	1	8	3	5	11	0	0	1	0	6	28	2	3	5	0	0	0	0	0	0	0	0
Uncultured ammonia-oxidizing bacterium clone BLSoil-CF-19 ammonia monooxygenase (amoA) gene, partial cds		KP662993		0	0	0	0	0	0	0	0	8	0	0	0	1	0	0	0	0	0	0	5	11	0	4	21	0	2	13	0	2	3	0	0	1	9	0	2	5	7	0	0	2	0	0	0	0	0
Uncultured bacterium clone BC-23 ammonia monooxygenase alpha subunit (amoA) gene, partial cds		KF041730		0	2	0	0	0	0	0	3	15	0	0	0	5	2	5	0	0	0	7	0	3	0	1	13	0	0	3	0	0	26	1	0	9	1	0	0	0	9	7	1	7	0	0	0	0	0
Uncultured bacterium clone AOB-AM120-46 ammonia monooxygenase subunit A (amoA) gene, partial cds		JN903210		0	6	2	1	0	12	1	3	2	1	0	0	12	20	3	0	0	4	11	0	0	0	0	0	0	0	0	0	0	0	0	0	9	1	0	0	0	11	7	12	16	0	0	0	0	0
Uncultured Nitrosospira sp. clone CS7-28 ammonia monooxygenase subunit A (amoA) gene, partial cds		KP212574		0	0	0	0	0	0	0	0	0	0	0	0	0	0	0	0	0	0	0	6	0	0	3	0	8	13	0	11	2	0	0	0	0	0	6	0	1	1	0	0	0	10	10	13	18	0
Uncultured bacterium clone NB-CT-41 ammonia monooxygenase subunit A (amoA) gene, partial cds		KC010691		0	0	0	0	0	0	0	0	0	0	0	0	0	0	0	0	0	0	0	0	0	7	2	0	2	10	0	13	4	0	0	0	0	0	2	0	0	0	0	0	0	3	27	8	3	0
Uncultured bacterium clone PJ_E4 ammonia monooxygenase (amoA) gene, partial cds		KM087176		0	0	0	0	0	0	0	0	0	0	0	0	0	0	0	0	0	0	0	0	8	0	0	0	0	0	42	0	0	0	0	0	0	2	3	0	0	0	0	0	0	0	0	0	0	0
Uncultured bacterium clone B_SC_20 ammonia monooxygenase subunit A (amoA) gene, partial cds		KJ864498		0	2	0	1	0	2	0	4	2	1	0	0	3	4	3	0	0	2	5	0	0	0	1	1	0	0	2	0	0	6	0	2	3	0	0	0	0	4	3	3	7	0	0	0	0	0
Uncultured bacterium clone WH16052500468(G215)M13+_J_B11 ammonia monooxygenase subunit A (amoA) gene, partial cds		MG574758		0	0	0	0	0	0	0	0	0	0	0	0	0	0	0	0	0	0	0	0	0	0	0	44	0	0	0	0	0	0	0	0	0	0	0	0	0	0	0	0	0	0	0	0	0	0
Uncultured bacterium clone HN07 AmoA gene, partial cds		KR936106		0	0	0	0	0	0	0	0	0	0	3	3	0	0	0	0	0	0	0	5	0	3	3	0	3	8	0	9	13	0	1	0	0	0	4	0	0	0	0	0	0	8	6	5	5	0
Uncultured bacterium clone B_CS_24 ammonia monooxygenase subunit A (amoA) gene, partial cds		KJ864842		0	0	0	0	0	0	0	0	0	0	0	8	0	0	0	0	0	0	0	8	0	0	12	1	1	11	1	4	14	0	1	0	0	5	16	2	3	1	0	0	0	1	1	2	0	0
Uncultured bacterium partial amoA gene for ammonia monooxygenase subunit A (amoA gene), clone GSWuWeiaob-18		FN691049		0	2	0	0	0	0	0	0	0	0	0	0	0	0	63	0	0	0	8	0	0	0	0	0	0	0	0	0	0	0	0	0	0	0	0	0	0	0	4	5	0	0	0	0	0	0
Uncultured bacterium clone Carex-aob-27 ammonia monooxygenase subunit A (amoA) gene, partial cds		KF754268		0	9	2	1	0	4	0	0	0	3	0	0	8	2	9	0	0	11	6	0	0	0	0	0	0	0	0	0	0	0	0	0	3	0	0	0	0	6	1	8	7	0	0	0	0	0
Uncultured ammonia-oxidizing bacterium amoA gene for ammonia monooxygenase subunit A, partial cds, clone: UAS-020-OTU.02-(9)		AB474966		0	0	0	0	0	0	0	0	0	0	1	8	0	0	0	0	0	0	0	6	2	5	3	5	5	8	3	0	4	1	0	0	0	1	8	8	8	0	0	0	0	6	3	6	3	4
Uncultured ammonia-oxidizing bacterium clone XS04 ammonia monooxygenase subunit A (amoA) gene, partial cds		KU963749		0	4	1	1	1	1	0	1	2	6	0	0	5	4	1	1	0	11	12	0	3	0	0	1	0	0	0	0	0	1	0	1	1	2	0	0	0	7	0	16	1	0	0	0	0	0
Uncultured ammonia-oxidizing bacterium amoA gene for ammonia monooxygenase subunit A, partial cds, clone: UAS-020-OTU.05-(2)		AB474969		0	0	0	0	0	0	0	0	1	1	0	3	0	0	0	0	0	0	4	7	1	0	10	0	0	5	4	3	22	5	0	0	0	8	7	0	3	10	0	0	1	0	0	0	0	0
Uncultured bacterium clone C28G1 ammonia monooxygenase (amoA) gene, partial cds		KJ438500		0	1	4	5	1	3	0	4	0	1	0	0	7	3	3	0	0	8	4	0	0	0	0	0	0	0	0	0	0	0	0	1	3	5	0	0	0	13	1	11	4	0	0	0	0	0
Uncultured bacterium clone C26G1 ammonia monooxygenase (amoA) gene, partial cds		KJ438496		0	5	0	6	1	2	0	0	0	2	0	0	4	0	1	6	0	3	4	0	0	0	6	0	0	0	6	0	0	0	1	4	6	11	0	0	0	2	0	0	2	0	0	0	0	0
Uncultured bacterium clone B_CS_44 ammonia monooxygenase subunit A (amoA) gene, partial cds		KJ864858		0	0	0	0	0	0	0	0	0	0	0	0	0	0	0	0	0	0	0	15	12	0	2	30	10	11	8	0	3	4	0	0	0	8	3	9	7	2	0	0	0	2	0	0	0	1
Uncultured bacterium clone BN4-77 ammonia monooxygenase subunit A (amoA) gene, partial cds		KC444432		0	1	0	0	0	1	0	0	5	1	0	0	1	0	0	0	0	0	12	1	6	0	2	3	0	0	8	0	0	0	25	0	20	3	0	7	1	2	1	0	1	0	0	0	0	0
Uncultured ammonia-oxidizing bacterium clone WAOB-B6 ammonia monooxygenase (amoA) gene, partial cds		JF936467		0	0	0	0	0	0	0	0	0	0	12	6	0	0	0	0	0	0	0	4	1	8	3	1	11	2	2	3	3	1	0	0	0	0	3	1	7	0	0	0	0	16	2	1	1	10
Uncultured ammonia-oxidizing bacterium clone N1_7 ammonia monooxygenase subunit A (amoA) gene, partial cds		HM803872		0	5	0	0	0	13	0	6	2	1	0	0	14	9	3	2	0	0	2	0	0	0	0	0	0	0	1	0	0	2	0	0	7	0	0	0	0	5	10	3	5	0	0	0	0	0
Uncultured ammonia-oxidizing bacterium clone AOBPB111 ammonia monooxygenase subunit A (amoA) gene, partial cds		JQ735402		0	12	4	7	0	2	0	2	0	0	0	0	4	2	7	0	0	13	2	0	0	0	0	0	0	0	0	0	0	0	0	0	3	0	0	0	0	1	0	6	4	0	0	0	0	0
Uncultured bacterium clone DU4 ammonia monooxygenase (amoA) gene, partial cds		KF619203		0	13	2	0	0	9	0	2	0	0	0	0	18	7	6	0	0	1	6	0	0	0	0	0	0	0	0	0	0	0	0	0	12	0	0	0	0	3	2	8	8	0	0	0	0	0
Uncultured bacterium clone B_CS_8 ammonia monooxygenase subunit A (amoA) gene, partial cds		KJ864829		0	0	0	0	0	0	0	0	0	0	0	23	0	0	0	0	0	0	0	5	2	0	2	2	1	6	1	0	2	0	0	0	0	2	6	21	4	0	0	0	0	0	0	0	0	0
Uncultured bacterium clone AOB-AM60-35 ammonia monooxygenase subunit A (amoA) gene, partial cds		JN903175		0	0	0	0	0	0	0	0	0	0	1	11	0	0	0	0	0	0	0	0	0	3	6	0	1	3	1	0	10	0	3	0	0	3	7	9	0	1	0	0	0	2	0	0	1	0
Uncultured ammonia-oxidizing bacterium clone AOBS2-6 ammonia monooxygenase subunit A (amoA) gene, partial cds		MN602109		0	0	0	0	0	2	0	0	4	0	0	0	8	3	3	0	0	0	10	0	10	0	0	15	0	0	12	0	0	0	3	1	21	0	0	0	0	2	5	2	5	0	0	0	0	0
Uncultured bacterium clone AOB28 ammonia monooxygenase subunit A (amoA) gene, partial cds		KX137067		0	0	0	0	0	0	0	0	0	0	0	10	0	0	0	0	0	0	0	5	6	0	0	2	1	8	1	3	0	2	0	0	0	6	7	10	15	0	0	0	0	0	7	0	1	0
Uncultured ammonia-oxidizing bacterium band EASHFt25b16 ammonia monooxygenase (amoA) gene, partial cds		AY177953		0	3	0	0	0	0	0	0	9	0	0	0	0	0	0	0	0	0	0	1	10	0	4	0	0	5	6	0	0	13	0	0	0	15	3	0	3	5	0	0	0	0	0	0	0	0
Uncultured ammonia-oxidizing bacterium clone BLSoil-NoF-23 ammonia monooxygenase (amoA) gene, partial cds		KP662946		0	0	0	0	0	0	0	0	2	0	0	0	2	1	0	0	0	0	0	11	8	0	1	16	10	2	25	0	1	0	2	0	1	3	2	3	10	0	0	0	0	0	0	0	0	0
Uncultured bacterium clone GSU17 ammonia monooxygenase alpha subunit (amoA) gene, partial cds		MG658037		0	1	0	0	0	0	0	0	22	0	0	3	0	0	0	0	0	0	0	0	0	0	2	0	0	1	2	0	1	4	0	0	0	5	15	3	0	5	0	0	0	0	0	0	0	0
Uncultured ammonia-oxidizing bacterium clone GAOB-H1 ammonia monooxygenase (amoA) gene, partial cds		JF936157		0	6	2	1	2	4	0	1	7	1	0	0	4	1	0	0	0	2	2	0	0	0	3	0	0	1	0	0	0	1	1	0	7	1	6	0	1	2	2	5	4	0	0	0	1	0
Uncultured ammonia-oxidizing bacterium clone NM-158 ammonia monooxygenase (amoA) gene, partial cds		HQ875300		0	4	2	0	4	3	0	3	0	1	0	0	2	11	0	0	0	1	0	0	0	0	0	0	0	0	0	0	0	0	0	0	7	0	0	0	0	1	5	4	5	0	0	0	0	0
Uncultured ammonia-oxidizing bacterium clone BLSoil-NR5-40 ammonia monooxygenase (amoA) gene, partial cds		KP663355		0	0	0	0	0	0	0	0	0	0	0	0	0	0	0	0	0	0	0	4	12	0	0	6	8	1	9	0	2	1	1	0	0	11	0	6	14	0	0	0	0	23	0	0	0	1
Uncultured bacterium clone AOB_Day0_3 ammonia monooxygenase subunit A (amoA) gene, partial cds		MF509636		0	0	0	0	0	0	0	0	0	0	0	25	0	0	0	0	0	0	0	8	0	0	1	0	0	6	0	0	4	0	0	0	0	1	8	19	3	0	0	0	0	0	0	0	0	0
Uncultured bacterium clone WH16052701764(h126)M13+_J_C09 ammonia monooxygenase subunit A (amoA) gene, partial cds		MG574784		0	0	0	0	0	0	0	0	0	0	0	0	0	0	1	0	0	0	0	0	0	0	0	7	0	0	0	0	0	0	0	0	0	0	0	0	0	0	0	0	0	0	0	0	0	0
Uncultured bacterium clone TIII(21) ammonia monooxygenase (amoA) gene, partial cds		KX501680		0	0	0	0	1	8	0	18	0	3	0	0	6	15	2	8	0	4	2	0	0	0	0	0	0	0	0	0	0	1	3	0	6	0	0	0	0	0	6	1	3	0	0	0	0	0
Uncultured beta proteobacterium clone BamoA-H123c-18 ammonia monooxygenase subunit A (amoA) gene, partial cds		GU208026		0	0	0	28	0	0	0	0	0	0	0	0	0	0	0	0	0	0	0	0	0	0	0	0	0	0	5	10	0	0	0	0	0	2	0	0	0	0	0	0	0	58	0	0	0	0
Uncultured ammonia-oxidizing bacterium clone TH0224280_2-9-6_M13F(-47) ammonia monooxygenase subunit A (amoA) gene, partial cds		KC967946		0	0	0	0	0	0	0	0	0	0	107	0	0	0	0	0	0	0	0	0	0	0	0	0	0	0	0	35	0	0	0	0	0	0	0	0	0	0	0	0	0	3	0	0	0	0
Uncultured bacterium clone AOB-AM60-25 ammonia monooxygenase subunit A (amoA) gene, partial cds		JN903173		0	0	0	0	0	0	0	0	7	0	1	7	0	0	0	0	0	0	2	0	0	0	3	0	0	1	1	11	4	2	1	0	2	2	10	0	0	0	2	0	0	11	7	0	0	0
Uncultured soil bacterium clone LE6c28 ammonia monooxygenase (amoA) gene, partial cds		DQ396830		0	0	0	0	0	0	0	0	0	0	0	30	0	0	0	0	0	0	0	4	1	0	0	0	0	8	0	0	0	0	0	0	0	1	9	27	4	0	0	0	0	0	0	0	0	0
Uncultured ammonia-oxidizing bacterium clone Q6_g06 ammonia monooxygenase subunit A (amoA) gene, partial cds		KJ711745		0	0	0	0	0	0	0	0	0	0	0	2	0	0	0	0	0	0	0	5	0	0	2	0	0	11	0	0	3	0	0	0	0	2	3	6	5	4	0	0	0	0	0	0	0	0
Uncultured ammonia-oxidizing bacterium clone KAOB-F4 ammonia monooxygenase (amoA) gene, partial cds		JF936124		0	6	0	1	2	10	0	2	2	0	0	0	6	3	2	6	0	0	5	0	0	0	1	1	0	0	1	0	0	2	0	1	12	0	0	0	0	8	11	4	6	0	0	0	0	0
Uncultured bacterium clone Cl103_TRF156 ammonia monooxygenase subunit A (amoA) gene, partial cds		JN418026		0	0	0	0	0	0	0	0	0	0	14	3	0	0	0	0	0	0	0	2	1	11	1	2	4	1	0	2	8	0	0	0	0	0	2	1	1	1	0	0	0	4	1	1	1	1
Uncultured bacterium clone AOB-N17.5-1 ammonia monooxygenase subunit A (amoA) gene, partial cds		JQ955390		0	0	0	0	0	0	0	0	0	0	0	10	0	0	0	0	0	0	0	11	3	0	1	1	0	10	0	0	0	1	0	0	0	0	0	14	6	0	0	0	0	0	0	0	0	0
Uncultured ammonia-oxidizing beta proteobacterium partial amoA gene for ammonia monooxygenase subunit A, clone HH-AOB-OM-r17		FN691147		0	0	0	0	0	0	0	0	0	0	3	0	0	0	0	0	0	0	0	14	3	0	6	5	0	5	14	4	7	0	0	0	0	4	10	1	5	9	0	0	0	4	0	0	0	0
Uncultured bacterium clone B_CS_32 ammonia monooxygenase subunit A (amoA) gene, partial cds		KJ864848		0	0	0	0	0	0	0	0	0	0	0	0	0	0	0	0	0	0	0	9	17	0	1	9	17	1	12	1	1	2	1	0	0	5	0	7	6	1	0	0	0	3	0	0	0	0
Uncultured ammonia-oxidizing bacterium clone OKMSc41 ammonia monooxygenase (amoA) gene, partial cds		AY256372		0	0	0	0	0	0	0	0	0	0	6	2	0	0	0	0	0	0	0	5	1	8	2	1	13	0	2	1	8	0	0	0	0	2	4	8	2	0	0	0	0	1	1	2	3	0
Uncultured beta proteobacterium clone HT-AOB-105 ammonia monooxygenase subunit A (amoA) gene, partial cds		KM520908		0	3	2	5	0	2	0	0	0	3	0	0	1	0	3	0	0	6	1	0	0	0	0	0	0	0	0	0	0	0	0	5	5	0	0	0	0	1	0	3	3	0	0	0	0	0
Uncultured ammonia-oxidizing bacterium amoA gene for ammonia monooxygenase subunit A, partial cds, clone: CT-SS-AOB-8		AB524533		0	0	0	0	0	0	0	0	0	0	0	12	0	0	0	0	0	0	0	1	1	0	0	1	3	0	0	7	0	0	0	0	0	1	2	2	3	0	0	0	0	0	0	0	2	35
Uncultured soil bacterium partial amoA gene for ammonia monooxygenase, clone SC-MGR-P2K146		AJ538154		0	0	0	0	0	0	0	0	0	0	0	0	0	0	0	0	5	0	3	1	1	0	13	0	0	0	24	0	1	0	12	0	0	4	4	0	0	0	0	1	0	0	0	0	0	0
Uncultured ammonia-oxidizing bacterium clone N1_37 ammonia monooxygenase subunit A (amoA) gene, partial cds		HM803841		0	18	0	3	0	0	0	0	6	0	0	0	11	5	6	0	0	0	4	0	0	0	1	0	0	0	6	0	0	0	0	0	4	1	0	0	0	2	0	11	0	2	0	0	0	0
Uncultured ammonia-oxidizing bacterium clone ALKB7 ammonia monooxygenase subunit A (amoA) gene, partial cds		KJ433540		0	3	0	1	5	1	0	1	5	1	0	0	0	5	1	0	0	0	2	0	0	0	0	2	0	0	4	0	0	6	0	0	2	2	0	0	0	3	2	6	1	0	0	0	0	0
Uncultured ammonia-oxidizing bacterium clone ESNW5-1 ammonia monooxygenase subunit A (amoA) gene, partial cds		KF744008		0	0	0	0	0	1	0	0	2	0	0	0	2	0	0	0	0	0	1	0	10	0	0	27	0	0	12	0	0	5	1	0	9	0	0	0	0	1	3	1	2	0	0	0	0	0
Uncultured ammonia-oxidizing bacterium clone AOB-B2 ammonia monooxygenase subunit A (amoA) gene, partial cds		JX861737		0	0	0	0	0	0	0	0	0	0	0	0	0	0	0	0	0	0	0	0	0	0	0	108	0	0	0	0	0	0	0	0	0	0	0	0	0	0	0	0	0	0	0	0	0	0
Uncultured ammonia-oxidizing bacterium clone AOB-HM2-32 ammonia monooxygenase subunit A (amoA) gene, partial cds		JX140529		0	3	0	6	1	1	0	0	0	0	0	0	9	0	3	1	0	4	8	0	0	0	0	0	0	0	0	0	0	0	0	3	2	0	0	0	0	5	0	4	3	0	0	0	0	0
Uncultured ammonia-oxidizing bacterium clone BJ-01-38 ammonia monooxygenase (amoA) gene, partial cds		FJ999551		0	0	0	0	0	3	0	0	1	1	0	0	1	9	23	0	0	0	2	0	0	0	0	0	0	0	0	0	0	0	0	0	7	0	0	0	0	10	17	0	10	0	0	0	0	0
Uncultured bacterium clone Cl125_TRF256 ammonia monooxygenase subunit A (amoA) gene, partial cds		JN418046		0	2	0	1	6	2	0	2	3	4	0	0	0	5	1	10	0	5	3	0	0	0	0	0	0	0	0	0	0	1	0	0	0	1	0	0	0	5	0	1	4	0	0	0	0	0
Uncultured ammonia-oxidizing beta proteobacterium partial amoA gene for ammonia monooxygenase subunit A, clone HH-AOB-NP-r22		FN691186		0	0	0	0	0	0	0	0	0	0	4	10	0	0	0	0	0	0	0	13	0	0	5	2	1	0	1	0	0	0	0	0	1	1	10	13	9	1	0	0	0	0	0	0	0	6
Uncultured ammonia-oxidizing bacterium clone AOBCK78 ammonia monooxygenase subunit A (amoA) gene, partial cds		JQ735276		0	11	6	5	0	6	0	1	0	0	0	0	2	1	3	2	0	4	3	0	0	0	0	0	0	0	0	0	0	0	0	2	1	0	0	0	0	1	0	6	3	0	0	0	0	0
Uncultured bacterium clone 05PC08-18 ammonia monooxygenase subunit A (amoA) gene, partial cds		JF521000		0	0	0	0	0	0	0	0	0	0	0	0	0	0	0	0	0	0	0	0	0	0	0	0	0	0	0	0	0	0	0	0	0	0	0	0	0	0	0	0	0	0	0	11	0	20
Uncultured ammonia-oxidizing bacterium clone E4 ammonia monooxygenase subunit A (amoA) gene, partial cds		HQ638906		0	0	0	0	0	0	0	0	0	0	7	4	0	0	0	0	0	0	0	2	0	2	2	0	1	0	6	4	10	0	0	0	0	0	6	0	0	0	0	0	0	5	1	2	3	0
Uncultured bacterium clone BN4-69 ammonia monooxygenase subunit A (amoA) gene, partial cds		KC444425		0	2	0	0	0	1	0	0	0	1	0	0	2	2	0	0	0	1	5	1	9	0	0	1	0	0	5	0	0	1	1	0	18	2	0	0	0	3	2	6	13	0	0	0	0	0
Uncultured ammonia-oxidizing bacterium clone AOB_STR_11 putative ammonia monooxygenase subunit A (amoA) gene, partial cds		GU561944		0	9	10	0	0	9	1	3	2	0	0	0	12	2	6	1	0	2	1	0	0	0	2	0	0	0	0	0	0	0	0	2	3	0	0	0	0	7	6	4	11	0	0	0	0	0
Uncultured ammonia-oxidizing bacterium amoA gene for ammonia monooxygenase subunit A, partial cds, clone: AOB-DGGE-Band-b		AB474988		0	0	0	0	0	0	0	0	0	0	0	9	0	0	0	0	0	0	0	3	1	0	1	2	0	4	0	0	0	0	0	0	0	1	0	22	15	0	0	0	0	0	0	0	0	0
Uncultured ammonia-oxidizing bacterium clone BAOB-A1 ammonia monooxygenase (amoA) gene, partial cds		JF936521		0	0	0	0	0	0	0	0	0	0	0	0	0	0	0	0	0	0	0	0	0	0	0	0	2	0	1	3	0	0	0	0	0	0	0	0	0	0	0	0	0	117	0	0	0	1
Uncultured ammonia-oxidizing bacterium clone GAOB-F2 ammonia monooxygenase (amoA) gene, partial cds		JF936162		1	0	4	2	1	0	0	0	0	0	0	0	0	0	1	0	0	0	1	0	0	1	0	0	0	1	14	1	0	0	2	3	3	0	0	0	0	2	0	0	0	8	4	0	0	0
Uncultured bacterium clone DL26 ammonia monooxygenase (amoA) gene, partial cds		KF619182		0	4	4	5	0	3	0	3	0	0	0	0	3	2	2	0	0	5	0	0	0	0	0	0	0	0	0	0	0	0	0	1	3	0	0	0	0	0	0	2	3	0	0	0	0	0
Uncultured bacterium clone AOB-AM90-39 ammonia monooxygenase subunit A (amoA) gene, partial cds		JN903195		0	0	0	0	4	0	0	0	0	0	7	0	0	0	0	0	0	0	0	0	8	0	2	0	0	2	5	0	0	3	0	0	0	0	0	0	0	0	0	0	0	128	0	0	0	0
Uncultured ammonia-oxidizing bacterium amoA gene for ammonia monooxygenase subunit A, partial cds, clone: UAS-020-OTU.09		AB474973		0	0	0	0	0	0	0	1	2	0	0	4	1	0	0	0	0	0	0	7	0	0	5	0	0	1	1	0	3	0	0	0	0	2	15	5	0	0	0	0	0	0	0	0	0	0
Uncultured bacterium clone NB-CT-04 ammonia monooxygenase subunit A (amoA) gene, partial cds		KC010654		0	0	0	0	0	0	0	0	0	0	0	0	0	0	0	0	0	0	0	6	0	0	1	0	1	10	0	3	2	0	0	0	0	1	3	0	0	1	0	0	0	0	0	2	0	0
Uncultured ammonia-oxidizing bacterium clone BLSoil-NR4-8 ammonia monooxygenase (amoA) gene, partial cds		KP663279		0	7	0	0	0	2	0	0	0	0	0	0	6	1	0	0	0	0	4	1	7	0	1	1	0	0	10	0	2	0	0	0	7	0	2	0	0	3	0	3	3	0	0	0	0	0
Uncultured bacterium clone wyA313U AmoA gene, partial cds		FJ447343		0	0	0	1	1	2	0	0	4	0	0	0	0	0	0	0	0	1	5	1	0	0	3	0	0	3	0	0	2	1	0	0	1	4	1	0	0	1	0	3	0	0	0	0	0	0
Uncultured ammonia-oxidizing bacterium clone AOBCS37 ammonia monooxygenase subunit A (amoA) gene, partial cds		JQ735330		0	0	0	1	0	1	0	1	3	0	0	0	1	2	3	0	0	6	4	0	0	0	0	0	0	0	1	0	0	0	0	1	1	3	0	0	0	15	2	2	5	0	0	0	0	0
Uncultured ammonia-oxidizing bacterium clone BLSoil-CFM-7 ammonia monooxygenase (amoA) gene, partial cds		KP663028		0	0	0	0	0	0	0	0	1	0	0	4	0	0	0	0	0	0	0	5	3	0	0	2	0	2	0	0	1	0	0	0	0	0	1	23	22	0	0	0	0	0	0	0	0	0
Uncultured beta proteobacterium clone HT-AOB-75 ammonia monooxygenase subunit A (amoA) gene, partial cds		KM520883		0	1	0	0	0	4	0	0	0	0	0	0	33	2	8	0	0	1	0	0	0	0	0	0	0	0	1	0	0	0	0	0	1	0	0	0	0	2	11	9	6	0	0	0	0	0
Uncultured ammonia-oxidizing beta proteobacterium clone B2m-37 ammonia monooxygenase subunit A (amoA) gene, partial cds		EF222041		0	0	0	0	0	0	0	0	0	0	0	0	0	0	0	0	0	0	0	1	1	0	0	0	0	0	0	0	0	8	0	0	0	3	0	2	40	0	0	0	0	0	0	0	0	0
Uncultured soil bacterium clone BC0_A3 ammonia monooxygenase subunit A (amoA) gene, partial cds		EF468663		0	1	0	1	0	0	0	0	1	1	0	0	0	0	0	0	0	0	2	0	0	0	1	0	0	2	2	0	4	0	0	1	0	3	0	0	5	1	0	1	0	0	0	0	0	0
Uncultured bacterium clone CL45 ammonia monooxygenase (amoA) gene, partial cds		KF619110		0	32	0	2	0	0	0	0	9	0	0	0	0	0	0	0	0	0	0	0	0	0	0	0	0	0	0	0	0	0	0	0	0	0	0	0	0	0	0	0	0	0	0	0	0	0
Uncultured ammonia-oxidizing bacterium clone BLSoil-NR3-25 ammonia monooxygenase (amoA) gene, partial cds		KP663248		0	0	0	0	0	0	0	0	0	0	0	3	0	0	0	0	0	0	0	1	0	0	3	0	2	7	1	0	4	0	0	0	0	0	9	1	0	0	0	0	0	5	4	6	5	0
Uncultured ammonia-oxidizing bacterium clone N1_67 ammonia monooxygenase subunit A (amoA) gene, partial cds		HM803869		0	1	0	0	0	1	0	1	4	1	0	0	0	1	1	1	0	0	1	0	0	0	2	0	0	0	0	0	2	0	2	0	3	0	2	1	0	3	3	0	3	0	0	3	0	0
Uncultured ammonia-oxidizing bacterium amoA gene for ammonia monooxygenase subunit A, partial cds, clone: UAS-020-OTU.03-(11)		AB474967		0	0	1	3	0	1	0	0	1	1	0	0	3	2	0	1	0	3	1	0	0	0	4	0	0	0	0	0	0	0	0	0	1	0	4	0	0	4	0	3	4	0	0	0	0	0
Uncultured ammonia-oxidizing bacterium clone AOB-FM1-65 ammonia monooxygenase subunit A (amoA) gene, partial cds		JX140508		0	5	3	9	0	1	0	0	0	1	0	0	6	1	2	0	0	14	3	0	0	0	0	0	0	0	0	0	0	0	0	0	1	0	0	0	0	2	0	3	1	0	0	0	0	0
Uncultured bacterium clone BN1-29 ammonia monooxygenase subunit A (amoA) gene, partial cds		KC443949		0	0	0	0	1	0	0	1	0	0	2	4	0	1	0	1	0	0	0	1	4	1	2	0	0	0	4	5	3	4	0	0	1	1	1	0	2	0	2	0	0	12	5	0	0	0
Uncultured ammonia-oxidizing bacterium clone SBD15 ammonia monooxygenase subunit A (amoA) gene, partial cds		KP781147		0	6	10	6	0	0	0	0	0	1	0	0	1	0	8	0	0	1	2	0	0	0	0	1	0	0	0	0	0	1	0	2	1	0	0	0	0	1	4	0	0	0	0	0	0	0
Uncultured bacterium clone 5b20 ammonia monooxygenase (amoA) gene, partial cds		KJ093942		0	0	0	0	0	0	0	0	6	0	0	0	0	0	0	0	0	0	0	1	0	0	10	3	0	12	0	0	4	42	0	0	0	3	1	0	0	0	0	0	0	47	0	0	0	0
Uncultured bacterium clone C22G1 ammonia monooxygenase (amoA) gene, partial cds		KJ438488		0	9	6	10	0	2	0	0	0	0	0	0	5	1	4	0	0	7	2	0	0	0	0	0	0	0	0	0	0	0	0	1	9	0	0	0	0	4	4	3	1	0	0	0	0	0
Uncultured bacterium clone AOB-N28-bb30 ammonia monooxygenase subunit A (amoA) gene, partial cds		JQ955389		0	0	0	0	0	0	0	0	1	0	0	1	0	0	0	0	0	0	0	1	1	0	0	0	0	3	0	0	0	0	0	0	0	2	0	13	14	0	0	0	0	0	0	0	0	0
Uncultured ammonia-oxidizing bacterium clone BLSoil-NR5-19 ammonia monooxygenase (amoA) gene, partial cds		KP663334		0	0	0	0	0	2	0	0	23	0	0	1	3	1	1	0	0	0	0	0	0	0	2	0	0	0	0	0	0	2	0	0	0	1	1	1	0	5	3	0	0	0	0	0	0	0
Uncultured bacterium ammonia monooxygenase subunit A (amoA) gene, partial cds		KJ643949		0	0	0	0	0	0	0	0	4	0	0	0	2	0	0	0	0	0	1	3	4	0	0	8	0	0	2	0	0	1	4	0	3	4	1	1	7	1	0	1	2	0	0	0	0	0
Uncultured bacterium clone Wormwood+Carex-aob-2 ammonia monooxygenase subunit A (amoA) gene, partial cds		KF754223		0	0	0	0	0	0	0	0	0	0	0	0	0	0	0	0	0	0	0	0	0	0	0	0	0	0	0	0	0	0	0	122	0	0	0	0	0	0	0	0	0	0	0	0	0	0
Uncultured bacterium clone RSI-1d-11 ammonia monooxygenase subunit A (amoA) gene, partial cds		MF508777		0	0	0	0	0	0	0	0	0	0	0	0	0	0	0	0	0	0	0	0	1	0	0	5	8	0	3	0	0	0	0	0	0	0	0	0	4	0	0	0	0	0	0	0	0	0
Uncultured bacterium clone WH16052701923(h289)M13+_J_B05 ammonia monooxygenase subunit A (amoA) gene, partial cds		MG574793		0	0	0	0	0	0	1	0	1	0	6	3	0	0	0	0	0	0	0	13	0	0	3	0	0	15	1	0	20	9	0	0	0	2	8	1	1	1	0	0	0	2	0	0	0	0
Uncultured bacterium clone AMB.7 ammonia monooxygenase (amoA) gene, partial cds		JQ750048		0	0	0	0	0	0	0	0	0	0	0	10	0	0	0	0	0	0	0	0	1	3	2	0	5	0	1	0	3	0	2	0	0	1	4	9	1	0	0	0	0	0	1	2	2	1
Uncultured bacterium clone WBD12 ammonia monooxygenase subunit A (amoA) gene, partial cds		KY130334		0	3	0	0	1	1	0	3	5	2	0	0	3	7	0	2	0	0	1	0	0	0	0	1	0	0	0	0	0	5	1	0	9	0	1	0	0	2	5	0	2	0	0	0	0	0
Uncultured bacterium clone B_CS_15 ammonia monooxygenase subunit A (amoA) gene, partial cds		KJ864835		0	0	0	0	0	0	0	0	1	0	6	1	0	0	0	0	0	0	0	19	0	1	3	0	1	19	1	0	13	0	0	0	0	0	11	0	2	0	0	0	0	5	0	0	0	0
Uncultured ammonia-oxidizing bacterium clone AOB-HM1-33 ammonia monooxygenase subunit A (amoA) gene, partial cds		JX140614		0	2	0	8	0	2	0	0	0	1	0	0	4	3	0	0	0	7	1	0	0	0	0	0	0	0	0	0	0	0	0	0	0	0	0	0	0	4	1	5	2	0	0	0	0	0
Uncultured bacterium clone BN3-52 ammonia monooxygenase subunit A (amoA) gene, partial cds		KC444268		0	0	0	0	0	0	0	0	3	0	0	4	0	0	0	0	0	0	1	5	1	0	0	0	0	9	0	0	2	0	0	0	0	1	0	0	2	0	0	0	0	0	0	0	0	0
Uncultured ammonia-oxidizing bacterium partial amoA gene for ammonia monooxygenase, isolate S7		AM851025		0	1	1	1	1	0	0	0	1	1	0	0	4	4	3	5	0	3	5	0	0	0	0	0	0	0	0	0	0	0	0	1	1	0	0	0	0	1	0	1	3	0	0	0	0	0
Uncultured bacterium clone h AmoA (amoA) gene, partial cds		EU515199		0	0	0	0	0	0	0	0	0	0	0	3	0	0	0	0	0	0	0	0	7	0	1	1	0	6	0	0	0	3	0	0	0	8	0	0	2	0	0	0	0	0	0	0	0	0
Uncultured bacterium clone NB-CT-53 ammonia monooxygenase subunit A (amoA) gene, partial cds		KC010703		0	0	0	0	0	1	0	1	0	3	0	0	2	2	0	0	0	1	1	0	0	0	6	0	0	1	0	2	1	1	0	1	1	5	0	0	0	1	0	0	0	0	0	0	0	0
Uncultured bacterium clone WT-MF-S-7 ammonia monooxygenase subunit A (amoA) gene, partial cds		KX619725		0	1	0	0	0	3	0	0	2	0	0	0	6	1	1	0	0	0	0	0	3	0	0	5	0	0	1	0	0	1	0	0	5	0	0	0	0	7	7	2	5	0	0	0	0	0
Nitrosospira sp. En13 AmoA (amoA) gene, partial cds		EF175097		0	0	0	0	0	0	0	0	0	0	0	0	0	0	0	0	0	0	0	0	0	0	0	0	0	0	0	0	0	0	0	0	0	0	0	0	0	0	0	0	0	0	0	0	0	37
Uncultured ammonia-oxidizing bacterium clone Q6_f01 ammonia monooxygenase subunit A (amoA) gene, partial cds		KJ711736		0	0	0	0	0	0	0	0	0	0	0	8	0	0	0	0	0	0	0	2	0	5	0	0	2	2	0	0	2	1	0	0	0	6	1	5	1	0	0	0	0	0	3	0	0	0
Uncultured ammonia-oxidizing bacterium clone BAOB-B3 ammonia monooxygenase (amoA) gene, partial cds		JF936526		0	0	0	0	0	0	0	0	0	0	0	0	0	0	0	0	0	0	0	0	2	0	2	0	0	0	11	0	0	8	0	0	0	13	0	0	2	0	1	0	0	0	0	0	0	0
Uncultured bacterium clone B_CS_20 ammonia monooxygenase subunit A (amoA) gene, partial cds		KJ864838		0	0	0	0	0	0	0	0	0	0	0	0	0	0	0	0	0	0	0	4	2	0	0	11	8	6	10	2	3	0	0	0	0	3	3	0	4	0	0	0	0	0	0	0	0	0
Uncultured bacterium clone C19G1 ammonia monooxygenase (amoA) gene, partial cds		KJ438480		0	0	0	1	0	1	0	0	0	0	0	0	4	0	0	0	0	6	2	4	0	0	2	0	0	2	2	0	0	1	0	0	0	1	2	0	0	4	0	1	0	0	0	0	0	0
Uncultured bacterium clone 17-17 ammonia monooxygenase subunit A (amoA) gene, partial cds		KF003752		0	1	0	0	0	5	0	8	0	0	0	0	2	6	0	3	0	0	1	0	1	0	1	0	0	0	3	0	0	9	0	0	3	0	0	0	0	1	5	0	0	0	0	0	0	0
Uncultured bacterium clone AL26 ammonia monooxygenase (amoA) gene, partial cds		KF618915		0	0	0	0	0	0	0	0	7	0	0	0	0	0	0	0	0	0	0	2	1	0	1	0	0	8	2	0	0	2	0	0	0	5	4	1	2	1	0	0	0	0	0	0	0	0
Uncultured ammonia-oxidizing bacterium clone SXA-688 putative ammonia monooxygenase subunit A (amoA) gene, partial cds		EU625209		0	0	0	0	0	0	0	0	5	0	0	2	0	0	0	0	0	0	0	2	10	0	0	4	0	1	0	0	0	0	0	0	0	0	1	7	5	0	0	0	0	0	0	0	0	0
Uncultured bacterium clone AOB-AM0-40 ammonia monooxygenase subunit A (amoA) gene, partial cds		JN903156		0	2	3	0	3	2	15	2	4	1	3	0	0	0	0	0	0	1	2	1	0	0	5	0	0	2	0	0	1	1	6	4	1	0	8	0	0	1	2	0	0	0	0	0	0	0
Uncultured bacterium clone B_HB_39 ammonia monooxygenase subunit A (amoA) gene, partial cds		KJ864615		0	1	0	3	0	0	0	1	3	0	0	0	0	1	1	1	0	1	1	0	0	0	0	0	0	0	0	0	0	0	0	2	4	0	0	0	0	0	0	0	4	0	0	0	0	0
Uncultured bacterium clone BC-2 ammonia monooxygenase alpha subunit (amoA) gene, partial cds		KF041709		0	2	0	5	2	1	0	6	0	1	0	0	6	2	3	0	0	2	4	0	0	0	1	0	0	0	0	0	0	0	0	0	0	0	0	0	0	2	1	0	0	0	0	0	0	0
Uncultured ammonia-oxidizing bacterium clone LSoil-NR1-19 ammonia monooxygenase (amoA) gene, partial cds		KP663138		0	0	0	0	0	0	0	0	0	0	1	5	0	0	0	0	0	0	0	1	1	0	2	0	0	0	3	0	7	1	0	0	0	3	4	1	0	0	0	0	0	3	3	0	0	0
Uncultured bacterium clone RT-250_45 ammonia monooxygenase subunit A (amoA) gene, partial cds		DQ480802		0	0	0	0	0	0	0	0	0	0	0	0	0	0	0	0	0	0	0	0	0	0	0	0	5	0	0	0	0	0	0	0	0	0	0	0	0	0	0	0	0	1	0	0	1	3
Uncultured ammonia-oxidizing bacterium clone BLSoil-NoF-2 ammonia monooxygenase (amoA) gene, partial cds		KP662925		0	0	0	0	0	0	0	0	2	1	0	0	1	1	0	0	0	0	0	3	2	0	0	0	2	1	3	0	0	5	3	0	2	9	0	0	1	0	0	0	0	0	0	0	0	0
Uncultured ammonia-oxidizing bacterium clone B3 ammonia monooxygenase subunit A (amoA) gene, partial cds		KC199985		0	0	0	0	0	0	0	0	1	0	1	5	0	0	0	0	0	0	0	12	0	0	3	0	0	22	0	3	8	2	1	0	0	0	4	0	1	0	0	0	0	21	0	0	0	0
Uncultured ammonia-oxidizing bacterium clone VCASc50 ammonia monooxygenase (amoA) gene, partial cds		AY256363		0	2	1	1	0	1	0	0	0	0	0	0	3	1	1	0	0	1	4	1	3	0	0	0	0	0	4	0	0	2	0	0	2	0	0	0	0	1	0	7	1	0	0	0	0	0
Uncultured ammonia-oxidizing bacterium clone 0614166_5-2-27_M13F ammonia monooxygenase subunit A (amoA) gene, partial cds		KC967817		0	0	0	0	0	0	0	0	1	0	0	0	0	0	8	0	0	0	0	0	0	0	0	0	0	0	0	0	0	6	0	0	0	0	0	0	0	0	0	0	0	0	0	0	0	0
Uncultured soil bacterium partial amoA gene for ammonia monooxygenase, clone SC-MGR-P2K34		AJ538170		0	1	1	0	0	1	1	4	2	1	0	0	1	1	0	1	0	0	1	4	0	0	14	0	0	1	2	0	2	0	1	0	0	0	5	0	0	2	0	1	2	0	0	0	0	0
Uncultured bacterium clone ELV.13 ammonia monooxygenase (amoA) gene, partial cds		JQ750114		0	0	0	0	0	0	0	0	0	0	0	0	0	0	0	0	0	0	0	2	0	0	0	9	0	0	7	0	0	1	0	0	0	3	9	1	0	2	0	0	0	0	0	0	0	0
Uncultured bacterium clone AOB-D6-13 ammonia monooxygenase (amoA) gene, partial cds		KP197587		0	0	0	0	0	0	0	0	0	0	0	2	0	0	0	0	0	0	0	3	0	0	1	0	0	3	0	0	3	1	0	0	0	0	2	3	0	0	0	0	0	0	0	0	0	0
Uncultured bacterium clone 4b5 ammonia monooxygenase (amoA) gene, partial cds		KJ093894		0	1	1	1	1	1	4	2	4	2	0	0	0	0	0	3	0	0	1	0	0	0	13	0	0	0	0	0	1	0	3	2	1	0	2	0	0	2	2	6	1	0	0	0	0	0
Uncultured ammonia-oxidizing bacterium clone AOB-CK3-98 ammonia monooxygenase subunit A (amoA) gene, partial cds		JX140595		0	2	5	5	0	0	0	1	1	1	0	0	0	1	4	0	0	2	1	0	0	0	0	0	0	0	0	0	0	0	0	3	4	0	0	0	0	1	0	0	1	0	0	0	0	0
Uncultured bacterium clone AOB-D3-3 ammonia monooxygenase (amoA) gene, partial cds		KP197470		0	0	0	0	0	0	0	0	0	0	0	2	0	0	0	0	0	0	0	2	0	0	2	0	0	6	0	0	0	0	0	0	0	0	7	0	0	0	0	0	0	0	0	0	0	0
Uncultured bacterium clone Thermopsis-aob-12 ammonia monooxygenase subunit A (amoA) gene, partial cds		KF754294		0	0	1	2	0	0	0	0	0	0	0	0	4	4	3	0	0	5	4	0	0	0	0	0	0	0	0	0	0	0	0	0	0	0	0	0	0	3	0	0	2	0	0	0	0	0
Uncultured bacterium clone Thermopsis-aob-19 ammonia monooxygenase subunit A (amoA) gene, partial cds		KF754301		0	1	0	1	0	2	0	0	0	1	0	0	2	3	1	0	0	4	2	0	0	0	0	0	0	0	0	0	0	0	0	0	3	0	0	0	0	0	0	5	2	0	0	0	0	0
UNVERIFIED: Uncultured bacterium clone WCB-10 ammonia monooxygenase-like (amoA) gene, partial sequence		KU165581		0	0	0	0	0	0	0	0	1	0	0	1	0	0	0	0	0	0	0	2	12	0	0	7	0	1	2	0	0	0	1	0	0	1	5	4	3	0	0	0	0	0	0	0	0	0
Uncultured ammonia-oxidizing bacterium clone Agb13c9 ammonia monooxygenase (amoA) gene, partial cds		AY098869		0	0	0	0	0	0	0	0	0	0	0	0	0	0	0	0	0	0	0	2	5	0	3	0	0	0	12	0	0	0	0	0	0	2	3	0	0	0	0	0	0	0	0	0	0	0
Uncultured bacterium clone NB-CT-84 ammonia monooxygenase subunit A (amoA) gene, partial cds		KC010734		0	0	0	0	0	0	0	0	0	0	4	4	0	0	0	0	0	0	0	2	1	0	0	2	0	0	0	11	0	0	0	0	0	0	2	5	8	0	0	0	0	0	0	0	2	1
Uncultured bacterium clone AOB-AM90-7 ammonia monooxygenase subunit A (amoA) gene, partial cds		JN903187		0	0	0	0	0	0	0	0	0	0	1	1	0	0	0	0	0	0	0	6	0	0	4	0	0	15	0	1	6	0	0	0	0	0	3	0	1	0	0	0	0	45	0	0	0	0
Uncultured beta proteobacterium clone WWTP-F4 ammonia monooxygenase subunit A (amoA) gene, partial cds		JQ638771		0	0	0	0	0	0	0	0	0	0	0	0	0	0	0	0	0	0	0	0	0	0	0	38	0	0	0	0	0	0	0	0	0	1	0	0	0	0	0	0	0	0	0	0	0	0
Uncultured ammonia-oxidizing beta proteobacterium partial amoA gene for ammonia monooxygenase subunit A, clone HH-AOB-NP-r14		FN691178		0	0	0	0	0	0	0	0	0	0	6	8	0	0	0	0	0	0	0	0	0	0	0	0	0	0	0	4	0	1	0	0	0	0	1	21	3	0	0	0	0	0	0	0	0	0
Uncultured ammonia-oxidizing bacterium clone B9 ammonia monooxygenase subunit A (amoA) gene, partial cds		KC199991		0	0	0	0	0	0	0	0	2	3	0	0	2	1	0	0	0	0	2	2	1	0	2	1	0	0	0	0	0	0	2	0	5	0	0	0	0	1	1	1	4	0	0	0	0	0
Uncultured bacterium clone WT-ML-10 ammonia monooxygenase subunit A (amoA) gene, partial cds		KX619975		0	1	0	0	0	2	0	1	1	0	0	0	1	2	0	1	0	0	2	0	0	0	0	0	0	0	0	0	0	0	0	0	2	0	0	0	0	3	8	2	5	0	0	0	0	0
Uncultured bacterium clone Cl58_TRF156 ammonia monooxygenase subunit A (amoA) gene, partial cds		JN418096		0	0	0	0	0	0	0	0	0	0	0	0	0	0	0	0	0	0	0	0	0	0	0	3	4	0	0	3	1	0	1	0	0	0	0	0	0	0	0	0	0	0	0	0	1	1
Uncultured bacterium clone RT-075_32 ammonia monooxygenase subunit A (amoA) gene, partial cds		DQ480814		0	0	0	0	0	0	0	0	3	0	0	0	0	0	0	0	0	0	0	1	8	0	0	5	0	2	3	0	0	4	0	0	0	2	0	3	3	0	0	0	0	0	0	0	0	0
Uncultured bacterium clone BN4-12 ammonia monooxygenase subunit A (amoA) gene, partial cds		KC444372		0	0	0	0	0	0	0	0	0	0	0	0	0	0	0	0	0	0	0	0	22	0	0	1	0	0	1	1	0	1	0	0	0	0	0	0	0	0	0	0	0	0	0	0	0	0
Uncultured ammonia-oxidizing bacterium clone P1_44 ammonia monooxygenase subunit A (amoA) gene, partial cds		HM803898		1	0	0	0	0	2	1	2	1	0	0	0	1	0	0	0	0	0	0	0	0	0	1	0	0	0	1	0	0	0	6	0	1	0	1	0	0	0	0	1	0	4	0	0	0	0
Uncultured bacterium clone AOB-AM0-3 ammonia monooxygenase subunit A (amoA) gene, partial cds		JN903152		0	5	0	0	0	1	0	2	0	0	0	0	2	3	3	0	0	1	1	0	0	0	0	0	0	0	0	0	0	0	0	0	0	0	0	0	0	7	5	5	2	0	0	0	0	0
Uncultured ammonia-oxidizing bacterium clone JXB-B5 ammonia monooxygenase (amoA) gene, partial cds		KP698902		0	0	0	0	0	0	0	0	0	0	0	2	0	0	0	0	0	0	0	1	1	0	0	0	0	0	0	0	1	0	0	0	0	1	0	4	3	0	0	0	0	0	0	0	0	0
Uncultured ammonia-oxidizing bacterium clone SAOB-A4 ammonia monooxygenase (amoA) gene, partial cds		JF936336		0	0	0	0	0	0	0	0	1	1	0	0	0	0	0	0	0	0	0	5	0	0	5	0	0	2	0	5	2	0	0	0	0	0	2	0	0	0	0	1	0	0	0	0	0	0
Uncultured ammonia-oxidizing bacterium clone N1_11 ammonia monooxygenase subunit A (amoA) gene, partial cds		HM803817		0	3	1	3	0	3	0	2	0	0	0	0	2	1	0	1	0	6	1	0	0	0	0	0	0	0	0	0	0	0	0	0	0	0	0	0	0	0	1	3	0	0	0	0	0	0
Uncultured ammonia-oxidizing bacterium clone AOB-HM1-47 ammonia monooxygenase subunit A (amoA) gene, partial cds		JX140620		0	0	0	0	0	3	0	3	0	1	0	0	2	0	10	0	0	1	0	0	0	0	0	0	0	0	0	0	0	0	0	0	0	0	0	0	0	1	1	0	1	0	0	0	0	0
Uncultured ammonia-oxidizing bacterium clone B-3 ammonia monooxygenase subunit A (amoA) gene, partial cds		HM481186		0	0	2	0	1	4	0	0	0	2	0	0	2	3	0	1	0	1	1	0	0	0	0	0	0	0	0	0	0	0	0	0	4	0	0	0	0	0	0	1	0	0	0	0	0	0
Uncultured bacterium clone CL11 ammonia monooxygenase (amoA) gene, partial cds		KF619076		0	0	0	0	0	0	0	0	5	0	0	0	2	0	4	0	0	0	0	0	2	0	0	1	0	0	6	0	0	2	0	0	0	5	0	0	1	0	2	0	1	0	0	0	0	0
Nitrosospira briensis ammonia monooxygenase (amoA) gene, partial cds		AY123821		0	1	0	0	0	0	0	0	2	0	0	0	0	0	13	0	0	0	0	0	0	0	0	3	0	0	0	0	0	2	0	0	0	0	0	0	0	0	12	1	0	0	0	0	0	0
Uncultured beta proteobacterium clone HT-AOB-5 ammonia monooxygenase subunit A (amoA) gene, partial cds		KM520832		0	0	0	0	1	1	0	0	1	9	0	0	0	3	0	0	0	0	0	0	0	0	0	0	0	0	0	0	0	2	4	1	1	0	0	0	0	0	0	2	0	0	0	0	0	0
Uncultured ammonia-oxidizing bacterium clone AOBPB73 ammonia monooxygenase subunit A (amoA) gene, partial cds		JQ735411		0	0	0	0	0	0	0	1	0	0	0	0	6	1	4	0	0	8	0	0	0	0	0	0	0	0	0	0	0	0	0	0	0	0	0	0	0	1	0	0	0	0	0	0	0	0
Uncultured ammonia-oxidizing bacterium amoA gene for ammonia monooxygenase subunit A, partial cds, clone: UAS-020-OTU.07-(3)		AB474971		0	0	0	0	0	0	0	0	0	0	0	4	0	0	0	0	0	0	0	3	0	0	0	0	0	0	0	0	0	0	0	0	0	0	0	14	3	0	0	0	0	0	0	0	0	0
Uncultured ammonia-oxidizing bacterium clone B3 ammonia monooxygenase subunit A (amoA) gene, partial cds		HQ638962		0	0	0	0	0	0	0	0	0	0	11	0	0	0	0	0	0	0	0	1	0	0	0	0	0	7	0	0	2	0	0	0	0	0	0	0	0	0	0	0	0	1	0	0	0	0
Uncultured ammonia-oxidizing beta proteobacterium partial amoA gene for ammonia monooxygenase subunit A, clone HH-AOB-MNP-r18		FN691236		0	0	0	0	0	0	0	0	0	0	0	0	0	0	0	0	0	0	0	1	0	0	0	1	0	0	0	0	0	0	0	0	0	0	1	0	2	0	0	0	0	0	0	0	0	0
Uncultured bacterium clone BN0-45 ammonia monooxygenase subunit A (amoA) gene, partial cds		KC443825		0	0	0	0	1	0	0	0	0	0	0	0	0	0	0	0	0	0	0	0	1	0	0	0	0	0	0	0	0	10	0	0	0	6	1	0	0	1	0	0	0	0	0	0	0	0
Uncultured bacterium clone NB-CT-39 ammonia monooxygenase subunit A (amoA) gene, partial cds		KC010689		0	0	0	0	0	0	0	0	0	0	0	0	0	0	0	0	0	0	0	0	0	0	0	0	0	2	0	7	1	0	0	0	0	0	0	0	0	0	0	0	0	0	1	1	0	0
Uncultured bacterium clone BN2-55 ammonia monooxygenase subunit A (amoA) gene, partial cds		KC444123		0	0	0	0	0	0	0	0	3	0	0	0	0	0	0	0	0	0	0	3	8	0	0	7	0	1	0	0	0	0	0	0	0	1	0	1	2	0	0	0	0	0	0	0	0	0
Uncultured bacterium clone B_ZJ166_36 ammonia monooxygenase subunit A (amoA) gene, partial cds		KY413573		0	5	0	0	0	3	0	0	0	0	0	0	4	1	2	0	0	0	3	0	0	0	0	0	0	0	0	0	0	0	0	0	1	0	0	0	0	6	1	4	4	0	0	0	0	0
Uncultured ammonia-oxidizing beta proteobacterium partial amoA gene for ammonia monooxygenase subunit A, clone HH-AOB-NP-r25		FN691189		0	0	0	0	0	0	0	0	0	0	0	20	0	0	0	0	0	0	0	2	0	0	0	0	2	0	0	1	0	0	0	0	0	0	5	15	1	0	0	0	0	0	0	0	0	0
Uncultured ammonia-oxidizing bacterium band EASLFt10b7 ammonia monooxygenase (amoA) gene, partial cds		AY177394		0	0	0	0	0	0	0	0	0	0	0	0	1	0	0	0	0	0	0	3	4	0	0	3	2	0	9	0	0	3	0	0	5	5	0	0	1	0	0	0	0	0	0	0	0	0
Uncultured ammonia-oxidizing bacterium clone GAOB-D3 ammonia monooxygenase (amoA) gene, partial cds		JF936168		0	0	0	0	0	0	2	4	1	0	0	0	1	0	1	1	1	1	3	0	0	0	0	0	0	1	0	0	0	0	0	1	1	0	1	0	0	1	0	0	0	0	0	0	0	0
Uncultured ammonia-oxidizing bacterium clone AOB-HM2-45 ammonia monooxygenase subunit A (amoA) gene, partial cds		JX140534		0	0	0	0	1	4	0	2	0	9	0	0	0	11	6	0	0	0	0	0	0	0	0	0	0	0	0	0	0	0	0	0	0	0	0	0	0	0	4	5	0	0	0	0	0	0
Uncultured ammonia-oxidizing bacterium clone DAOB-D3 ammonia monooxygenase (amoA) gene, partial cds		JF936274		0	0	0	0	0	0	0	0	0	0	0	2	0	0	0	0	0	0	0	0	0	0	0	0	1	1	2	2	0	5	0	0	0	2	0	5	0	0	0	0	0	0	1	0	0	0
Uncultured bacterium clone WWB-32 ammonia monooxygenase (amoA) gene, partial cds		KU165645		0	0	0	0	0	0	0	0	0	0	0	0	0	0	0	0	0	0	0	2	4	0	0	0	0	0	0	0	0	11	0	0	0	2	2	0	0	0	0	0	0	0	0	0	0	0
Uncultured bacterium clone C1G1 ammonia monooxygenase (amoA) gene, partial cds		KJ438482		0	1	0	0	0	0	0	0	6	1	0	0	0	0	1	0	0	0	0	2	0	0	1	0	0	1	0	0	0	0	0	0	0	5	3	0	0	1	0	1	0	0	0	0	0	0
Uncultured bacterium clone BN3-28 ammonia monooxygenase subunit A (amoA) gene, partial cds		KC444244		0	0	0	0	0	4	0	0	1	0	0	0	3	2	2	0	0	0	1	0	2	0	0	0	0	0	0	0	0	2	0	0	0	0	0	0	1	1	13	0	7	0	0	0	0	0
Uncultured ammonia-oxidizing bacterium clone F16 ammonia monooxygenase subunit A (amoA) gene, partial cds		KJ653004		0	0	0	0	0	0	0	0	7	0	0	0	0	0	3	0	0	0	1	0	0	0	0	0	0	0	1	0	0	0	0	0	0	1	0	0	0	7	0	0	2	0	0	0	0	0
Uncultured bacterium clone bNH89 ammonia monooxygenase subunit A (amoA) gene, partial cds		KX511376		0	1	0	0	0	3	0	1	0	0	0	0	9	1	2	0	0	1	1	0	1	0	0	0	0	0	4	0	0	0	0	0	0	0	0	0	0	1	1	4	6	0	0	0	0	0
Uncultured bacterium clone 5b10 ammonia monooxygenase (amoA) gene, partial cds		KJ093932		0	0	0	0	0	0	0	0	0	0	0	0	2	0	0	0	0	0	0	0	0	0	0	0	0	0	0	0	0	43	0	0	0	0	0	0	0	0	3	0	0	0	0	0	0	0
Uncultured soil bacterium clone B+NWC20 ammonia monooxygenase (amoA) gene, partial cds		MK822415		0	0	0	0	0	0	0	0	6	0	0	0	0	0	0	0	0	0	0	0	0	0	1	0	0	3	0	0	0	0	0	0	0	2	1	4	0	3	0	0	0	0	0	0	0	0
Uncultured ammonia-oxidizing bacterium clone AOB-5-47 ammonia monooxygenase subunit A (amoA) gene, partial cds		JQ249851		0	2	0	3	0	2	0	1	0	1	0	0	1	1	4	0	0	0	2	0	0	0	0	0	0	0	0	0	0	0	0	1	0	0	0	0	0	0	0	2	2	0	0	0	0	0
Uncultured bacterium partial amoA gene for ammonium monooxygenase subunit A, clone pGW-LT4		AM933260		0	0	0	0	0	0	0	0	5	0	0	0	0	0	0	0	0	0	0	0	1	0	1	0	0	2	1	0	0	0	0	0	0	3	1	0	3	0	0	0	0	0	0	0	0	0
Uncultured ammonia-oxidizing bacterium clone NPM-329 ammonia monooxygenase (amoA) gene, partial cds		HQ875322		0	2	3	3	0	0	0	0	0	0	0	1	1	1	0	0	0	3	1	0	0	0	1	0	0	0	0	0	0	0	0	0	0	0	0	0	0	3	0	0	3	0	0	0	0	0
Uncultured bacterium clone 201407s7-21 ammonia monooxygenase subunit A (amoA) gene, partial cds		KP903045		0	1	0	0	0	0	0	0	7	1	0	0	0	0	1	0	0	0	0	0	0	0	0	0	0	0	0	0	0	0	0	0	0	2	1	0	0	1	0	0	1	0	0	0	0	0
Uncultured bacterium clone 201407s10-4 ammonia monooxygenase subunit A (amoA) gene, partial cds		KP902993		0	0	0	0	0	0	0	0	7	0	0	0	0	0	0	0	0	0	0	0	0	0	0	0	0	1	2	0	0	2	0	0	0	5	1	0	0	0	0	0	0	0	0	0	0	0
Uncultured ammonia-oxidizing bacterium clone GAOB-C7 ammonia monooxygenase (amoA) gene, partial cds		JF936197		0	2	3	1	1	1	0	0	0	0	0	0	3	2	2	1	0	1	0	0	0	0	0	0	0	0	0	0	0	0	0	0	0	0	0	0	0	0	0	1	1	0	0	0	0	0
Uncultured ammonia-oxidizing bacterium amoA gene for ammonia monooxygenase subunit A, partial cds, isolate: DGGE band 2IR-12_andosol		AB621415		0	0	0	0	0	0	0	0	0	0	0	0	0	0	0	0	0	0	0	3	2	0	1	4	5	2	5	0	1	0	0	0	0	1	0	2	2	0	0	0	0	1	1	0	1	1
Uncultured bacterium clone RT-CLY_01 ammonia monooxygenase subunit A (amoA) gene, partial cds		DQ480816		0	0	0	0	0	0	0	0	0	0	8	0	0	0	0	0	0	0	0	0	0	0	3	0	0	0	0	0	1	0	2	0	0	0	1	0	0	0	0	0	0	3	1	4	0	0
Uncultured ammonia-oxidizing bacterium clone GHVS-N696-39 ammonia monooxygenase subunit A (amoA) gene, partial cds		KR856685		0	0	0	0	0	0	0	0	0	0	3	4	0	0	0	0	0	0	0	4	1	0	0	0	1	0	0	1	0	0	0	0	0	0	0	11	12	0	0	0	0	0	0	0	0	0
Uncultured bacterium clone BN4-112 ammonia monooxygenase subunit A (amoA) gene, partial cds		KC444465		0	4	0	0	0	0	0	0	3	1	0	0	3	0	1	0	0	0	2	0	6	0	0	5	0	0	4	0	0	1	0	0	2	0	0	0	0	0	0	4	4	0	0	0	0	0
Uncultured bacterium clone ELV.43 ammonia monooxygenase (amoA) gene, partial cds		JQ750134		0	0	0	0	0	0	0	0	0	0	1	0	0	0	0	0	0	0	0	1	4	0	2	7	0	0	1	0	0	6	0	0	0	0	0	0	0	3	0	0	0	2	0	0	0	0
Uncultured bacterium clone BU17 ammonia monooxygenase (amoA) gene, partial cds		KF619039		0	0	0	0	0	0	0	8	0	3	0	0	0	2	0	4	0	0	1	0	0	0	0	1	0	0	0	0	0	0	1	1	1	0	0	0	0	0	0	0	0	0	0	1	0	0
Uncultured ammonia-oxidizing beta proteobacterium partial amoA gene for ammonia monooxygenase subunit A, clone HH-AOB-CK-20		FN691086		0	0	0	0	0	0	0	0	0	0	3	9	0	0	0	0	0	0	0	2	0	0	0	2	1	3	0	0	2	0	0	0	0	1	4	4	0	0	0	0	0	0	0	0	0	0
Uncultured bacterium clone BN3-43 ammonia monooxygenase subunit A (amoA) gene, partial cds		KC444259		0	0	0	0	0	0	0	0	1	0	0	0	0	0	0	0	0	0	0	1	2	0	0	3	0	0	3	0	0	0	0	1	1	2	0	0	1	0	0	0	0	0	0	0	0	0
Uncultured bacterium clone B_CS_21 ammonia monooxygenase subunit A (amoA) gene, partial cds		KJ864839		0	0	0	0	0	0	0	0	0	0	0	0	0	0	0	0	0	0	0	4	3	0	0	2	12	3	4	0	0	0	0	0	0	0	2	0	0	1	0	0	0	0	0	0	0	4
Uncultured ammonia-oxidizing bacterium isolate DGGE gel band B22 ammonium monooxygenase subunit A (amoA) gene, partial cds		KF986301		0	0	0	0	0	0	0	0	0	0	0	0	0	0	0	0	0	0	0	0	13	0	0	0	0	0	5	0	0	2	0	0	0	0	0	0	0	0	0	0	0	0	0	0	0	0
Uncultured bacterium clone RT-075_08 ammonia monooxygenase subunit A (amoA) gene, partial cds		DQ480808		0	0	1	0	0	0	0	0	0	0	28	1	0	0	0	0	0	0	0	0	0	0	0	0	0	0	0	0	0	0	0	0	0	0	1	0	0	1	0	0	0	0	0	0	0	0
Uncultured ammonia-oxidizing bacterium clone GHVS-N0-37 ammonia monooxygenase subunit A (amoA) gene, partial cds		KR856543		0	0	0	0	0	0	0	0	0	0	0	0	0	0	0	0	0	0	0	1	2	0	0	0	0	0	0	0	1	0	0	0	0	0	1	7	7	0	0	0	0	0	0	0	0	0
Uncultured ammonia-oxidizing bacterium clone SXA-171 putative ammonia monooxygenase subunit A (amoA) gene, partial cds		EU625097		0	0	0	0	1	0	0	0	2	0	2	0	0	0	0	0	0	0	0	7	1	0	2	0	0	6	3	0	2	3	1	0	0	3	8	0	1	0	0	0	0	0	0	0	0	0
Uncultured ammonia-oxidizing bacterium amoA gene for ammonia monooxygenase, partial cds, isolate: DGGE band JS10		AB286838		0	0	0	0	0	0	0	0	0	0	0	0	0	0	0	0	0	0	0	1	24	0	0	0	0	0	4	1	0	3	0	0	0	2	3	0	0	0	0	0	0	0	0	0	0	0
Uncultured ammonia-oxidizing bacterium clone KAOB-F10 ammonia monooxygenase (amoA) gene, partial cds		JF936130		0	0	0	0	0	1	0	1	0	0	0	0	1	0	0	0	0	0	0	0	3	0	1	6	0	0	3	0	0	9	0	0	0	0	0	0	0	1	3	0	3	0	0	0	0	0
Uncultured ammonia-oxidizing bacterium clone HSC-AOB5-27 ammonia monooxygenase subunit A (amoA) gene, partial cds		JQ319468		0	0	0	0	1	1	7	0	0	1	1	1	0	0	0	0	0	0	0	0	1	0	0	0	0	3	1	0	4	1	3	1	1	1	2	0	0	1	0	0	0	0	0	0	0	0
Uncultured ammonia-oxidizing bacterium clone slEASLc7 ammonia monooxygenase (amoA) gene, partial cds		AY177926		0	0	0	0	0	0	0	0	3	0	0	0	0	0	0	0	0	0	0	0	3	0	0	3	1	0	2	0	0	0	0	0	0	7	0	0	2	1	0	0	0	0	0	0	0	0
Uncultured bacterium clone WH16052702048(h422)M13+_J_G08 ammonia monooxygenase subunit A (amoA) gene, partial cds		MG574805		0	0	3	1	0	0	0	0	0	0	0	0	0	0	2	0	0	2	1	0	0	0	0	0	0	0	0	0	0	0	0	0	0	0	0	0	0	3	1	2	0	0	0	0	0	0
Uncultured soil bacterium clone B+NC45 ammonia monooxygenase (amoA) gene, partial cds		MK822035		0	0	0	0	0	0	0	0	1	0	0	0	0	0	0	0	0	0	0	0	0	0	0	0	0	0	2	0	0	2	0	0	0	4	1	0	0	0	0	0	0	0	0	0	0	0
Uncultured ammonia-oxidizing bacterium clone GHVS-N348-16 ammonia monooxygenase subunit A (amoA) gene, partial cds		KR856568		0	0	0	0	0	0	0	0	0	0	0	4	0	0	0	0	0	0	0	1	0	0	0	1	0	0	0	0	0	0	0	0	0	0	1	13	16	1	0	0	0	0	0	0	0	0
Uncultured beta proteobacterium clone BamoA-H456a-17 ammonia monooxygenase subunit A (amoA) gene, partial cds		GU208059		0	0	0	0	5	0	2	0	0	0	0	0	0	0	0	1	3	0	0	0	0	0	2	0	0	0	0	0	0	0	0	1	0	0	0	0	0	0	0	0	0	1	0	0	0	0
Uncultured bacterium clone 201407s3-6 ammonia monooxygenase subunit A (amoA) gene, partial cds		KP902854		0	5	2	2	0	0	0	0	0	0	0	0	0	2	2	0	0	2	1	0	0	0	0	0	0	0	0	0	0	0	0	0	2	0	0	0	0	0	0	0	0	0	0	0	0	0
Uncultured ammonia-oxidizing bacterium clone AOBCK94 ammonia monooxygenase subunit A (amoA) gene, partial cds		JQ735311		0	0	0	0	0	0	0	0	2	0	0	0	0	0	0	0	0	0	0	5	0	0	3	0	0	0	2	0	0	0	0	0	0	2	4	0	0	0	0	0	0	0	0	0	0	0
Uncultured ammonia-oxidizing bacterium clone HMB-21 ammonia monooxygenase subunit A (amoA) gene, partial cds		KP704612		0	2	0	3	0	2	0	1	0	0	0	0	1	1	2	0	0	1	0	0	0	0	0	0	0	0	0	0	0	0	0	1	0	0	0	0	0	0	2	1	1	0	0	0	0	0
Uncultured ammonia-oxidizing bacterium clone BLSoil-NR2-47 ammonia monooxygenase (amoA) gene, partial cds		KP663219		0	0	0	0	0	0	0	0	0	0	0	5	0	0	0	0	0	0	0	0	0	1	0	1	7	2	1	0	2	0	0	0	0	0	1	1	0	1	0	0	0	3	6	0	0	2
Uncultured bacterium partial amoA gene for ammonia monooxygenase subunit A (amoA gene), clone GSWuWeiaob-16		FN691047		0	2	0	1	1	0	0	2	0	2	0	0	2	0	1	0	0	1	0	0	0	0	0	0	0	0	0	0	0	0	0	0	0	0	0	0	0	0	0	3	2	0	0	0	0	0
Uncultured beta proteobacterium clone TILL-C11 ammonia monooxygenase subunit A (amoA) gene, partial cds		JQ638775		0	0	0	0	0	0	0	0	0	0	0	0	1	0	0	0	0	0	0	0	2	0	0	0	0	0	0	0	0	14	0	0	0	0	0	0	0	0	0	0	0	0	0	0	0	0
Uncultured ammonia-oxidizing bacterium clone N1_61 ammonia monooxygenase subunit A (amoA) gene, partial cds		HM803863		0	0	0	0	0	2	0	5	0	0	0	1	1	4	1	1	0	7	0	0	0	0	0	0	0	0	0	0	0	0	0	0	0	0	0	0	0	0	1	1	0	0	0	0	0	0
Uncultured ammonia-oxidizing bacterium clone B15 ammonia monooxygenase (amoA) gene, partial cds		KX036846		0	0	0	0	0	0	0	0	1	0	0	5	0	0	0	0	0	0	0	2	0	0	0	0	0	3	1	0	2	1	0	0	0	0	2	0	0	0	0	0	0	0	0	0	0	0
Uncultured ammonia-oxidizing bacterium clone M6 ammonia monooxygenase subunit A (amoA) gene, partial cds		DQ103325		0	0	0	0	0	0	0	0	5	0	0	0	0	0	0	0	0	0	0	1	0	0	0	0	0	1	0	0	0	0	0	0	0	1	0	0	5	0	0	0	0	0	0	0	0	0
Uncultured ammonia-oxidizing bacterium clone GAOB-G5 ammonia monooxygenase (amoA) gene, partial cds		JF936185		0	0	0	0	1	0	17	0	5	0	0	0	0	0	1	0	0	0	0	0	0	0	13	0	0	2	0	0	0	0	0	0	0	0	3	0	0	0	4	0	3	0	0	0	0	0
Uncultured bacterium clone C25G1 ammonia monooxygenase (amoA) gene, partial cds		KJ438494		0	8	1	1	0	2	0	0	0	1	0	0	2	0	3	0	0	0	0	0	0	0	0	0	0	0	0	0	0	0	0	0	0	0	0	0	0	0	0	0	2	0	0	0	0	0
Uncultured ammonia-oxidizing bacterium clone PF-11 ammonia monooxygenase subunit A (amoA) gene, partial cds		HM346098		0	2	0	0	0	0	0	1	1	0	0	0	0	0	0	0	0	0	3	0	5	0	0	8	0	0	0	0	0	0	0	0	2	0	0	0	0	0	2	1	2	0	0	0	0	0
Uncultured bacterium clone 201407s3-24 ammonia monooxygenase subunit A (amoA) gene, partial cds		KP902872		0	0	0	0	0	0	0	0	0	0	0	0	0	0	3	0	0	0	0	0	0	0	0	44	0	0	0	0	0	0	0	0	0	0	0	0	0	0	1	0	0	0	0	0	0	0
Uncultured soil bacterium clone BCKC9 ammonia monooxygenase (amoA) gene, partial cds		MK821937		0	0	0	0	0	0	0	0	6	0	0	0	0	0	0	0	0	0	0	0	1	0	0	1	0	0	1	0	0	0	0	0	0	5	1	0	1	0	0	0	0	0	0	0	0	0
Uncultured ammonia-oxidizing bacterium clone N1_66 ammonia monooxygenase subunit A (amoA) gene, partial cds		HM803868		0	1	0	0	0	2	0	1	0	1	0	0	8	2	3	0	0	0	2	0	0	0	0	0	0	0	1	0	0	0	0	0	1	0	0	0	0	0	1	0	2	0	0	0	0	0
Uncultured ammonia-oxidizing bacterium clone slEASLc41 ammonia monooxygenase (amoA) gene, partial cds		AY177928		0	0	0	0	0	0	0	0	0	0	0	0	0	0	0	0	0	0	0	0	0	0	0	2	2	1	0	1	0	0	0	0	0	0	0	0	0	0	0	0	0	0	0	0	0	0
Uncultured bacterium clone UT-600_36 ammonia monooxygenase subunit A (amoA) gene, partial cds		DQ480767		0	0	0	0	0	0	0	0	0	0	0	0	0	0	0	0	0	0	0	0	0	0	0	0	1	0	0	4	0	0	0	0	0	0	0	0	0	0	0	0	0	2	2	2	0	0
Uncultured bacterium clone 9P3 AmoA (amoA) gene, partial cds		FJ158672		0	0	0	0	0	0	0	0	0	0	0	0	0	0	0	0	0	0	0	0	0	0	0	0	0	0	0	0	0	0	0	0	0	0	0	0	0	0	0	0	0	0	15	47	0	0
Uncultured bacterium clone BN1-89 ammonia monooxygenase subunit A (amoA) gene, partial cds		KC444004		0	0	0	0	0	0	0	0	3	0	0	0	1	2	0	0	0	0	2	3	0	0	1	1	2	2	1	0	0	0	3	0	1	1	0	0	0	0	0	0	0	0	0	0	0	0
Uncultured bacterium clone D17 ammonia monooxygenase (amoA) gene, partial cds		KJ717144		0	0	0	0	0	0	1	0	1	0	2	0	0	0	0	0	0	0	0	4	0	0	1	0	0	9	0	0	5	6	0	0	0	2	5	0	1	0	0	0	0	0	0	0	0	0
Uncultured bacterium clone Cl110_TRF156 ammonia monooxygenase subunit A (amoA) gene, partial cds		JN418031		0	0	0	0	0	0	0	0	0	0	0	0	0	0	0	0	0	0	0	3	0	0	0	0	4	1	0	3	0	0	0	0	0	0	1	0	0	0	0	0	0	0	5	1	2	0
Uncultured bacterium clone C27G1 ammonia monooxygenase (amoA) gene, partial cds		KJ438498		0	3	0	0	0	1	0	1	0	0	0	0	0	1	3	0	0	1	1	0	0	0	0	0	0	0	0	0	0	0	0	0	2	0	0	0	0	0	4	1	0	0	0	0	0	0
Uncultured bacterium clone AOB-AM0-6 ammonia monooxygenase subunit A (amoA) gene, partial cds		JN903153		0	1	1	0	0	1	1	1	3	3	0	0	1	2	0	3	0	0	1	0	0	0	1	0	0	0	0	0	1	0	6	3	1	0	0	0	0	1	2	0	2	0	0	0	0	0
Uncultured bacterium clone BN0-64 ammonia monooxygenase subunit A (amoA) gene, partial cds		KC443841		2	2	0	0	0	0	0	1	0	0	0	0	1	1	1	0	0	0	0	0	0	0	0	0	0	0	0	0	0	0	1	5	0	0	0	0	0	0	0	0	0	0	0	0	0	0
Uncultured bacterium clone WT-ML-20 ammonia monooxygenase subunit A (amoA) gene, partial cds		KX619985		0	0	0	0	0	0	0	0	0	0	0	0	0	0	0	0	0	0	0	0	0	0	0	9	0	0	0	0	0	0	0	0	0	0	0	0	0	0	0	0	0	0	0	0	0	0
Uncultured ammonia-oxidizing bacterium clone SAOB-A8 ammonia monooxygenase (amoA) gene, partial cds		JF936356		0	0	0	0	0	0	0	0	0	0	0	5	0	0	0	0	0	0	0	4	1	3	1	0	0	1	0	0	0	0	0	0	0	0	0	2	1	0	0	0	0	0	1	0	0	0
Uncultured bacterium clone BN0-3 ammonia monooxygenase subunit A (amoA) gene, partial cds		KC443792		0	0	0	0	0	2	0	4	0	4	0	0	1	1	0	0	0	1	1	0	0	0	0	0	0	0	0	0	0	0	1	0	0	0	0	0	0	0	0	0	0	0	0	0	0	0
Uncultured bacterium clone AOB-AM30-46 ammonia monooxygenase subunit A (amoA) gene, partial cds		JN903166		0	2	0	0	1	1	0	1	1	0	0	0	1	2	1	0	0	0	1	0	0	0	0	0	0	0	0	0	0	0	0	0	5	0	0	0	0	0	4	0	1	0	0	0	0	0
Uncultured bacterium clone Carex-aob-37 ammonia monooxygenase subunit A (amoA) gene, partial cds		KF754278		0	0	0	0	0	0	0	0	0	0	0	0	0	0	0	0	0	0	0	0	0	0	1	0	0	0	4	0	1	0	4	0	3	2	0	0	0	0	0	0	0	0	0	0	0	0
Uncultured ammonia-oxidizing bacterium clone lj-aob14 ammonia monooxygenase (amoA) gene, partial cds		KJ081658		0	0	0	0	0	1	0	0	0	0	0	0	4	0	1	0	0	0	0	0	0	0	0	0	0	0	0	0	0	0	0	0	0	0	0	0	0	2	9	1	3	0	0	0	0	0
Uncultured bacterium clone ELV.35 ammonia monooxygenase (amoA) gene, partial cds		JQ750130		0	0	0	0	0	0	0	0	0	0	0	2	0	0	0	0	0	0	0	3	0	0	0	1	2	0	3	0	1	0	0	0	0	0	2	2	1	0	0	0	0	2	2	0	1	0
Uncultured ammonia-oxidizing bacterium isolate DGGE band 4 ammonia monooxygenase (amoA) gene, partial cds		JQ990078		0	0	0	0	0	0	0	0	1	0	0	0	0	0	0	0	0	0	0	1	1	0	0	6	0	1	0	0	0	0	0	0	0	2	0	0	2	1	0	0	0	0	0	0	0	0
Uncultured bacterium partial amoA gene for ammonia monooxygenase subunit A, clone T5-719		AJ884502		0	0	0	0	0	0	0	0	0	0	0	0	0	0	0	0	0	0	0	3	0	16	0	0	0	1	0	0	3	0	0	0	0	0	1	0	0	2	0	0	0	0	0	0	0	0
Uncultured ammonia-oxidizing bacterium clone 24 ammonia monooxygenase (amoA) gene, partial cds		DQ995950		0	0	0	0	0	0	0	0	5	0	0	0	0	0	0	0	0	0	0	0	0	0	0	0	0	0	0	0	0	17	0	0	0	0	0	0	0	0	0	0	0	0	0	0	0	0
Uncultured bacterium clone B_GL_18 ammonia monooxygenase subunit A (amoA) gene, partial cds		KJ864684		0	0	0	0	0	0	0	0	0	0	0	0	0	0	0	0	0	0	0	2	0	0	0	0	0	1	0	1	0	1	0	0	0	0	3	0	0	0	0	0	0	0	0	0	3	0
Uncultured bacterium clone DL42 ammonia monooxygenase (amoA) gene, partial cds		KF619198		0	3	2	0	0	0	0	2	1	0	0	0	1	1	0	0	0	0	2	0	0	0	0	0	0	0	0	0	0	0	0	0	0	0	0	0	0	0	0	1	1	0	0	0	0	0
Uncultured bacterium clone QCS4_AOB_15 ammonia monooxygenase subunit A (amoA) gene, partial cds		JX010841		0	0	0	0	0	0	0	1	6	0	0	0	4	2	0	1	0	0	1	0	2	0	0	2	0	0	0	0	0	3	0	0	0	1	0	0	0	1	1	0	0	0	0	0	0	0
Uncultured ammonia-oxidizing bacterium clone N1_19 ammonia monooxygenase subunit A (amoA) gene, partial cds		HM803824		0	0	0	0	0	1	0	2	0	0	0	0	1	1	1	0	0	0	2	0	0	0	0	0	0	0	0	0	0	0	0	0	0	0	0	0	0	1	1	1	0	0	0	0	0	0
Uncultured bacterium clone Cl123_TRF61 ammonia monooxygenase subunit A (amoA) gene, partial cds		JN418044		0	2	0	0	0	3	0	0	1	2	0	0	1	0	3	0	0	0	0	0	0	0	0	0	0	0	0	0	0	0	0	0	1	0	0	0	0	2	5	2	0	0	0	0	0	0
Uncultured beta proteobacterium clone HT-AOB-71 ammonia monooxygenase subunit A (amoA) gene, partial cds		KM520880		0	0	0	0	0	1	0	0	0	0	0	0	3	0	3	0	0	3	4	0	0	0	0	0	0	0	0	0	0	0	0	0	0	0	0	0	0	1	0	0	0	0	0	0	0	0
Uncultured bacterium clone BD-5 ammonia monooxygenase alpha subunit (amoA) gene, partial cds		KF041737		0	0	0	0	0	0	0	0	0	0	0	1	0	0	0	0	0	0	0	2	2	0	1	2	0	1	0	0	0	1	0	0	0	4	0	0	2	0	0	0	0	0	0	0	0	0
Uncultured bacterium clone Cl128_TRF61 ammonia monooxygenase subunit A (amoA) gene, partial cds		JN418049		0	1	0	0	0	1	0	0	0	1	0	0	0	3	0	0	0	1	2	0	0	0	0	0	0	0	1	0	0	0	1	0	6	0	0	0	0	4	1	2	2	0	0	0	0	0
Uncultured ammonia-oxidizing bacterium clone a12 ammonia monooxygenase subunit A (amoA) gene, partial cds		GU183764		0	1	0	3	0	0	0	0	2	0	0	0	2	0	1	0	0	1	1	0	0	0	0	0	0	0	0	0	0	0	0	0	1	0	0	0	0	0	1	0	2	0	0	0	0	0
Uncultured ammonia-oxidizing bacterium clone BLSoil-NR2-41 ammonia monooxygenase (amoA) gene, partial cds		KP663213		0	0	0	0	0	0	0	0	0	0	0	0	0	0	0	0	0	0	0	7	0	0	4	0	0	0	0	0	0	0	0	0	0	4	6	1	0	0	0	0	0	0	0	0	0	0
Uncultured bacterium clone RT-075_05 ammonia monooxygenase subunit A (amoA) gene, partial cds		DQ480807		0	0	0	0	0	0	0	0	0	0	0	0	0	0	0	0	0	0	0	0	7	0	0	1	0	0	0	0	0	0	0	0	0	0	0	0	0	0	0	0	0	0	0	0	0	0
Uncultured ammonia-oxidizing bacterium clone slEASLc18 ammonia monooxygenase (amoA) gene, partial cds		AY177925		0	0	0	0	0	0	0	0	0	0	0	0	0	0	0	0	0	0	0	0	0	0	0	1	3	0	0	1	0	0	0	0	0	0	1	0	0	0	0	0	0	0	0	0	1	1
Uncultured bacterium clone AOB11_5 ammonia monooxygenase (amoA) gene, partial cds		MG132132		0	0	0	0	0	0	0	0	0	0	2	0	0	0	0	0	0	0	0	6	0	0	2	1	1	7	0	0	1	0	0	0	0	3	4	0	3	0	0	0	0	13	0	0	0	0
Uncultured bacterium clone BN1-125 ammonia monooxygenase subunit A (amoA) gene, partial cds		KC444039		0	0	0	0	1	1	1	4	0	2	0	0	1	0	0	2	0	0	1	0	0	0	0	0	0	0	0	0	0	0	2	0	0	0	0	0	0	0	0	1	0	0	0	0	0	0
Uncultured bacterium clone AOB-Z44-D07 ammonia monooxygenase subunit A (amoA) gene, partial cds		MH316810		0	0	0	0	0	0	0	0	0	0	0	0	0	0	0	0	0	0	0	0	3	0	2	0	0	0	1	0	0	1	0	0	0	0	0	0	0	0	0	0	0	0	0	0	0	0
Uncultured bacterium clone BN4-63 ammonia monooxygenase subunit A (amoA) gene, partial cds		KC444419		0	0	0	0	0	0	0	0	0	0	0	0	1	0	0	0	0	3	0	0	0	0	0	0	0	0	3	0	0	0	0	0	0	2	0	0	0	8	0	2	0	0	0	0	0	0
Uncultured ammonia-oxidizing bacterium clone AOB-HM1-24 ammonia monooxygenase subunit A (amoA) gene, partial cds		JX140612		0	0	0	0	0	6	0	0	0	1	0	0	4	0	2	0	0	1	0	0	0	0	0	0	0	0	0	0	0	0	0	0	0	0	0	0	0	0	2	1	0	0	0	0	0	0
Uncultured bacterium clone 10-13 ammonia monooxygenase subunit A (amoA) gene, partial cds		KF003450		0	0	0	0	0	1	0	3	1	0	0	0	1	4	0	0	0	0	1	0	0	0	1	0	0	0	1	1	0	0	1	1	1	0	1	0	0	0	0	0	0	0	0	0	0	0
Uncultured bacterium clone B3 ammonia monooxygenase subunit A (amoA) gene, partial cds		EU616585		0	0	0	0	3	0	0	1	0	0	0	0	0	1	0	0	0	0	0	0	1	0	0	0	0	0	0	0	0	4	1	0	0	0	0	0	0	0	2	0	0	0	0	0	0	0
Uncultured ammonia-oxidizing bacterium clone PF-143 ammonia monooxygenase subunit A (amoA) gene, partial cds		HM346090		0	3	5	2	0	1	0	1	0	0	0	0	2	0	1	0	0	1	0	1	0	0	0	0	0	0	0	0	0	0	0	2	0	0	0	0	0	1	0	0	0	0	0	0	0	0
Uncultured beta proteobacterium clone BamoA-H123a-14 ammonia monooxygenase subunit A (amoA) gene, partial cds		GU207969		1	0	1	1	0	0	4	0	1	2	0	0	0	0	0	0	1	1	2	0	0	0	0	0	0	0	0	0	0	0	0	0	0	0	0	0	0	0	0	0	0	0	0	0	0	0
Uncultured bacterium clone AOB-N2-18 ammonia monooxygenase (amoA) gene, partial cds		KM250582		0	0	0	0	0	0	0	0	0	0	5	0	0	0	0	0	0	0	0	5	1	0	0	0	0	1	2	0	11	0	0	0	0	1	4	0	0	1	0	0	0	0	0	0	0	0
Uncultured bacterium clone BN1-39 ammonia monooxygenase subunit A (amoA) gene, partial cds		KC443955		0	1	2	1	1	1	0	1	0	1	0	0	0	1	0	2	0	1	1	0	0	0	0	0	0	0	0	0	0	0	0	2	0	0	0	0	0	0	0	0	0	0	0	0	0	0
Uncultured ammonia-oxidizing bacterium clone BLSoil-CF-8 ammonia monooxygenase (amoA) gene, partial cds		KP662982		0	0	0	0	0	0	0	0	0	0	0	2	0	0	0	0	0	0	0	2	2	0	0	2	0	3	1	0	0	0	0	0	0	3	2	2	1	0	0	0	0	0	0	0	0	0
Uncultured bacterium clone CL29 ammonia monooxygenase (amoA) gene, partial cds		KF619094		0	0	2	3	1	1	0	3	0	0	0	0	1	1	1	0	0	4	0	0	0	0	0	0	0	0	0	0	0	0	0	2	1	0	0	0	0	0	0	0	2	0	0	0	0	0
Uncultured ammonia-oxidizing bacterium isolate DGGE gel band B23 ammonium monooxygenase subunit A (amoA) gene, partial cds		KF986302		0	0	0	0	0	0	0	0	2	3	0	0	0	0	3	0	0	0	0	0	0	0	0	0	0	0	0	0	0	0	0	0	1	0	0	0	0	0	3	0	0	0	0	0	0	0
Uncultured ammonia-oxidizing bacterium clone BLSoil-CFM-17 ammonia monooxygenase (amoA) gene, partial cds		KP663038		0	0	0	0	0	0	0	0	0	0	0	0	0	0	0	0	0	0	0	0	4	0	0	4	2	3	0	0	0	0	0	0	0	2	0	0	4	0	0	0	0	0	0	0	0	0
Uncultured bacterium partial amoA gene for ammonia monooxygenase subunit A, clone T2-495		AJ884488		0	0	0	0	0	0	0	0	0	0	0	0	0	0	0	0	0	0	0	2	0	1	0	0	3	0	1	0	1	0	0	0	0	0	0	0	0	0	0	0	0	1	1	1	3	1
Uncultured ammonia-oxidizing bacterium clone KAOB-B9 ammonia monooxygenase (amoA) gene, partial cds		JF936094		0	1	0	0	0	2	0	0	0	0	0	0	0	3	0	0	0	0	0	0	0	0	0	0	0	0	0	0	0	0	0	0	7	0	0	0	0	1	5	0	3	0	0	0	0	0
Uncultured bacterium clone BN4-48 ammonia monooxygenase subunit A (amoA) gene, partial cds		KC444405		0	0	0	0	0	0	0	0	0	0	0	0	0	0	0	0	0	0	0	0	3	0	0	0	0	0	11	0	0	0	0	0	0	2	0	0	3	0	1	0	0	0	0	0	0	0
Uncultured ammonia-oxidizing bacterium clone BLSoil-NR-14 ammonia monooxygenase (amoA) gene, partial cds		KP663083		0	0	0	0	0	0	0	0	4	0	0	0	0	0	0	0	0	0	0	0	8	0	0	1	0	0	2	0	0	0	0	0	0	3	0	0	1	0	0	0	0	0	0	0	0	0
Uncultured bacterium clone BN3-30 ammonia monooxygenase subunit A (amoA) gene, partial cds		KC444246		0	0	0	0	0	0	0	0	6	0	0	0	0	0	0	0	0	0	1	0	1	0	0	0	0	0	0	0	0	1	0	0	0	1	0	0	0	0	1	0	0	0	0	0	0	0
Uncultured ammonia-oxidizing beta proteobacterium clone Y17S-33 ammonium monooxygenase subunit A (amoA) gene, partial cds		HQ340308		0	0	0	0	0	0	0	0	0	0	7	0	0	0	0	0	0	0	0	0	0	0	0	0	0	0	0	0	0	0	0	0	0	0	0	4	13	0	0	0	0	0	0	0	0	1
Uncultured bacterium clone OTU26 ammonia monooxygenase (amoA) gene, partial cds		MK214750		0	1	0	0	0	1	0	0	0	1	0	0	3	1	0	1	0	1	1	0	0	0	0	0	0	0	0	0	0	0	0	0	0	0	0	0	0	0	0	1	0	0	0	0	0	0
Uncultured bacterium clone Cl80_TRF156 ammonia monooxygenase subunit A (amoA) gene, partial cds		JN418113		0	2	0	1	0	0	0	1	0	0	0	0	0	0	0	0	0	0	1	0	4	0	0	0	0	0	3	0	0	0	0	0	0	1	0	0	0	2	0	0	0	0	0	0	0	0
Uncultured bacterium clone CL20 ammonia monooxygenase (amoA) gene, partial cds		KF619085		0	0	0	0	0	0	0	1	0	1	0	0	0	0	0	1	0	0	0	1	0	0	0	0	0	0	1	0	0	1	1	1	0	1	1	0	0	0	0	1	0	0	0	0	0	0
Uncultured bacterium clone B_SC_47 ammonia monooxygenase subunit A (amoA) gene, partial cds		KJ864522		0	0	0	0	0	2	0	1	0	0	0	0	0	2	0	1	0	2	1	0	0	0	0	0	0	0	0	0	0	1	0	1	2	0	0	0	0	0	1	2	0	0	0	0	0	0
Uncultured ammonia-oxidizing bacterium clone VAOB-F6 ammonia monooxygenase (amoA) gene, partial cds		JF936434		0	0	0	0	0	0	0	0	0	0	0	0	0	0	0	0	0	0	0	3	1	0	0	2	2	0	1	0	0	0	0	0	0	0	4	0	2	0	0	0	0	0	4	1	2	1
Uncultured ammonia-oxidizing bacterium clone LAOB-H5 ammonia monooxygenase (amoA) gene, partial cds		JF936659		0	0	0	0	0	0	1	3	0	1	0	0	0	1	0	0	0	1	1	0	0	0	0	0	0	0	0	0	0	0	0	1	0	0	0	0	0	0	1	1	0	0	0	0	0	0
Uncultured bacterium clone Pasture AOB 39 ammonia monooxygenase subunit A (amoA) gene, partial cds		KY775484		0	0	0	0	0	0	0	0	0	0	0	1	0	0	0	0	0	0	0	0	1	0	0	1	0	0	0	0	0	2	0	0	0	3	2	2	12	0	0	0	0	0	0	0	0	0
Uncultured bacterium clone BD-18 ammonia monooxygenase alpha subunit (amoA) gene, partial cds		KF041750		0	0	0	0	0	0	0	0	0	0	0	0	0	0	0	0	0	0	0	0	5	0	0	0	0	0	4	0	0	3	0	0	0	0	0	0	0	0	0	0	0	0	0	0	0	0
Uncultured bacterium clone wyADH1 AmoA gene, partial cds		FJ447351		0	2	1	5	0	1	0	0	0	0	0	0	0	0	2	1	0	0	0	0	0	0	0	0	0	0	0	0	0	0	0	0	0	0	0	0	0	0	0	0	0	0	0	0	0	0
Uncultured ammonia-oxidizing bacterium clone NLT-B-6 ammonia monooxygenase subunit A (amoA) gene, partial cds		KC454057		0	0	0	0	0	5	0	2	0	3	0	0	2	2	0	0	0	0	4	0	0	0	0	0	0	0	0	0	0	0	0	0	3	0	0	0	0	0	1	0	5	0	0	0	0	0
Uncultured bacterium clone AOB-AM30-49 ammonia monooxygenase subunit A (amoA) gene, partial cds		JN903167		0	1	0	0	0	0	1	3	1	0	0	0	2	0	0	1	0	0	1	0	0	0	0	0	0	0	0	0	0	0	6	0	0	0	1	0	0	0	0	0	2	0	0	0	0	0
Uncultured bacterium clone AOB000011-DJF ammonia monooxygenase subunit A (amoA) gene, partial cds		KY287547		0	0	0	0	0	0	0	0	0	0	0	0	0	0	0	0	0	0	0	0	7	0	0	0	0	0	3	0	0	2	0	0	0	1	0	0	0	0	0	0	0	0	0	0	0	0
Uncultured bacterium clone Cl77_TRF157 ammonia monooxygenase subunit A (amoA) gene, partial cds		JN418111		0	0	0	0	0	0	0	1	0	1	0	0	1	0	0	1	0	0	1	0	0	0	1	0	0	0	0	0	0	3	0	0	0	0	1	0	0	1	0	0	0	0	0	0	0	0
Uncultured ammonia-oxidizing bacterium clone BLSoil-NR3-24 ammonia monooxygenase (amoA) gene, partial cds		KP663247		0	0	0	0	0	0	0	0	0	0	0	0	0	0	0	0	0	0	0	2	0	0	0	3	3	1	2	0	0	1	1	0	0	1	2	1	1	0	0	0	0	0	0	0	1	0
Uncultured ammonia-oxidizing bacterium clone DAOB-F2 ammonia monooxygenase (amoA) gene, partial cds		JF936291		0	0	0	0	0	0	0	0	0	0	0	0	0	0	0	0	0	0	0	0	0	0	0	0	0	1	0	2	0	0	0	0	0	0	0	0	0	0	0	0	0	0	3	0	0	0
Uncultured ammonia-oxidizing bacterium clone SXA-561 putative ammonia monooxygenase subunit A (amoA) gene, partial cds		EU625007		0	0	0	0	0	0	0	0	0	0	0	6	0	0	0	0	0	0	0	2	0	0	0	0	0	2	0	0	0	0	0	0	0	0	0	2	2	0	0	0	0	0	0	0	0	0
Uncultured ammonia-oxidizing bacterium isolate DGGE band 3 ammonia monooxygenase (amoA) gene, partial cds		JQ990077		0	1	0	5	0	1	0	0	1	0	0	0	0	2	2	0	0	0	1	0	0	0	0	0	0	0	0	0	0	0	1	0	0	0	0	0	0	1	0	0	1	0	0	0	0	0
Uncultured bacterium clone NB-CT-82 ammonia monooxygenase subunit A (amoA) gene, partial cds		KC010732		0	0	0	0	0	0	0	0	0	0	0	0	0	0	0	0	0	0	0	0	0	0	0	0	0	0	0	0	0	0	0	0	0	0	0	0	0	0	0	0	0	0	1	10	0	0
Uncultured ammonia-oxidizing bacterium amoA gene for ammonia monooxygenase subunit A, partial cds, clone: CT-SS-AOB-9		AB524534		0	0	0	0	0	0	0	0	0	0	10	0	0	0	0	0	0	0	0	0	0	0	0	0	0	0	0	0	0	0	0	0	0	0	0	1	16	0	0	0	0	0	0	0	0	0
Uncultured ammonia-oxidizing bacterium clone AS20c85 ammonia monooxygenase (amoA) gene, partial cds		HQ168254		0	0	0	1	0	0	0	0	1	1	0	0	2	0	4	0	0	0	2	0	0	0	0	1	0	0	0	0	0	0	3	0	2	0	0	0	0	0	2	3	2	0	0	0	0	0
Uncultured ammonia-oxidizing bacterium clone GAOB-A7 ammonia monooxygenase (amoA) gene, partial cds		JF936195		4	0	5	0	0	0	1	0	1	0	0	0	0	0	0	0	0	0	0	0	0	0	0	0	0	0	2	0	0	0	1	3	2	0	0	0	0	0	1	0	0	0	0	0	0	0
Uncultured bacterium clone CL36 ammonia monooxygenase (amoA) gene, partial cds		KF619101		0	0	0	1	0	2	0	0	0	0	0	0	0	0	0	0	0	3	0	0	0	0	0	0	0	0	0	0	0	0	0	0	0	0	0	0	0	4	3	2	0	0	0	0	0	0
Uncultured bacterium clone AZPa10 ammonia monooxygenase (amoA) gene, partial cds		AY186234		0	2	0	0	0	0	0	0	3	0	0	0	8	0	0	0	0	1	0	0	0	0	0	0	0	0	0	0	0	0	0	0	0	1	0	0	0	0	3	4	0	0	0	0	0	0
Uncultured ammonia-oxidizing bacterium clone T03_AOB_3(2) ammonia monooxygenase subunit A (amoA) gene, partial cds		KX585882		0	0	0	0	0	0	0	0	0	0	0	0	0	0	0	0	0	0	0	1	0	0	0	2	0	3	2	0	0	1	0	0	0	0	0	3	0	0	0	0	0	0	0	0	0	0
Uncultured ammonia-oxidizing bacterium amoA gene for ammonia monooxygenase subunit A, partial cds, clone: UAS-020-OTU.11		AB474975		0	0	0	0	0	0	0	0	0	0	6	0	0	0	0	0	0	0	0	2	1	0	3	0	0	6	0	0	3	0	0	0	0	2	1	0	0	1	0	1	0	1	0	0	0	0
Uncultured ammonia-oxidizing bacterium clone AOB_S9-3-6 ammonia monooxygenase subunit A (amoA) gene, partial cds		HM537678		0	0	0	0	0	0	0	0	0	0	3	0	0	0	0	0	0	0	0	0	0	5	0	0	0	1	0	0	1	0	0	0	0	0	0	0	0	0	0	0	0	2	0	0	0	0
Uncultured bacterium clone 17-90 ammonia monooxygenase subunit A (amoA) gene, partial cds		KF003790		0	0	0	0	0	1	0	1	2	1	0	0	0	0	0	0	0	0	0	0	1	0	2	1	0	0	0	0	0	1	0	0	0	0	0	0	0	3	1	0	3	0	0	0	0	0
Uncultured ammonia-oxidizing bacterium clone BLSoil-CFM-11 ammonia monooxygenase (amoA) gene, partial cds		KP663032		0	0	0	0	0	0	0	0	0	0	0	0	0	0	0	0	0	0	0	0	0	0	0	0	1	0	0	0	0	0	0	0	0	0	0	0	0	0	0	0	0	0	0	0	0	0
Uncultured soil bacterium partial amoA gene for ammonia monooxygenase, clone SC-MGR-P2K136		AJ538143		0	1	0	1	0	1	1	0	1	0	0	0	7	1	1	0	0	1	0	0	0	0	0	0	0	0	0	0	0	0	0	0	0	0	0	0	0	1	3	4	2	0	0	0	0	0
Uncultured ammonia-oxidizing bacterium clone LSoil-NR1-13 ammonia monooxygenase (amoA) gene, partial cds		KP663132		0	0	0	0	0	1	0	0	0	0	0	0	0	0	0	0	0	0	0	1	1	0	1	0	0	0	6	0	0	0	0	0	0	2	0	0	0	0	0	0	0	0	0	0	0	0
Uncultured ammonia-oxidizing bacterium clone M2 ammonia monooxygenase subunit A (amoA) gene, partial cds		DQ103321		0	0	0	0	0	0	0	0	3	0	0	0	0	0	0	0	0	0	0	1	1	0	0	0	0	0	0	0	0	0	0	0	0	2	0	0	3	0	0	0	0	0	0	0	0	0
Uncultured Nitrosospira sp. clone NJ-OTU-5 amoA (amoA) gene, partial cds		JX112638		0	0	0	0	2	0	18	0	0	0	0	0	0	0	0	0	0	0	0	0	0	0	3	0	0	0	0	1	0	0	0	0	0	0	0	0	0	0	0	0	0	5	0	0	0	0
Uncultured ammonia-oxidizing bacterium clone OTU-16 ammonia monooxygenase subunit A (amoA) gene, partial cds		KT831983		0	0	0	0	0	0	0	0	1	0	0	1	0	0	0	0	0	0	0	0	4	0	0	10	0	0	0	0	0	2	0	0	0	0	0	0	0	0	0	0	0	0	0	0	0	0
Uncultured soil bacterium clone B+NA49 ammonia monooxygenase (amoA) gene, partial cds		MK822003		0	1	0	0	1	0	0	0	0	1	0	0	0	1	1	0	0	2	0	0	0	0	0	0	0	0	0	0	0	0	0	0	0	0	0	0	0	0	0	2	0	0	0	0	0	0
Uncultured bacterium clone CL2 ammonia monooxygenase (amoA) gene, partial cds		KF619067		0	2	2	1	0	1	0	0	0	0	0	0	0	1	1	1	0	3	1	0	0	0	0	0	0	0	0	0	0	0	0	0	2	0	0	0	0	0	0	1	0	0	0	0	0	0
Uncultured ammonia-oxidizing bacterium GMSc38 ammonia monooxygenase (amoA) gene, partial cds		AY249687		0	0	1	0	0	0	0	0	0	0	0	0	0	0	0	0	2	0	0	0	0	0	0	0	0	0	3	0	0	0	2	0	0	0	1	0	0	0	0	0	0	1	0	0	0	0
Uncultured ammonia-oxidizing bacterium clone BAOB-G6 ammonia monooxygenase (amoA) gene, partial cds		JF936542		0	0	0	0	0	0	0	0	0	0	0	0	0	0	0	0	0	0	0	0	1	0	0	1	5	0	0	0	0	0	0	0	0	0	0	0	0	0	0	0	0	0	0	0	1	0
Uncultured ammonia-oxidizing bacterium clone AOB-CK1-116 ammonia monooxygenase subunit A (amoA) gene, partial cds		JX140580		0	0	0	0	0	0	0	0	6	0	0	0	0	0	0	0	0	0	0	0	0	0	0	0	0	0	0	0	0	0	0	0	0	0	0	0	0	4	1	13	1	0	0	0	0	0
Uncultured bacterium clone BN0-4 ammonia monooxygenase subunit A (amoA) gene, partial cds		KC443793		0	0	0	0	0	0	0	0	0	0	0	0	0	0	0	0	0	0	0	0	0	0	0	0	0	0	0	0	0	4	0	0	0	4	0	0	0	0	0	0	0	0	0	0	0	0
Uncultured ammonia-oxidizing bacterium clone Agb13c8 ammonia monooxygenase (amoA) gene, partial cds		AY098868		0	0	0	0	0	0	0	0	2	0	0	0	0	0	0	0	0	0	0	0	1	0	0	6	0	0	0	0	1	0	0	0	0	0	0	1	1	1	0	0	0	0	0	0	0	0
Uncultured bacterium clone 11-52 ammonia monooxygenase subunit A (amoA) gene, partial cds		KF003513		0	0	0	0	0	2	0	2	0	1	0	0	0	0	1	2	0	1	1	0	0	0	0	0	0	0	0	0	0	1	2	0	0	0	0	0	0	0	0	0	0	0	0	0	0	0
Uncultured ammonia-oxidizing bacterium clone NPM-413 ammonia monooxygenase (amoA) gene, partial cds		HQ875332		0	0	2	0	0	1	0	0	0	0	0	0	2	0	1	0	0	0	1	0	0	0	0	0	0	0	0	0	0	0	0	0	0	0	0	0	0	2	0	1	0	0	0	0	0	0
Uncultured ammonia-oxidizing bacterium clone P1_53 ammonia monooxygenase subunit A (amoA) gene, partial cds		HM803905		0	0	1	1	1	1	0	0	0	0	0	0	3	3	0	0	0	0	0	0	0	0	0	0	0	0	0	0	0	0	0	0	1	0	0	0	0	0	3	0	4	0	0	0	0	0
Uncultured bacterium partial amoA gene for ammonium monooxygenase subunit A, clone pLT17		AM933246		0	0	0	0	0	0	0	0	0	0	0	0	0	0	0	0	0	0	0	0	0	0	0	0	0	0	1	0	5	0	0	0	0	1	1	0	0	0	0	0	0	0	0	0	0	0
Uncultured ammonia-oxidizing bacterium clone AOBPB69 ammonia monooxygenase subunit A (amoA) gene, partial cds		JQ735388		0	1	0	1	0	0	0	1	0	0	0	0	2	0	1	0	0	4	1	0	0	0	0	0	0	0	0	0	0	0	0	0	0	0	0	0	0	0	0	0	0	0	0	0	0	0
Uncultured ammonia-oxidizing bacterium clone BLSoil-NoF-19 ammonia monooxygenase (amoA) gene, partial cds		KP662942		0	0	0	0	0	0	0	0	0	0	0	0	0	0	0	0	0	0	0	0	0	0	0	0	0	0	2	0	0	0	3	0	1	1	0	0	0	0	0	0	0	0	0	0	0	0
Uncultured ammonia-oxidizing bacterium clone GAOB-F11 ammonia monooxygenase (amoA) gene, partial cds		JF936232		0	0	0	0	0	0	0	0	9	0	0	0	0	0	0	0	0	0	0	0	0	0	0	0	0	0	0	0	0	0	0	0	0	2	0	0	0	1	0	1	1	0	0	0	0	0
Uncultured ammonia-oxidizing bacterium clone WAOB-D10 ammonia monooxygenase (amoA) gene, partial cds		JF936488		0	0	0	0	0	0	0	0	0	0	0	1	0	0	0	0	0	0	0	2	0	0	0	0	1	1	1	1	5	0	0	0	0	0	3	3	0	0	0	0	0	2	1	0	0	0
Uncultured bacterium clone AOB_D6_26 ammonia monooxygenase subunit A (amoA) gene, partial cds		KJ583804		0	0	0	0	0	0	0	0	0	1	0	0	0	0	0	0	0	0	0	0	0	0	0	8	0	0	1	0	0	0	0	0	0	0	0	0	0	0	0	0	0	0	0	0	0	0
Uncultured bacterium clone BN3-131 ammonia monooxygenase subunit A (amoA) gene, partial cds		KC444340		0	0	0	0	0	0	0	0	0	0	0	0	0	0	0	0	0	0	0	0	9	0	0	0	0	0	0	0	0	0	0	0	0	0	0	0	0	0	0	0	0	0	0	0	0	0
Uncultured bacterium clone AOB-AM120-14 ammonia monooxygenase subunit A (amoA) gene, partial cds		JN903202		0	0	0	0	0	0	0	0	0	0	0	0	0	0	0	0	0	0	0	0	4	0	0	3	0	0	0	0	0	0	0	0	0	0	0	2	17	0	0	0	0	0	0	0	0	0
Uncultured ammonia-oxidizing bacterium clone BLSoil-CFM-5 ammonia monooxygenase (amoA) gene, partial cds		KP663026		0	0	0	0	0	0	0	0	0	0	0	0	0	0	0	0	0	0	0	1	5	0	0	2	0	0	0	0	0	0	0	0	0	0	0	3	0	0	0	0	0	0	0	0	0	0
Uncultured ammonia-oxidizing bacterium clone LAOB-A8 ammonia monooxygenase (amoA) gene, partial cds		JF936578		0	0	0	0	0	0	0	0	0	0	0	0	0	0	0	0	0	0	0	0	4	0	0	1	0	0	2	0	0	3	0	0	2	1	0	0	0	1	2	0	1	0	0	0	0	0
Uncultured bacterium clone WH16052702223(h647)M13+_J_F06 ammonia monooxygenase subunit A (amoA) gene, partial cds		MG574819		0	0	0	0	0	1	0	0	0	0	0	0	11	1	2	0	0	0	0	0	0	0	0	0	0	0	0	0	0	0	0	0	0	0	0	0	0	2	5	3	1	0	0	0	0	0
Uncultured bacterium clone BN0-102 ammonia monooxygenase subunit A (amoA) gene, partial cds		KC443879		0	0	0	0	8	0	0	1	0	0	0	0	0	0	0	0	0	0	0	0	0	0	0	0	0	0	0	0	0	0	0	0	0	0	0	0	0	0	0	0	0	0	0	0	0	0
Uncultured ammonia-oxidizing bacterium clone NLT-B-1 ammonia monooxygenase subunit A (amoA) gene, partial cds		KC454052		0	1	0	0	0	0	0	1	0	0	0	0	3	3	0	0	0	0	0	0	1	0	0	0	0	0	0	0	0	2	0	0	1	0	0	0	0	0	3	0	0	0	0	0	0	0
Uncultured bacterium clone BSW1-7 ammonia monooxygenase subunit A (amoA) gene, partial cds		KT323469		0	1	2	3	0	2	0	1	0	1	0	0	3	0	2	0	0	0	3	0	0	0	0	0	0	0	0	0	0	0	0	0	1	0	0	0	0	0	0	1	1	0	0	0	0	0
Uncultured bacterium clone BN4-35 ammonia monooxygenase subunit A (amoA) gene, partial cds		KC444393		0	0	0	0	0	0	0	0	0	0	0	0	0	0	0	0	0	0	0	0	5	0	0	2	0	0	0	0	0	0	0	0	0	1	0	0	0	0	0	0	0	0	0	0	0	0
Uncultured beta proteobacterium clone HT-AOB-90 ammonia monooxygenase subunit A (amoA) gene, partial cds		KM520895		0	0	0	0	0	0	0	0	2	0	0	0	0	3	0	0	0	0	0	0	0	0	0	0	0	0	0	0	0	0	0	0	0	0	0	0	0	1	12	7	0	0	0	0	0	0
Uncultured ammonia-oxidizing bacterium clone BLSoil-CF-14 ammonia monooxygenase (amoA) gene, partial cds		KP662988		0	0	0	0	0	0	0	0	0	0	0	0	0	0	0	0	0	0	0	0	0	0	0	0	6	0	0	0	0	0	0	0	0	0	0	0	0	0	0	0	0	0	0	0	0	1
Uncultured ammonia-oxidizing bacterium clone P1_32 ammonia monooxygenase subunit A (amoA) gene, partial cds		HM803893		0	0	0	0	0	0	0	0	0	0	0	0	0	0	0	0	0	0	0	1	0	0	1	0	0	1	0	1	1	0	0	0	0	0	0	0	0	0	0	0	0	0	1	0	2	0
Uncultured ammonia-oxidizing bacterium clone LSoil-NR1-12 ammonia monooxygenase (amoA) gene, partial cds		KP663131		0	0	0	0	0	0	0	0	0	0	0	0	0	0	0	0	0	0	0	2	0	0	0	0	1	0	3	1	0	1	0	0	0	3	0	1	1	0	0	0	0	1	0	0	0	0
Uncultured beta proteobacterium clone BamoA-H123b-7 ammonia monooxygenase subunit A (amoA) gene, partial cds		GU207991		0	0	0	0	0	0	3	0	0	0	0	0	0	0	0	0	0	0	0	0	0	0	0	0	0	0	0	1	0	0	0	10	0	0	0	0	0	0	0	0	0	0	0	0	0	0
Uncultured ammonia-oxidizing bacterium amoA gene for ammonia monooxygenase subunit A, partial cds, clone: UAS-020-OTU.10		AB474974		0	0	0	0	0	0	0	0	0	0	0	0	0	0	0	0	0	0	0	1	0	0	0	0	0	1	0	0	0	1	0	0	0	4	1	0	0	0	0	0	0	0	0	0	0	0
UNVERIFIED: Uncultured bacterium clone LAB-34 ammonia monooxygenase-like (amoA) gene, partial sequence		KU165560		0	0	0	0	0	0	0	0	0	0	0	1	0	0	0	0	0	0	0	0	2	0	0	0	0	0	1	0	0	0	0	0	0	1	3	2	2	0	0	0	0	0	0	0	0	0
Uncultured ammonia-oxidizing bacterium clone AOB-FM3-4 ammonia monooxygenase subunit A (amoA) gene, partial cds		JX140598		0	0	0	0	0	0	0	1	0	0	0	0	3	1	1	0	0	0	3	0	0	0	0	0	0	0	0	0	0	0	0	0	1	0	0	0	0	6	2	0	2	0	0	0	0	0
Uncultured bacterium clone BSW2-13 ammonia monooxygenase subunit A (amoA) gene, partial cds		KT323513		0	0	0	0	0	0	0	0	1	0	0	1	0	0	0	0	0	0	0	0	0	0	0	0	0	0	0	0	0	0	0	0	0	1	2	0	0	0	0	0	0	0	0	0	0	0
Uncultured bacterium clone Thermopsis-aob-14 ammonia monooxygenase subunit A (amoA) gene, partial cds		KF754296		0	0	0	0	0	0	1	0	0	0	1	0	0	0	0	1	2	0	0	0	0	0	0	0	0	0	0	0	0	1	0	0	0	0	0	0	0	0	0	0	0	0	0	0	0	0
Uncultured ammonia-oxidizing bacterium clone AOB-HM1-42 ammonia monooxygenase subunit A (amoA) gene, partial cds		JX140617		0	0	0	0	3	2	0	1	0	1	0	0	2	1	1	1	0	0	0	0	0	0	0	0	0	0	0	0	0	0	0	0	0	0	0	0	0	0	0	2	4	0	0	0	0	0
Uncultured soil bacterium partial amoA gene for ammonia monooxygenase, clone SC-MGR-P2K127		AJ538133		0	0	0	0	0	0	0	0	0	0	0	0	0	0	0	0	0	0	0	0	0	0	1	0	0	0	2	0	4	0	0	0	0	2	6	0	0	0	0	0	0	0	0	0	0	0
Uncultured ammonia-oxidizing bacterium clone AOB-HM3-80 ammonia monooxygenase subunit A (amoA) gene, partial cds		JX140556		0	0	0	0	0	0	0	0	0	2	0	0	0	1	3	0	0	0	1	0	0	0	0	0	0	0	0	0	0	0	0	0	0	0	0	0	0	0	1	1	0	0	0	0	0	0
Uncultured bacterium clone BN1-12 ammonia monooxygenase subunit A (amoA) gene, partial cds		KC443934		0	0	0	0	0	0	0	1	2	1	0	0	0	0	0	0	0	0	0	1	1	0	0	0	0	0	0	0	0	0	0	0	0	1	0	0	0	0	0	0	0	0	0	0	0	0
Uncultured ammonia-oxidizing bacterium clone BLSoil-NR4-21 ammonia monooxygenase (amoA) gene, partial cds		KP663292		0	0	0	0	0	0	0	0	1	0	0	1	0	0	0	0	0	0	0	1	0	0	1	0	0	0	2	0	0	2	0	0	0	2	0	0	0	0	0	0	0	0	0	0	0	0
Uncultured bacterium clone BSW2-28 ammonia monooxygenase subunit A (amoA) gene, partial cds		KT323528		0	0	0	0	0	0	0	0	0	0	0	0	1	1	0	0	0	0	2	0	0	0	0	0	0	0	0	0	0	0	0	0	1	1	0	0	0	2	1	1	1	0	0	0	0	0
Uncultured ammonia-oxidizing bacterium clone GAOB-E8 ammonia monooxygenase (amoA) gene, partial cds		JF936207		0	1	1	2	1	0	0	0	0	1	0	0	0	0	0	0	0	3	2	0	0	0	0	0	0	0	0	0	0	0	0	0	2	0	0	0	0	1	0	0	0	1	0	0	0	0
Uncultured bacterium clone AU40 ammonia monooxygenase (amoA) gene, partial cds		KF618981		0	0	0	0	0	0	0	0	0	0	0	0	0	0	4	0	0	0	0	0	0	0	0	0	0	0	0	0	0	0	0	0	2	0	0	0	0	1	0	1	0	0	0	0	0	0
Uncultured bacterium clone ELV.D1 ammonia monooxygenase (amoA) gene, partial cds		JQ750091		0	0	0	0	0	0	0	0	0	0	0	0	0	0	0	0	0	0	0	0	1	0	2	4	0	0	3	0	0	2	0	0	0	0	0	0	0	2	0	0	0	0	0	0	0	0
Uncultured bacterium clone B_CT10_3 AmoA gene, partial cds		KX346698		0	0	0	0	0	0	0	0	0	0	0	0	0	0	0	0	0	0	0	0	8	0	0	0	0	0	0	0	0	0	0	0	0	0	0	0	0	0	0	0	0	0	0	0	0	0
Uncultured bacterium clone WH16051800642(f170)M13+_J_D08 ammonia monooxygenase subunit A (amoA) gene, partial cds		MG574739		0	0	0	0	2	2	0	4	0	1	0	0	4	0	0	0	0	1	0	0	0	0	0	0	0	0	0	0	0	0	0	0	1	0	0	0	0	0	1	1	2	0	0	0	0	0
Uncultured ammonia-oxidizing bacterium clone BLSoil-CFM-9 ammonia monooxygenase (amoA) gene, partial cds		KP663030		0	0	0	0	0	0	0	0	0	0	0	0	0	0	0	0	0	0	0	2	0	0	0	0	0	1	0	0	0	0	0	0	0	0	2	2	1	0	0	0	0	0	0	0	0	0
Uncultured soil bacterium clone BCKC45 ammonia monooxygenase (amoA) gene, partial cds		MK822340		0	0	1	2	0	2	0	0	0	0	0	0	0	0	1	0	0	0	0	0	0	0	0	0	0	0	0	0	0	0	0	0	0	0	0	0	0	0	1	0	1	0	0	0	0	0
Uncultured bacterium clone Cl115_TRF156 ammonia monooxygenase subunit A (amoA) gene, partial cds		JN418036		0	0	0	0	0	0	0	0	0	0	0	0	0	0	0	0	0	0	0	0	0	0	0	0	2	0	0	0	0	0	0	0	0	0	0	0	0	0	0	0	0	0	0	0	0	1
Uncultured bacterium clone GQ-AOB-OTU2 ammonia monooxygenase (amoA) gene, partial cds		MK732053		0	0	0	0	0	0	0	0	2	0	0	0	0	0	2	0	0	0	1	1	0	0	0	0	0	0	0	0	0	0	0	0	0	1	0	0	0	1	0	0	0	0	0	0	0	0
Uncultured bacterium clone B5-12 ammonia monooxygenase subunit A (amoA) gene, partial cds		KJ660872		0	0	1	0	0	1	0	1	0	0	0	0	1	0	2	0	0	3	1	0	0	0	0	0	0	0	0	0	0	0	0	0	0	0	0	0	0	0	0	1	0	0	0	0	0	0
Uncultured soil bacterium clone BC0_A1 ammonia monooxygenase subunit A (amoA) gene, partial cds		EF468660		0	0	0	0	0	0	0	0	0	0	0	0	0	0	0	0	0	0	0	0	0	0	3	0	0	0	1	1	0	0	0	0	0	0	4	0	0	1	0	0	0	1	0	0	0	0
Uncultured ammonia-oxidizing bacterium clone NM-177 ammonia monooxygenase (amoA) gene, partial cds		HQ875307		0	2	0	0	0	1	0	3	0	0	0	0	4	0	0	1	0	2	0	0	0	0	0	0	0	0	0	0	0	0	0	0	2	0	0	0	0	1	1	2	2	0	0	0	0	0
Uncultured soil bacterium clone B+NA13 ammonia monooxygenase (amoA) gene, partial cds		MK821973		0	0	0	0	0	0	0	0	0	0	0	1	0	0	0	0	0	0	0	0	1	0	0	0	0	1	1	0	1	3	0	0	0	0	1	0	0	0	0	0	0	0	0	0	0	0
Uncultured beta proteobacterium clone HT-AOB-87 ammonia monooxygenase subunit A (amoA) gene, partial cds		KM520893		0	0	0	0	0	1	0	0	0	0	0	0	1	0	0	0	0	0	0	0	0	0	0	0	0	0	2	0	0	1	0	0	0	0	0	0	0	0	1	0	1	0	0	0	0	0
Uncultured ammonia-oxidizing bacterium GMSc22 ammonia monooxygenase (amoA) gene, partial cds		AY249680		0	0	0	0	0	0	0	0	0	0	0	1	0	0	0	0	0	0	0	1	0	1	1	0	4	1	0	0	1	0	0	0	0	0	0	1	0	0	0	0	0	0	0	0	0	0
Uncultured beta proteobacterium clone HT-AOB-112 ammonia monooxygenase subunit A (amoA) gene, partial cds		KM520913		0	0	0	0	0	0	0	0	1	0	0	0	0	0	0	0	0	0	0	0	0	0	0	7	0	0	0	0	0	0	0	0	0	1	0	0	0	0	0	1	0	0	0	0	0	0
Uncultured bacterium clone DU23 ammonia monooxygenase (amoA) gene, partial cds		KF619222		0	0	0	0	0	0	0	1	1	0	0	0	0	0	2	0	0	0	0	0	1	0	0	0	0	0	0	0	0	1	0	0	2	0	0	0	0	3	0	0	0	0	0	0	0	0
Uncultured soil bacterium partial mRNA for ammonia monooxygenase subunit A, clone BC-10 (amoA gene)		FM866467		0	1	0	0	0	0	0	0	0	0	0	0	3	1	0	0	0	1	0	0	0	0	0	0	0	0	0	0	0	0	0	0	1	0	0	0	0	6	2	2	1	0	0	0	0	0
Uncultured ammonia-oxidizing bacterium slGMSt25c9 ammonia monooxygenase (amoA) gene, partial cds		AY249701		0	0	0	0	0	0	0	0	0	0	3	0	0	0	0	0	0	0	0	5	2	0	0	0	0	6	0	0	2	1	0	0	0	0	0	0	0	0	0	0	0	0	0	0	0	0
Uncultured ammonia-oxidizing bacterium clone SAOB-E8 ammonia monooxygenase (amoA) gene, partial cds		JF936359		1	1	0	0	0	0	0	0	0	0	0	0	0	0	0	0	0	1	0	0	0	0	0	0	0	0	0	0	0	0	0	0	0	1	0	0	0	0	0	0	0	0	0	0	0	0
Uncultured bacterium clone BN1-93 ammonia monooxygenase subunit A (amoA) gene, partial cds		KC444008		0	0	0	0	0	2	0	0	0	0	0	0	0	0	0	0	0	1	0	0	0	0	0	0	0	0	0	0	0	0	1	0	2	0	0	0	0	0	0	0	0	0	0	0	0	0
Uncultured ammonia-oxidizing bacterium clone AOB-2-1 ammonia monooxygenase subunit A (amoA) gene, partial cds		JQ249852		0	1	0	0	0	0	0	0	0	0	0	0	0	0	1	0	0	1	0	0	0	0	0	0	0	0	0	0	0	0	0	0	0	0	0	0	0	3	2	1	0	0	0	0	0	0
Uncultured bacterium clone CSu-17 AmoA (amoA) gene, partial cds		MF117575		0	0	0	0	0	0	0	0	0	2	0	0	0	0	0	0	0	0	0	0	0	0	0	3	0	0	0	0	0	0	0	0	1	0	0	0	0	1	3	0	0	0	0	0	0	0
Uncultured bacterium clone AOB-D6-32 ammonia monooxygenase (amoA) gene, partial cds		KP197606		0	0	0	0	0	0	0	0	0	0	0	0	0	0	0	0	0	0	0	5	0	0	0	0	0	1	0	0	0	0	0	0	0	0	0	1	0	0	0	0	0	0	0	0	0	0
Uncultured ammonia-oxidizing bacterium clone DAOB-A4 ammonia monooxygenase (amoA) gene, partial cds		JF936245		0	0	0	0	0	0	0	0	0	0	1	2	0	0	0	0	0	0	0	1	0	0	0	0	0	0	0	0	0	0	0	0	0	0	0	2	11	0	0	0	0	0	0	0	0	0
unidentified bacterium partial amoA gene for ammonia monooxygenase subunit A, isolate E-255K		AJ317948		0	0	0	0	0	0	0	0	0	0	0	0	0	0	0	0	0	0	0	0	0	0	0	0	1	0	0	0	0	0	0	0	0	0	0	0	0	0	0	0	0	0	0	0	0	0
Uncultured ammonia-oxidizing bacterium clone AOBPB115 ammonia monooxygenase subunit A (amoA) gene, partial cds		JQ735431		0	0	0	0	0	0	0	0	0	0	0	0	0	0	0	0	0	0	0	1	0	0	2	0	0	0	2	0	0	0	0	0	0	2	2	0	0	0	0	0	0	0	0	0	0	0
Uncultured bacterium clone AOB-AM60-8 ammonia monooxygenase subunit A (amoA) gene, partial cds		JN903168		0	0	1	0	0	0	0	0	0	0	0	0	0	0	0	0	0	0	0	4	0	0	2	0	0	2	0	0	2	0	1	0	0	0	5	0	1	0	2	0	0	0	0	0	0	0
Uncultured bacterium clone BA-23 ammonia monooxygenase alpha subunit (amoA) gene, partial cds		KF041666		0	0	0	0	0	1	0	0	0	2	0	0	3	0	0	1	0	1	0	0	0	0	0	0	0	0	0	0	0	0	0	0	0	0	0	0	0	0	0	0	0	0	0	0	0	0
Uncultured ammonia-oxidizing bacterium clone DAOB-B1 ammonia monooxygenase (amoA) gene, partial cds		JF936251		0	0	0	0	0	0	0	1	0	0	0	0	1	4	1	0	0	0	1	0	0	0	1	0	0	0	0	0	0	0	0	0	0	0	0	0	0	1	1	0	0	0	0	0	0	0
Uncultured soil bacterium clone LE3c5 ammonia monooxygenase (amoA) gene, partial cds		DQ396811		0	0	0	0	0	0	0	0	0	0	0	10	0	0	0	0	0	0	0	2	0	0	0	0	0	1	0	0	0	0	0	0	0	0	0	1	0	0	0	0	0	0	0	0	0	0
Uncultured bacterium clone AU9 ammonia monooxygenase (amoA) gene, partial cds		KF618950		0	1	1	2	0	0	0	0	0	0	0	0	0	0	0	0	0	0	0	0	0	0	0	0	0	0	0	0	0	0	0	0	2	0	0	0	0	0	0	0	1	0	0	0	0	0
Uncultured bacterium clone AOB-U2-16w-26 ammonia monooxygenase subunit A (amoA) gene, partial cds		JQ955246		0	0	0	0	0	0	0	0	0	2	0	0	0	5	0	0	0	0	0	0	0	0	0	0	0	0	0	0	0	0	0	0	0	0	0	0	0	0	0	0	0	0	0	0	0	0
Uncultured ammonia-oxidizing bacterium amoA gene for ammonia monooxygenase subunit A, partial cds, clone: UAS-020-OTU.01-(10)		AB474965		0	0	0	0	0	0	0	0	0	0	0	0	0	0	0	0	0	0	0	0	0	0	0	0	0	0	0	0	0	0	0	0	0	0	3	0	0	0	0	0	0	0	0	0	1	0
Uncultured bacterium clone PP_H1 ammonia monooxygenase (amoA) gene, partial cds		KM087215		0	0	0	0	0	0	0	0	0	0	0	0	0	0	0	0	0	0	0	1	0	3	0	0	1	0	0	0	3	0	0	0	0	0	1	0	0	0	0	0	0	0	0	0	1	0
Uncultured bacterium clone B125 ammonia monooxygenase alpha (amoA) gene, partial cds		KM460432		0	0	0	0	0	0	0	0	6	0	0	0	0	0	1	0	0	0	0	0	2	0	0	0	0	0	0	0	0	0	0	0	0	0	0	0	0	0	0	0	0	0	0	0	0	0
Uncultured bacterium clone FQ-13C-LF-11 ammonia monooxygenase subunit A (amoA) gene, partial cds		HQ678235		0	2	0	1	0	0	0	0	1	0	0	0	2	4	0	0	0	0	0	0	0	0	0	0	0	0	0	0	0	0	0	0	0	0	0	0	0	0	0	3	0	0	0	0	0	0
Uncultured bacterium clone AOB59 ammonia monooxygenase subunit A (amoA) gene, partial cds		KX137098		0	0	0	0	0	0	0	1	2	1	0	0	0	0	0	0	1	1	0	0	0	0	0	0	0	0	0	0	0	0	0	0	0	0	0	0	0	0	0	0	1	0	0	0	0	0
Nitrosospira sp. Nsp40 ammonia monooxygenase (amoA) gene, partial cds		AY123840		0	0	0	0	0	0	0	0	0	0	0	0	0	0	0	0	0	0	0	0	0	0	0	0	0	0	0	0	0	0	0	0	0	0	0	0	29	0	0	0	0	0	0	0	0	0
Uncultured ammonia-oxidizing bacterium clone JXB-B4 ammonia monooxygenase (amoA) gene, partial cds		KP698901		0	0	0	0	0	0	0	0	1	0	0	0	0	0	0	0	0	0	0	0	4	0	0	4	0	0	0	0	0	0	0	0	0	0	0	0	1	0	0	0	0	0	0	0	0	0
Uncultured ammonia-oxidizing bacterium clone BLSoil-NR2-22 ammonia monooxygenase (amoA) gene, partial cds		KP663194		0	0	0	0	0	0	0	0	0	0	0	0	0	0	0	0	0	0	0	0	0	0	3	0	0	0	6	0	0	0	0	0	0	2	0	0	0	0	0	0	0	0	0	0	0	0
Unidentified bacterium clone 8-14 ammonia monooxygenase (AmoA) gene, partial cds		AY667593		0	0	0	0	0	0	0	0	0	0	0	0	0	0	0	0	0	0	0	1	0	0	0	0	0	0	2	0	0	1	0	0	0	2	0	0	1	0	0	0	0	0	0	0	0	0
Uncultured bacterium clone DL2 ammonia monooxygenase (amoA) gene, partial cds		KF619158		0	0	0	0	0	0	0	0	0	0	0	0	0	1	0	0	0	1	1	0	0	0	0	0	0	0	0	0	0	0	0	0	0	0	0	0	0	0	0	0	0	0	0	0	0	0
Uncultured ammonia-oxidizing bacterium clone AOBPB13 ammonia monooxygenase subunit A (amoA) gene, partial cds		JQ735400		0	0	0	0	0	0	0	0	0	0	0	0	0	0	4	0	0	0	1	0	0	0	0	0	0	0	0	0	0	0	0	0	0	0	0	0	0	0	2	0	2	0	0	0	0	0
Uncultured bacterium clone AOB-N1-13 ammonia monooxygenase (amoA) gene, partial cds		KM250535		0	1	0	0	0	1	2	0	1	1	0	0	0	1	0	4	0	0	0	0	0	0	1	0	0	0	0	0	0	0	1	0	0	0	1	0	0	0	0	0	0	0	0	0	0	0
Uncultured ammonia-oxidizing bacterium clone BLSoil-NR3-34 ammonia monooxygenase (amoA) gene, partial cds		KP663257		0	0	0	0	0	0	0	0	1	0	0	0	0	0	0	0	0	0	0	0	3	0	0	3	0	0	0	0	0	0	0	0	0	0	1	0	0	0	0	0	0	0	0	0	0	0
Uncultured bacterium clone BS1_2_6 ammonia monooxygenase subunit A (amoA) gene, partial cds		MF566844		0	0	0	0	0	0	0	0	1	0	0	0	0	0	0	0	0	0	0	0	6	0	0	0	0	0	0	0	0	0	0	0	0	0	0	0	0	0	0	0	0	0	0	0	0	0
Uncultured bacterium clone B118 ammonia monooxygenase alpha (amoA) gene, partial cds		KM460425		0	0	0	0	0	0	0	0	0	0	0	0	0	0	0	0	0	0	0	2	4	0	0	0	0	4	0	0	0	0	0	0	0	0	5	0	0	0	0	0	0	0	0	0	0	0
Uncultured ammonia-oxidizing bacterium clone DAOB-E4 ammonia monooxygenase (amoA) gene, partial cds		JF936282		0	0	0	0	0	0	0	0	0	0	0	0	0	0	0	0	0	0	0	0	0	0	0	1	0	0	4	0	0	0	0	0	2	1	0	0	0	0	0	0	0	0	0	0	0	0
Uncultured beta proteobacterium clone TILL-D1 ammonia monooxygenase subunit A (amoA) gene, partial cds		JQ638765		0	0	0	0	0	0	0	0	0	0	0	0	0	0	0	0	0	0	0	0	0	0	0	0	0	0	0	0	0	0	0	0	0	0	0	0	6	0	0	0	0	0	0	0	0	0
Uncultured ammonia-oxidizing bacterium clone DAOB-A2 ammonia monooxygenase (amoA) gene, partial cds		JF936243		0	0	0	0	0	0	0	0	0	0	0	2	0	0	0	0	0	0	0	0	0	0	0	0	2	0	0	0	0	1	0	0	0	0	0	0	9	0	0	0	0	0	0	0	0	0
Uncultured ammonia-oxidizing bacterium clone SXA-569 putative ammonia monooxygenase subunit A (amoA) gene, partial cds		EU625013		0	0	0	0	0	0	0	0	0	0	0	0	0	0	0	0	0	0	0	5	3	0	0	1	0	4	0	0	2	6	0	0	0	0	0	0	1	0	0	0	1	0	0	0	0	0
Uncultured ammonia-oxidizing bacterium isolate DGGE gel band AOB-16 ammonia monooxygenase subunit A (amoA) gene, partial cds		JF264791		0	0	0	0	0	0	0	0	0	0	0	0	0	0	0	0	0	0	0	0	0	0	0	5	4	0	0	0	1	0	0	0	0	0	0	0	0	0	0	0	0	0	0	0	0	0
Uncultured ammonia-oxidizing bacterium clone WAOB-E5 ammonia monooxygenase (amoA) gene, partial cds		JF936491		0	0	0	0	0	0	0	0	0	0	0	0	0	0	0	0	0	0	0	1	0	0	1	0	3	2	0	2	0	0	0	0	0	0	0	0	0	0	0	0	0	0	0	0	0	0
Uncultured ammonia-oxidizing bacterium KMSt10c32 ammonia monooxygenase (amoA) gene, partial cds		AY249668		0	0	0	0	0	1	0	1	0	1	0	0	0	0	0	0	0	1	0	0	0	0	1	0	0	0	0	0	0	1	1	0	1	0	0	0	0	0	0	0	0	0	0	0	0	0
Uncultured ammonia-oxidizing bacterium clone BLSoil-NR5-11 ammonia monooxygenase (amoA) gene, partial cds		KP663326		0	0	0	0	0	0	0	0	0	0	0	0	0	0	0	0	0	0	0	0	0	0	0	0	8	0	2	0	0	0	0	0	0	1	0	0	0	0	0	0	0	0	0	0	0	3
Uncultured ammonia-oxidizing bacterium clone CQ4-AOB ammonia monooxygenase subunit A (amoA) gene, partial cds		MG913907		0	0	0	0	0	0	0	0	0	0	0	0	0	0	0	0	0	0	0	0	0	0	0	15	0	0	0	0	0	0	0	0	0	0	0	0	0	0	0	0	0	0	0	0	0	0
Uncultured bacterium clone 18-30 ammonia monooxygenase subunit A (amoA) gene, partial cds		KF003814		0	0	0	0	0	0	0	0	0	0	0	0	0	0	0	0	0	0	0	1	2	0	0	0	0	0	4	0	1	2	0	0	0	3	0	0	1	0	0	0	0	0	0	0	0	0
Uncultured bacterium clone B1001 ammonia monooxygenase subunit A (amoA) gene, partial cds		JQ260742		0	0	0	0	0	0	0	0	2	0	0	0	0	0	0	0	0	0	1	1	0	0	0	0	0	0	0	0	0	0	0	0	2	1	1	1	0	1	1	0	0	0	0	0	0	0
Uncultured bacterium clone amoA_OTU_6 ammonium monooxygenase (amoA) gene, partial cds		KM031796		0	0	0	0	0	4	0	0	0	1	0	0	0	1	1	0	0	3	0	0	0	0	0	0	0	0	0	0	0	0	0	0	0	0	0	0	0	2	0	0	0	0	0	0	0	0
Uncultured ammonia-oxidizing bacterium clone H2 ammonia monooxygenase subunit A (amoA) gene, partial cds		HQ638913		0	0	0	0	0	0	0	0	0	0	0	0	0	0	0	0	0	0	0	1	0	0	0	0	0	0	0	0	0	0	0	0	0	0	1	0	0	0	0	0	0	1	0	0	0	0
Uncultured bacterium clone B_JX_35 ammonia monooxygenase subunit A (amoA) gene, partial cds		KJ864556		0	0	0	0	0	0	0	0	0	0	0	0	0	0	0	0	0	0	0	0	0	0	0	0	0	1	0	3	0	0	0	0	0	0	0	0	0	0	0	0	0	2	2	0	1	0
Uncultured bacterium clone 18-24 ammonia monooxygenase subunit A (amoA) gene, partial cds		KF003809		0	1	0	0	0	3	0	0	1	0	0	0	1	2	1	0	0	0	0	0	0	0	1	0	0	0	0	0	0	0	0	0	1	0	0	0	0	0	2	0	0	0	0	0	0	0
Uncultured beta proteobacterium clone HT-AOB-93 ammonia monooxygenase subunit A (amoA) gene, partial cds		KM520897		0	0	0	0	0	0	0	1	0	0	0	0	0	0	0	0	0	0	0	0	0	0	0	1	0	0	0	0	0	0	0	0	1	0	0	0	0	1	0	0	0	0	0	0	0	0
Uncultured soil bacterium clone LE3c29 ammonia monooxygenase (amoA) gene, partial cds		DQ396821		0	0	0	0	0	0	0	0	0	0	0	0	0	0	0	0	0	0	0	4	0	0	0	0	0	0	0	0	0	0	0	0	0	0	1	0	5	1	0	0	0	0	0	0	0	0
Uncultured ammonia-oxidizing bacterium clone BLSoil-CFM-8 ammonia monooxygenase (amoA) gene, partial cds		KP663029		0	0	0	0	0	0	0	0	0	0	0	0	0	0	0	0	0	0	0	0	3	0	0	0	0	1	0	0	0	0	0	0	0	0	0	0	1	0	0	0	0	0	0	0	0	0
Uncultured ammonia-oxidizing bacterium clone LSoil-NR1-27 ammonia monooxygenase (amoA) gene, partial cds		KP663146		0	0	0	0	0	0	0	1	0	1	0	0	2	2	2	0	0	0	1	0	0	0	0	0	0	0	0	0	0	0	0	0	0	0	0	0	0	1	0	1	2	0	0	0	0	0
Uncultured bacterium clone B_SC_50 ammonia monooxygenase subunit A (amoA) gene, partial cds		KJ864525		0	1	0	0	0	1	0	0	0	0	0	0	2	1	0	1	0	0	1	0	0	0	0	0	0	0	0	0	0	0	0	0	0	0	0	0	0	1	0	0	1	0	0	0	0	0
Uncultured bacterium clone BSW2-15 ammonia monooxygenase subunit A (amoA) gene, partial cds		KT323515		0	0	0	0	0	0	0	0	2	0	0	0	0	0	0	0	0	0	0	0	0	0	0	0	0	0	0	0	0	0	0	0	0	0	0	0	0	0	0	0	0	0	0	0	0	0
Uncultured bacterium clone 13-29 ammonia monooxygenase subunit A (amoA) gene, partial cds		KF003583		0	0	0	0	0	0	0	0	0	0	2	0	0	0	0	0	2	0	0	0	0	0	0	0	0	0	0	0	0	0	0	0	0	0	0	0	0	0	0	0	0	2	0	0	0	0
Uncultured bacterium clone BN1-157 ammonia monooxygenase subunit A (amoA) gene, partial cds		KC444068		0	1	1	2	0	0	0	0	0	0	0	0	0	0	1	0	0	0	0	0	0	0	0	0	0	0	0	0	0	0	0	0	0	0	0	0	0	0	0	0	1	0	0	0	0	0
Uncultured ammonia-oxidizing bacterium clone BLSoil-NoF-27 ammonia monooxygenase (amoA) gene, partial cds		KP662950		0	0	0	0	0	0	0	0	0	0	0	0	0	0	0	0	0	0	0	1	0	6	0	0	0	0	0	0	0	0	0	0	0	0	1	0	0	0	0	0	0	0	0	0	0	0
		nohit CL01944		0	0	0	0	0	0	0	0	0	0	0	0	0	0	0	0	0	0	0	0	0	0	0	0	0	0	0	0	0	0	0	0	0	0	0	0	0	0	0	0	0	1	7	0	1	0
Uncultured ammonia-oxidizing bacterium clone N1_71 ammonia monooxygenase subunit A (amoA) gene, partial cds		HM803874		0	0	0	0	0	0	0	0	0	0	0	0	0	0	5	0	0	0	0	0	0	0	0	0	0	0	0	0	0	0	0	0	0	0	0	0	0	1	0	1	0	0	0	0	0	0
Uncultured bacterium clone BN3-41 ammonia monooxygenase subunit A (amoA) gene, partial cds		KC444257		0	0	0	0	0	0	0	0	0	0	0	0	0	0	0	0	0	0	0	0	3	0	0	0	0	0	7	0	0	0	0	0	0	0	0	0	0	0	0	0	0	0	0	0	0	0
Uncultured ammonia-oxidizing bacterium clone SC-30P2-15 ammonia monooxygenase subunit A (amoA) gene, partial cds		KJ908151		0	0	0	0	0	0	0	0	0	2	0	0	0	0	3	0	0	0	0	0	0	0	0	0	0	0	0	0	0	0	0	0	0	0	0	0	0	0	1	0	4	0	0	0	0	0
Uncultured bacterium clone AOB22 ammonia monooxygenase subunit A (amoA) gene, partial cds		KX137061		0	0	0	0	0	0	0	0	0	0	0	0	0	0	0	0	0	0	0	0	2	0	0	0	0	0	2	0	0	0	0	0	0	0	0	0	0	0	0	0	0	0	0	0	0	0
Uncultured ammonia-oxidizing bacterium clone SXA-226 putative ammonia monooxygenase subunit A (amoA) gene, partial cds		EU625112		0	0	0	0	0	0	0	0	2	0	0	0	0	0	0	0	0	0	0	0	2	0	0	0	0	1	0	0	0	0	0	0	0	1	0	0	2	0	0	0	0	0	0	0	0	0
Uncultured ammonia-oxidizing bacterium isolate DGGE gel band M24 ammonia monooxygenase subunit A (amoA) gene, partial cds		HQ414521		0	0	0	0	1	1	0	0	0	0	0	0	1	3	1	0	0	0	0	0	0	0	0	0	0	0	0	0	0	0	0	0	0	0	0	0	0	0	5	0	1	0	0	0	0	0
Uncultured bacterium clone BU37 ammonia monooxygenase (amoA) gene, partial cds		KF619059		0	4	0	1	0	0	0	0	0	0	0	0	0	0	0	0	0	0	0	0	0	0	0	0	0	0	0	0	0	0	0	0	1	0	0	0	0	0	0	1	0	0	0	0	0	0
Uncultured ammonia-oxidizing bacterium clone SAOB-A10 ammonia monooxygenase (amoA) gene, partial cds		JF936368		0	0	0	0	0	0	0	0	0	0	1	0	0	0	0	0	0	0	0	0	0	0	0	0	0	0	2	0	1	0	0	0	0	0	0	0	0	0	0	0	0	1	0	0	0	0
Uncultured soil bacterium clone B-WA23 ammonia monooxygenase (amoA) gene, partial cds		MK822432		0	2	0	1	0	0	0	1	0	0	0	0	0	0	0	0	0	0	0	0	0	0	0	0	0	0	0	0	0	0	0	0	0	0	0	0	0	0	0	0	0	0	0	0	0	0
Uncultured soil bacterium clone B+NC15 ammonia monooxygenase (amoA) gene, partial cds		MK822012		0	0	0	0	0	0	0	1	0	0	0	0	0	0	0	0	0	2	0	0	0	0	0	0	0	0	0	0	0	1	0	3	0	0	1	0	0	0	0	0	0	0	0	0	0	0
Uncultured bacterium clone B78 ammonia monooxygenase alpha (amoA) gene, partial cds		KM460547		0	0	0	0	1	0	0	0	0	1	0	0	0	2	0	7	0	0	0	0	0	0	0	0	0	0	0	0	0	0	0	0	0	0	0	0	0	0	0	0	0	0	0	0	0	0
Uncultured ammonia-oxidizing bacterium clone BAOB-B6 ammonia monooxygenase (amoA) gene, partial cds		JF936558		0	0	0	0	0	0	0	0	0	0	0	0	0	0	0	0	0	0	0	0	0	0	0	0	0	0	0	0	0	0	0	0	0	0	0	0	22	0	0	0	0	0	0	0	0	0
Uncultured ammonia-oxidizing beta proteobacterium partial amoA gene for ammonia monooxygenase subunit A, clone HH-AOB-MNP-r17		FN691235		0	0	0	0	0	0	0	0	0	0	0	0	0	0	0	0	0	0	0	0	0	0	0	0	0	0	0	0	0	0	0	0	0	0	0	0	0	0	0	0	0	0	0	0	0	0
Uncultured bacterium clone BN3-150 ammonia monooxygenase subunit A (amoA) gene, partial cds		KC444356		0	0	0	0	0	0	0	0	0	0	0	0	0	0	0	0	0	0	0	0	2	0	0	1	0	0	0	0	0	0	0	0	0	0	0	0	1	0	0	0	0	0	0	0	0	0
Uncultured bacterium clone LT-CLY_16 ammonia monooxygenase subunit A (amoA) gene, partial cds		DQ480870		0	0	0	0	0	0	0	0	4	0	0	0	0	0	0	0	0	0	0	0	2	0	1	0	0	0	0	0	0	0	0	0	0	0	0	0	0	0	0	0	0	0	0	0	0	0
Uncultured ammonia-oxidizing bacterium clone GAOB-H3 ammonia monooxygenase (amoA) gene, partial cds		JF936171		0	1	1	0	1	0	0	1	1	0	0	0	0	1	0	0	0	0	2	0	0	0	1	0	0	0	1	0	0	0	0	0	0	0	0	0	0	0	0	0	0	0	0	0	0	0
Uncultured bacterium clone B_GL_23 ammonia monooxygenase subunit A (amoA) gene, partial cds		KJ864701		0	0	0	0	0	0	0	0	0	1	0	0	1	0	0	0	0	0	0	0	0	0	0	0	0	0	0	0	0	0	0	0	1	0	0	0	0	1	0	0	0	0	0	0	0	0
Uncultured bacterium clone AOB-H3-D12 ammonia monooxygenase subunit A (amoA) gene, partial cds		MH316808		0	1	0	0	0	1	0	0	0	0	0	0	0	0	1	0	0	3	0	0	0	0	0	0	0	0	0	0	0	0	0	0	0	0	0	0	0	0	0	3	1	0	0	0	0	0
Uncultured bacterium clone AOB-BC14 ammonia monooxygenase subunit A (amoA) gene, partial cds		MF616088		0	0	0	0	0	0	0	0	0	0	0	0	2	0	1	0	0	0	0	0	0	0	0	0	0	0	0	0	0	0	0	0	0	0	0	0	0	1	1	1	0	0	0	0	0	0
Uncultured ammonia-oxidizing bacterium clone KAOB-B3 ammonia monooxygenase (amoA) gene, partial cds		JF936089		0	0	0	0	0	1	0	0	0	0	0	0	2	1	0	0	0	0	0	0	0	0	0	0	0	0	1	0	0	1	0	0	0	0	0	0	0	0	1	0	1	0	0	0	0	0
Uncultured ammonia-oxidizing bacterium clone 4D-22 ammonia monooxygenase subunit A (amoA) gene, partial cds		JF500124		0	0	0	0	0	0	0	0	3	0	0	0	0	0	0	0	0	0	0	0	2	0	0	0	0	0	0	0	0	0	0	0	0	2	0	0	0	1	0	0	0	0	0	0	0	0
Uncultured ammonia-oxidizing bacterium clone ESNW2-1 ammonia monooxygenase subunit A (amoA) gene, partial cds		KF743990		0	0	0	0	0	0	0	0	1	0	0	0	0	0	0	0	0	0	0	0	0	0	0	7	0	0	0	0	0	0	0	0	0	1	0	0	0	0	0	0	0	0	0	0	0	0
Uncultured bacterium clone ATB-2 ammonia monooxygenase alpha subunit (amoA) gene, partial cds		KU253850		0	0	0	0	0	0	0	0	0	1	0	0	0	0	1	0	0	0	1	0	0	0	0	0	0	0	0	0	0	0	0	0	0	0	0	0	0	2	3	0	0	0	0	0	0	0
Uncultured ammonia-oxidizing bacterium clone BLSoil-NR4-24 ammonia monooxygenase (amoA) gene, partial cds		KP663295		0	0	0	0	0	0	0	0	0	0	0	0	0	0	0	0	0	0	0	3	1	0	2	0	0	0	0	0	1	0	0	0	0	0	5	0	1	0	0	0	0	4	0	0	0	0
Uncultured bacterium clone SWB-17 ammonia monooxygenase (amoA) gene, partial cds		KU165071		0	0	0	0	0	0	0	0	0	0	0	0	0	0	0	0	0	0	0	0	0	0	0	0	0	0	0	0	0	0	0	0	0	6	0	0	0	0	0	0	0	0	0	0	0	0
Uncultured ammonia-oxidizing bacterium amoA gene for ammonia monooxygenase subunit A, partial cds, clone: NZ 4B 4		AB503375		0	0	0	0	0	0	0	0	0	0	0	0	0	0	0	0	0	0	0	1	0	0	1	0	0	1	0	0	1	0	0	0	0	0	1	0	0	0	0	0	0	0	0	0	0	0
Uncultured soil bacterium clone B-WA44 ammonia monooxygenase (amoA) gene, partial cds		MK822438		0	0	0	0	0	0	0	0	0	0	0	0	0	0	1	0	0	0	0	0	0	0	0	0	0	0	0	0	0	0	0	1	0	0	0	0	0	0	0	0	0	0	0	0	0	0
Uncultured bacterium clone BN1-34 ammonia monooxygenase subunit A (amoA) gene, partial cds		KC443953		0	6	0	0	0	0	0	0	0	0	0	0	0	0	0	0	0	0	0	0	0	0	0	0	0	0	0	0	0	2	0	0	0	0	0	0	0	0	0	0	0	0	0	0	0	0
Uncultured bacterium clone PWT1-67 ammonia monooxygenase alpha subunit (amoA) gene, partial cds		AY944216		0	0	0	0	0	0	0	0	0	0	0	0	0	0	0	0	0	0	0	1	0	0	1	0	0	0	0	0	1	2	1	0	0	0	3	0	0	1	0	0	0	0	0	0	0	0
Uncultured bacterium clone B_JX_51 ammonia monooxygenase subunit A (amoA) gene, partial cds		KJ864574		0	0	0	0	0	0	0	0	0	0	0	1	0	0	0	0	0	0	0	0	1	0	0	0	3	0	0	0	0	1	0	0	0	2	0	0	1	0	0	0	0	2	0	0	0	0
Uncultured bacterium clone AOB-Am20-39 ammonia monooxygenase subunit A (amoA) gene, partial cds		KU662517		0	0	0	0	0	0	0	0	0	0	0	1	0	0	0	0	0	0	0	0	0	2	0	0	0	2	0	0	0	0	0	0	0	0	0	1	0	0	0	0	0	0	0	0	0	0
Uncultured bacterium clone AL16 ammonia monooxygenase (amoA) gene, partial cds		KF618905		0	1	0	2	0	1	0	0	0	1	0	0	0	0	1	0	0	0	0	0	0	0	0	0	0	0	0	0	0	0	0	0	0	0	0	0	0	1	1	0	0	0	0	0	0	0
Uncultured bacterium clone BN4-93 ammonia monooxygenase subunit A (amoA) gene, partial cds		KC444446		0	0	0	0	0	2	0	0	0	0	0	0	1	0	2	0	0	0	0	0	0	0	0	0	0	0	1	0	0	0	0	0	0	2	0	0	0	1	2	0	0	0	0	0	0	0
Uncultured bacterium clone BN0-73 ammonia monooxygenase subunit A (amoA) gene, partial cds		KC443850		0	0	0	0	0	0	0	0	0	0	0	0	0	0	0	0	0	0	0	0	3	0	0	0	0	0	0	0	0	1	0	0	0	0	0	0	0	0	0	0	0	0	0	0	0	0
Uncultured bacterium clone PJ_G4 ammonia monooxygenase (amoA) gene, partial cds		KM087184		0	0	0	0	0	0	0	0	0	0	0	0	0	0	0	0	0	0	0	0	2	0	0	0	0	0	0	0	0	1	0	0	0	2	0	0	0	0	0	0	0	0	0	0	0	0
Uncultured beta proteobacterium clone BamoA-H123a-18 ammonia monooxygenase subunit A (amoA) gene, partial cds		GU207973		0	1	0	1	0	0	0	0	1	0	0	0	0	0	0	0	0	0	0	0	0	0	0	0	0	0	0	0	0	0	0	2	0	0	0	0	0	0	0	0	0	0	0	0	0	0
Uncultured bacterium clone BN3-77 ammonia monooxygenase subunit A (amoA) gene, partial cds		KC444292		0	2	0	0	0	0	0	0	0	0	0	0	1	0	0	0	0	0	1	0	0	0	0	0	0	0	1	0	0	0	0	0	0	0	0	0	0	1	1	2	0	0	0	0	0	0
Uncultured ammonia-oxidizing bacterium clone SC-30P2-11 ammonia monooxygenase subunit A (amoA) gene, partial cds		KJ908147		0	0	0	0	0	1	0	0	0	0	0	0	0	1	5	0	0	0	0	0	0	0	0	0	0	0	0	0	0	0	0	0	0	0	0	0	0	0	2	0	4	0	0	0	0	0
Uncultured ammonia-oxidizing bacterium clone AOBPB120 ammonia monooxygenase subunit A (amoA) gene, partial cds		JQ735438		0	0	0	0	0	0	0	0	0	0	0	1	0	0	0	0	0	0	0	0	0	0	0	0	4	1	0	0	0	1	0	0	0	0	1	0	2	0	0	0	0	0	0	0	0	0
Uncultured ammonia-oxidizing bacterium band EASLFt25b26 ammonia monooxygenase (amoA) gene, partial cds		AY177963		0	0	0	0	0	0	0	0	0	0	0	0	0	0	0	0	0	0	0	0	0	0	0	0	0	0	0	0	0	0	0	0	0	0	0	0	4	0	0	0	0	0	0	0	0	0
Uncultured beta proteobacterium clone BamoA-H123a-7 ammonia monooxygenase subunit A (amoA) gene, partial cds		GU207962		0	0	0	1	0	0	0	0	0	0	0	0	0	0	1	0	0	0	0	0	0	0	1	0	0	0	0	0	0	2	0	0	0	1	0	0	0	0	0	0	0	0	0	0	0	0
Uncultured Nitrosospira sp. clone YT-OTU-4 amoA (amoA) gene, partial cds		JX112625		0	0	0	0	0	0	0	0	1	0	1	0	1	0	0	0	0	0	1	1	0	0	3	0	0	1	0	0	1	0	0	0	0	0	2	0	1	0	0	0	0	0	0	0	0	0
Uncultured bacterium clone DL3 ammonia monooxygenase (amoA) gene, partial cds		KF619159		0	0	1	1	1	0	0	0	0	1	0	0	0	0	0	0	0	0	0	0	0	0	0	0	0	0	0	0	0	0	0	0	0	0	0	0	0	0	0	0	0	0	0	0	0	0
Uncultured ammonia-oxidizing bacterium clone B7 ammonia monooxygenase subunit A (amoA) gene, partial cds		HQ638957		0	0	0	0	0	0	0	0	0	0	0	0	0	0	0	0	0	0	0	0	0	0	0	0	0	12	0	0	2	0	0	0	0	0	0	0	0	0	0	0	0	0	0	0	0	0
Uncultured ammonia-oxidizing bacterium clone AOB-CK3-59 ammonia monooxygenase subunit A (amoA) gene, partial cds		JX140581		0	0	1	1	0	1	0	0	0	1	0	0	1	0	0	0	0	1	0	0	0	0	0	0	0	0	0	0	0	0	0	0	0	0	0	0	0	0	0	1	0	0	0	0	0	0
Uncultured bacterium clone BN0-6 ammonia monooxygenase subunit A (amoA) gene, partial cds		KC443795		0	0	0	0	3	1	0	0	0	0	0	0	0	0	0	0	0	1	0	0	0	0	0	0	0	0	0	0	0	0	1	0	0	0	0	0	0	0	0	0	0	0	0	0	0	0
Uncultured bacterium clone B_CS_39 ammonia monooxygenase subunit A (amoA) gene, partial cds		KJ864854		0	0	0	0	0	0	0	0	0	0	0	0	0	0	0	0	0	0	0	0	2	0	0	3	0	0	0	0	0	4	0	0	0	0	0	0	0	1	0	0	0	0	0	0	0	0
Uncultured ammonia-oxidizing bacterium clone FSB58 ammonia monooxygenase subunit A (amoA) gene, partial cds		MK578500		0	0	0	0	0	0	0	0	0	0	2	0	0	0	0	0	0	0	0	0	0	0	0	0	0	0	0	0	0	0	0	0	0	0	0	0	0	0	0	0	0	5	1	7	0	0
Uncultured Nitrosospira sp. clone CS7-12 ammonia monooxygenase subunit A (amoA) gene, partial cds		KP212559		0	0	0	0	0	0	0	0	0	0	0	1	0	0	0	0	0	0	0	0	0	4	0	0	1	0	0	0	2	0	0	0	0	0	0	0	0	0	0	0	0	0	1	0	0	0
Uncultured bacterium clone BN4-106 ammonia monooxygenase subunit A (amoA) gene, partial cds		KC444459		0	0	0	0	0	0	0	0	0	0	0	0	0	0	0	0	0	0	0	0	5	0	0	0	0	0	0	0	0	0	0	0	0	1	0	0	0	0	0	0	0	0	0	0	0	0
Uncultured bacterium clone BN4-46 ammonia monooxygenase subunit A (amoA) gene, partial cds		KC444403		0	0	0	0	0	0	0	0	0	0	0	0	0	0	0	0	0	0	0	0	7	0	0	0	0	0	0	0	0	0	0	0	0	0	0	0	0	0	0	0	0	0	0	0	0	0
Uncultured ammonia-oxidizing bacterium clone NLT-B-23 ammonia monooxygenase subunit A (amoA) gene, partial cds		KC454074		0	0	0	0	0	0	0	0	0	0	0	0	0	0	0	0	0	0	0	0	2	0	0	0	0	0	1	0	0	0	0	0	0	0	0	0	0	0	0	0	0	0	0	0	0	0
Uncultured ammonia-oxidizing bacterium clone BLSoil-NR5-22 ammonia monooxygenase (amoA) gene, partial cds		KP663337		0	0	0	0	0	0	0	0	0	0	0	2	0	0	0	0	0	0	0	0	0	0	0	0	0	0	3	1	0	0	0	0	0	1	3	1	1	0	0	0	0	4	0	0	0	0
Uncultured ammonia-oxidizing bacterium kmsc38 ammonia monooxygenase (amoA) gene, partial cds		AY249654		0	0	0	0	0	0	0	0	0	0	0	1	0	0	0	0	0	0	0	0	0	0	1	0	0	0	0	0	1	0	0	0	0	0	0	0	0	0	0	0	0	0	0	0	0	0
Uncultured ammonia-oxidizing bacterium clone PF-39 ammonia monooxygenase subunit A (amoA) gene, partial cds		HM346106		0	0	0	0	0	0	0	0	0	1	0	0	1	0	0	0	0	0	0	0	0	0	1	0	0	0	0	0	0	0	0	0	0	0	0	0	0	1	0	0	0	0	0	0	0	0
Uncultured ammonia-oxidizing bacterium amoA gene for ammonia monooxygenase subunit A, partial cds, clone: AOB-DGGE-Band-a		AB474987		0	0	0	0	0	0	0	0	0	0	0	1	0	0	0	0	0	0	0	0	0	0	0	0	0	1	2	0	0	0	0	0	0	1	1	0	1	0	0	0	0	0	0	0	0	0
Uncultured bacterium clone BN1-53 ammonia monooxygenase subunit A (amoA) gene, partial cds		KC443969		0	0	0	0	0	0	0	0	0	0	0	0	0	0	0	0	0	0	0	0	0	0	0	0	0	0	0	0	0	7	0	0	0	0	0	0	0	0	0	0	0	0	0	0	0	0
Uncultured ammonia-oxidizing bacterium clone SC-5CK-09 ammonia monooxygenase subunit A (amoA) gene, partial cds		KJ908056		0	0	0	0	0	0	0	0	0	0	0	0	0	0	1	1	0	0	2	0	0	0	0	0	0	0	0	0	0	0	1	0	1	0	0	0	0	0	0	0	0	0	0	0	0	0
Uncultured bacterium clone WWB-36 ammonia monooxygenase (amoA) gene, partial cds		KU165649		0	0	0	0	0	0	0	0	0	0	0	1	0	0	0	0	0	0	0	1	0	0	0	0	0	2	0	0	0	0	0	0	0	0	0	2	0	0	0	0	0	0	0	0	0	0
Uncultured bacterium clone NB-CT-01 ammonia monooxygenase subunit A (amoA) gene, partial cds		KC010651		0	0	0	0	0	0	0	0	0	0	0	0	0	0	0	0	0	0	0	0	0	0	1	0	0	0	0	0	1	0	0	0	0	0	0	0	0	0	0	0	0	1	1	0	0	0
Uncultured bacterium clone UT-075_17 ammonia monooxygenase subunit A (amoA) gene, partial cds		DQ480777		0	0	0	0	0	0	0	0	0	0	0	0	0	0	0	0	0	0	0	0	0	0	0	0	1	1	0	0	0	0	0	0	0	0	0	0	0	0	0	0	0	0	0	0	1	0
Uncultured bacterium clone AOB-U0-16w-19 ammonia monooxygenase subunit A (amoA) gene, partial cds		JQ955269		0	0	0	0	10	0	0	0	0	0	0	0	0	0	0	0	0	0	0	0	0	0	0	0	0	0	0	0	0	0	0	0	0	0	0	0	0	0	0	0	0	0	0	0	0	0
Uncultured ammonia-oxidizing bacterium clone LSTE-AOB31 AmoA (amoA) gene, partial cds		KC773948		0	0	0	0	0	0	0	0	0	0	0	0	1	0	0	0	0	0	0	0	3	0	0	2	0	0	0	0	0	0	0	0	0	0	0	0	0	0	0	0	0	0	0	0	0	0
Uncultured bacterium clone BN1-21 ammonia monooxygenase subunit A (amoA) gene, partial cds		KC443943		0	0	0	0	0	0	0	0	0	0	0	0	0	0	0	0	0	0	0	0	2	0	0	0	0	0	0	0	0	1	0	0	0	0	0	0	0	0	0	0	0	0	0	0	0	0
Uncultured bacterium clone AOB4 ammonia monooxygenase subunit A (amoA) gene, partial cds		KX137043		0	0	0	0	0	0	0	0	0	0	0	0	0	0	0	0	0	0	0	0	5	0	0	0	0	0	0	0	0	0	0	0	0	0	0	0	4	0	0	0	0	0	0	0	0	0
Uncultured bacterium clone AOB55 ammonia monooxygenase subunit A (amoA) gene, partial cds		KX137094		0	2	0	0	0	0	0	0	2	0	0	0	0	2	0	0	0	0	0	0	1	0	0	2	0	0	0	0	0	0	0	0	1	0	0	0	0	0	1	1	0	0	0	0	0	0
Uncultured ammonia-oxidizing bacterium clone N1_23 ammonia monooxygenase subunit A (amoA) gene, partial cds		HM803828		0	0	0	2	0	0	0	0	0	0	0	0	0	2	0	0	0	0	1	0	0	0	0	0	0	0	0	0	0	0	0	0	0	0	0	0	0	0	0	0	0	0	0	0	0	0
Uncultured ammonia-oxidizing bacterium clone AOBCS2 ammonia monooxygenase subunit A (amoA) gene, partial cds		JQ735376		0	1	0	0	0	0	0	0	0	0	0	0	0	0	2	0	0	0	1	0	0	0	0	0	0	0	0	0	0	0	0	0	0	0	0	0	0	1	0	0	0	0	0	0	0	0
Uncultured ammonia-oxidizing bacterium clone GAOB-A1 ammonia monooxygenase (amoA) gene, partial cds		JF936150		0	0	0	1	0	1	0	1	0	0	0	0	0	1	0	0	0	0	2	0	0	0	0	0	0	0	0	0	0	0	0	0	0	0	0	0	0	1	0	1	1	0	0	0	0	0
Uncultured bacterium clone BN2-89 ammonia monooxygenase subunit A (amoA) gene, partial cds		KC444155		0	2	0	0	0	0	0	0	0	0	0	0	0	0	0	0	0	0	0	0	0	0	0	0	0	0	0	0	0	0	0	0	0	0	0	0	0	0	0	0	0	0	0	0	0	0
Uncultured bacterium clone WH16051800606(f114)M13+_J_H03 ammonia monooxygenase subunit A (amoA) gene, partial cds		MG574738		0	3	0	0	0	0	0	0	0	0	0	0	3	0	0	0	0	1	0	0	0	0	0	0	0	0	0	0	0	0	0	0	1	0	0	0	0	0	3	1	1	0	0	0	0	0
Uncultured beta proteobacterium clone BamoA-H123a-27 ammonia monooxygenase subunit A (amoA) gene, partial cds		GU207982		0	1	0	0	0	0	1	2	0	0	0	0	0	1	0	0	0	0	0	0	0	0	0	0	0	0	0	0	0	0	0	0	1	0	0	0	0	0	0	0	1	0	0	0	0	0
Uncultured ammonia-oxidizing bacterium clone WAOB-A4 ammonia monooxygenase (amoA) gene, partial cds		JF936457		0	0	0	0	0	0	0	0	0	0	1	3	0	0	0	0	0	0	0	0	0	0	0	0	0	0	0	0	0	0	0	0	0	0	0	1	2	0	0	0	0	0	0	0	0	2
Uncultured ammonia-oxidizing beta proteobacterium partial amoA gene for ammonia monooxygenase subunit A, clone HH-AOB-OM-22		FN691117		0	0	0	0	0	0	0	0	0	0	0	0	0	0	0	0	0	0	0	0	0	3	0	0	0	0	0	0	0	0	0	0	0	0	0	6	0	0	0	0	0	0	0	0	0	0
Uncultured ammonia-oxidizing bacterium clone BLSoil-NR2-45 ammonia monooxygenase (amoA) gene, partial cds		KP663217		0	0	0	0	0	0	0	0	0	0	0	0	0	0	0	0	0	0	0	0	0	0	0	0	1	2	0	1	0	0	0	0	0	0	0	0	0	0	0	0	0	1	0	1	1	0
Uncultured ammonia-oxidizing bacterium clone AOBu-A1C3 ammonia monooxygenase subunit A-like (amoA) gene, partial sequence		GQ143472		0	0	0	0	0	0	0	0	0	0	10	0	0	0	0	0	0	0	0	0	0	0	0	0	0	0	0	0	0	0	0	0	0	0	0	0	0	0	0	0	0	0	0	0	0	0
Uncultured ammonia-oxidizing bacterium clone BXA-304 putative ammonia monooxygenase subunit A (amoA) gene, partial cds		EU624869		0	0	0	0	0	0	0	0	0	0	0	0	0	0	0	0	0	0	0	2	0	0	1	0	0	5	0	0	1	0	0	0	0	0	0	0	0	0	0	0	0	0	0	0	0	0
Uncultured ammonia-oxidizing bacterium clone AOBCK86 ammonia monooxygenase subunit A (amoA) gene, partial cds		JQ735310		0	0	0	0	0	0	0	0	1	0	0	0	0	0	0	0	0	0	0	0	0	0	0	0	0	0	1	0	0	0	0	0	0	5	0	0	1	0	0	0	0	0	0	0	0	0
Uncultured bacterium clone OTU_25 ammonia monooxygenase subunit A (amoA) gene, partial cds		KF888723		0	0	0	0	0	0	0	0	0	0	0	0	0	0	0	0	0	0	1	1	0	0	0	0	0	0	1	0	0	0	0	0	0	0	2	0	1	0	0	0	0	0	0	0	0	0
Uncultured Nitrosospira sp. clone CS7-26 ammonia monooxygenase subunit A (amoA) gene, partial cds		KP212572		0	0	0	0	0	0	0	0	0	0	0	0	0	0	0	0	0	0	0	0	0	0	0	0	2	0	4	0	1	0	0	0	0	1	0	0	2	0	0	0	0	0	0	0	0	0
Uncultured ammonia-oxidizing bacterium clone BLSoil-NoF-48 ammonia monooxygenase (amoA) gene, partial cds		KP662971		0	0	0	0	0	0	0	0	1	0	0	0	0	0	0	0	0	0	0	0	3	0	0	0	0	0	0	0	0	1	0	0	0	0	0	0	1	0	0	0	0	0	0	0	0	0
Uncultured ammonia-oxidizing bacterium clone BLSoil-NoF-35 ammonia monooxygenase (amoA) gene, partial cds		KP662958		0	0	0	0	0	0	0	0	4	0	0	0	0	0	0	0	0	0	0	0	0	0	0	0	0	0	0	0	0	0	0	0	0	0	1	0	0	0	0	0	0	0	0	0	0	0
Uncultured ammonia-oxidizing bacterium clone AOB-CK1-85 ammonia monooxygenase subunit A (amoA) gene, partial cds		JX140571		0	0	0	0	0	1	0	0	0	0	0	0	0	1	0	0	0	0	0	0	0	0	0	0	0	0	0	0	0	0	0	0	0	0	0	0	0	0	0	1	0	0	0	0	0	0
Uncultured bacterium clone IDS-1d-13 ammonia monooxygenase subunit A (amoA) gene, partial cds		MF508753		0	1	0	0	0	0	0	0	0	0	0	0	1	0	1	0	0	0	0	0	0	0	0	0	0	0	0	0	0	0	0	0	1	0	0	0	0	1	1	3	0	0	0	0	0	0
Uncultured ammonia-oxidizing bacterium clone SAOB-F1 ammonia monooxygenase (amoA) gene, partial cds		JF936321		0	0	0	0	0	0	0	0	0	0	0	0	0	0	0	0	0	0	0	0	0	0	0	0	0	0	1	0	0	0	1	0	1	1	1	0	0	0	0	0	0	0	0	0	0	0
Uncultured bacterium clone QTIM20-3-3 ammonia monooxygenase (amoA) gene, partial cds		JF798600		0	0	0	0	0	0	0	0	0	0	0	0	0	0	0	0	0	0	0	1	1	0	4	0	0	0	0	0	0	0	0	0	0	0	1	0	0	0	0	0	0	0	0	0	1	0
Uncultured bacterium clone D33 ammonia monooxygenase (amoA) gene, partial cds		KJ717160		0	0	0	0	0	0	0	0	0	0	0	0	0	0	0	0	0	0	0	0	0	0	0	0	0	0	0	1	1	0	0	0	0	0	0	0	0	0	0	0	0	3	1	0	0	0
Uncultured ammonia-oxidizing bacterium clone OKMSc7 ammonia monooxygenase (amoA) gene, partial cds		AY256369		0	0	0	0	2	0	2	0	1	0	0	0	0	0	1	0	0	0	0	0	0	0	1	0	0	0	0	0	0	0	0	0	0	0	1	0	0	0	0	0	0	6	0	0	0	0
Uncultured ammonia-oxidizing bacterium clone DS_AOB_44 putative ammonia monooxygenase subunit A (amoA) gene, partial cds		EU667667		0	0	0	0	0	0	0	0	0	0	0	0	0	0	0	0	0	0	0	0	0	0	0	0	0	0	0	0	0	0	0	0	0	0	0	0	0	0	0	0	0	0	0	0	0	0
Uncultured ammonia-oxidizing bacterium amoA gene for ammonia monooxygenase subunit A, partial cds, clone: SR3-AOB-amoA-clone-HF-OTU-1-3		LC179821		0	0	0	0	2	0	0	0	0	0	0	0	0	0	0	0	4	0	0	0	0	0	0	0	0	0	0	0	0	0	0	0	0	0	0	0	0	0	0	0	0	0	0	0	0	0
Uncultured bacterium clone NB-CT-97 ammonia monooxygenase subunit A (amoA) gene, partial cds		KC010746		0	0	0	0	0	0	0	0	0	0	0	0	0	0	0	0	0	0	0	0	0	0	0	0	0	0	0	0	1	0	0	0	0	0	0	0	0	0	0	0	0	0	1	0	0	0
Uncultured ammonia-oxidizing bacterium clone AOBCS3 ammonia monooxygenase subunit A (amoA) gene, partial cds		JQ735370		0	0	0	0	0	1	0	0	0	0	0	0	0	0	1	0	0	1	0	0	0	0	0	0	0	0	0	0	0	0	0	0	0	0	0	0	0	2	1	0	0	0	0	0	0	0
Uncultured ammonia-oxidizing bacterium clone BLSoil-NoF-29 ammonia monooxygenase (amoA) gene, partial cds		KP662952		0	0	0	0	0	0	0	0	0	0	0	0	0	0	0	0	0	0	0	0	0	0	0	0	0	0	3	0	0	0	1	0	0	0	0	0	0	0	0	0	0	1	0	0	0	0
Uncultured bacterium clone BB-6 ammonia monooxygenase alpha subunit (amoA) gene, partial cds		KF878009		0	0	0	0	0	0	0	0	0	0	0	0	0	0	0	0	0	0	0	0	0	0	0	0	0	0	0	0	0	0	0	0	0	0	0	0	0	1	2	5	0	0	0	0	0	0
Uncultured bacterium clone AOB-AM90-59 ammonia monooxygenase subunit A (amoA) gene, partial cds		JN903198		0	0	0	0	0	0	0	0	0	0	0	0	0	0	0	0	0	0	0	0	0	0	4	0	0	0	0	0	2	0	0	0	0	0	5	0	0	0	0	0	0	0	0	0	0	0
Uncultured soil bacterium clone B+NC46 ammonia monooxygenase (amoA) gene, partial cds		MK822036		0	0	0	0	0	0	0	0	0	0	0	0	0	0	0	0	0	0	0	0	2	0	0	0	0	0	0	0	0	4	0	0	0	2	0	0	0	0	0	0	0	0	0	0	0	0
Uncultured bacterium clone B33 ammonia monooxygenase alpha (amoA) gene, partial cds		KM460058		0	0	0	0	0	0	0	0	5	0	0	0	0	0	0	0	0	0	0	0	3	0	0	0	0	0	0	0	0	1	0	0	0	0	0	0	0	0	0	0	0	0	0	0	0	0
Uncultured bacterium clone BN4-27 ammonia monooxygenase subunit A (amoA) gene, partial cds		KC444385		0	0	0	0	0	0	0	0	0	0	0	0	0	0	0	0	0	0	0	0	1	0	0	0	0	0	1	0	0	0	0	0	0	0	0	1	0	0	0	0	0	0	0	0	0	0
Uncultured ammonia-oxidizing bacterium clone RS3-1 ammonia monooxygenase subunit A (amoA) gene, partial cds		KF743929		0	0	0	0	0	2	0	0	1	0	0	0	1	1	1	0	0	0	0	0	0	0	1	0	0	0	0	0	0	0	0	0	0	0	0	0	0	0	4	0	1	0	0	0	0	0
Uncultured bacterium clone bXS80 ammonia monooxygenase subunit A (amoA) gene, partial cds		KX511267		0	0	0	0	0	0	0	0	0	0	0	0	0	0	0	0	0	0	0	0	0	0	0	0	0	0	0	0	0	0	0	0	0	0	0	0	4	0	0	0	0	0	0	0	0	0
Uncultured ammonia-oxidizing bacterium clone AOBCS11 ammonia monooxygenase subunit A (amoA) gene, partial cds		JQ735339		0	0	0	1	0	0	0	0	0	0	0	0	0	0	0	0	0	1	2	0	0	0	0	0	0	0	0	0	0	0	0	0	0	0	0	0	0	0	0	0	0	0	0	0	0	0
Uncultured bacterium clone BD-27 ammonia monooxygenase alpha subunit (amoA) gene, partial cds		KF041759		0	0	0	0	0	0	0	0	0	0	0	0	0	0	0	0	0	0	0	2	0	0	0	0	0	1	0	0	0	0	0	0	0	0	1	0	0	0	0	0	0	0	0	0	0	0
Uncultured ammonia-oxidizing bacterium clone AOB-HM3-83 ammonia monooxygenase subunit A (amoA) gene, partial cds		JX140558		0	0	0	0	0	0	0	0	0	0	0	0	0	0	0	0	0	0	2	0	0	0	0	0	0	0	0	0	0	0	0	0	3	0	0	0	0	0	1	0	0	0	0	0	0	0
Uncultured ammonia-oxidizing bacterium clone AOBCS79 ammonia monooxygenase subunit A (amoA) gene, partial cds		JQ735336		0	0	0	0	0	1	0	0	0	0	0	0	0	1	2	0	0	0	0	0	0	0	0	0	0	0	0	0	0	0	0	0	1	0	0	0	0	0	1	0	2	0	0	0	0	0
Uncultured bacterium clone RT-250_42 ammonia monooxygenase subunit A (amoA) gene, partial cds		DQ480801		0	0	0	0	0	0	0	0	0	0	0	0	0	0	0	0	0	0	0	1	0	0	0	0	0	4	0	0	0	0	0	0	0	0	0	0	0	0	0	0	0	0	0	0	0	0
Uncultured ammonia-oxidizing bacterium clone S-6 ammonia monooxygenase subunit A (amoA) gene, partial cds		HM346117		0	0	0	0	0	0	0	0	4	0	0	0	0	0	0	0	0	0	0	0	0	0	0	0	0	0	0	0	0	1	0	0	0	0	0	2	0	0	0	0	0	0	0	0	0	0
Uncultured bacterium clone B_SC_40 ammonia monooxygenase subunit A (amoA) gene, partial cds		KJ864517		0	0	0	0	0	0	0	0	1	0	0	0	0	3	0	0	0	0	0	0	0	0	0	0	0	0	0	0	0	0	0	1	0	0	0	0	0	0	0	1	0	0	0	0	0	0
Uncultured bacterium clone QCS5_AOB_14 ammonia monooxygenase subunit A (amoA) gene, partial cds		JX010850		0	0	0	0	0	3	0	2	0	0	0	0	0	2	0	0	0	0	0	0	0	0	0	0	0	0	0	0	0	0	0	0	0	0	0	0	0	0	0	0	1	0	0	0	0	0
Uncultured ammonia-oxidizing bacterium clone P1_41 ammonia monooxygenase subunit A (amoA) gene, partial cds		HM803897		0	0	0	0	0	0	0	0	0	0	0	0	0	1	0	0	0	0	0	0	0	0	0	0	0	0	2	0	0	0	0	0	0	1	0	0	0	0	0	0	0	0	1	0	0	0
Uncultured bacterium clone Cl133_TRF235 ammonia monooxygenase subunit A (amoA) gene, partial cds		JN418055		0	0	1	1	0	0	0	0	0	0	0	0	1	1	1	0	0	2	0	0	0	0	0	0	0	0	0	0	0	0	0	0	0	0	0	0	0	0	0	3	0	0	0	0	0	0
Uncultured bacterium clone A54 ammonia monooxygenase (amoA) gene, partial cds		KJ717024		0	0	0	0	0	0	0	0	0	0	0	0	0	0	0	0	0	0	0	1	0	0	0	0	0	0	0	1	1	0	0	0	0	0	1	0	0	0	0	0	0	0	3	2	0	0
Uncultured ammonia-oxidizing bacterium clone DAOB-A9 ammonia monooxygenase (amoA) gene, partial cds		JF936248		0	0	0	0	0	0	0	0	0	0	0	0	0	0	0	0	0	0	0	0	0	0	0	0	0	0	0	2	0	0	0	0	0	0	0	0	0	0	0	0	0	1	0	0	2	0
Uncultured bacterium clone B_TY_34 ammonia monooxygenase subunit A (amoA) gene, partial cds		KJ864463		0	0	0	0	0	0	0	0	0	0	0	7	0	0	0	0	0	0	0	0	0	0	0	0	0	0	0	0	0	0	0	0	0	0	0	5	0	0	0	0	0	0	0	0	0	3
Uncultured bacterium clone LT-250_04 ammonia monooxygenase subunit A (amoA) gene, partial cds		DQ480858		0	0	0	0	0	0	0	0	0	0	0	0	0	0	0	0	0	0	0	1	0	0	0	0	0	1	0	1	2	0	0	0	0	0	0	0	0	0	0	0	0	3	2	0	0	0
Uncultured ammonia-oxidizing bacterium isolate DGGE gel band AOB-9 ammonia monooxygenase subunit A (amoA) gene, partial cds		JF264784		0	0	0	0	0	0	0	0	0	0	0	1	0	0	0	0	0	0	0	0	0	0	0	0	0	0	0	0	0	0	0	0	0	0	0	2	1	0	0	0	0	0	0	0	0	6
Uncultured ammonia-oxidizing beta proteobacterium partial amoA gene for ammonia monooxygenase subunit A, clone HH-AOB-NP-r20		FN691184		0	0	0	0	0	0	0	0	0	0	0	0	0	0	0	0	0	0	0	0	0	0	0	0	0	0	0	0	0	0	0	0	0	0	0	0	0	0	0	0	0	0	0	0	0	0
[truncated: 104 more columns]

## Sheet: NGS protists readcounts
						soil ID	soil1	soil2	soil3	soil4	soil5	soil6	soil7	soil8	soil9	soil10	soil11	soil12	soil13	soil14	soil15	soil16	soil17	soil18	soil19	soil20	soil21	soil22	soil23	soil24	soil25	soil26	soil27	soil28	soil29	soil30	soil31	soil32	soil33	soil34	soil35	soil36	soil37	soil38	soil39	soil40	soil41	soil42	soil43
						origin (field/glasshouse)	field	field	field	field	field	field	field	field	field	field	field	field	field	field	field	field	field	field	field	field	field	field	field	field	field	field	field	field	field	field	field	field	field	field	field	field	field	field	field	field	field	field	field
						AMF vs NM (glasshouse)
	Phylum	Class			Genus	sample code	P70-001	P70-002	P70-003	P70-004	P70-005	P70-006	P70-007	P70-008	P70-009	P70-010	P70-011	P70-012	P70-013	P70-014	P70-015	P70-016	P70-017	P70-018	P70-019	P70-020	P70-021	P70-022	P70-023	P70-024	P70-025	P70-026	P70-027	P70-028	P70-029	P70-030	P70-031	P70-032	P70-033	P70-034	P70-035	P70-036	P70-037	P70-038	P70-039	P70-040	P70-041	P70-042	P70-043
Rhizaria	Cercozoa	Sarcomonadea	Glissomonadida	Sandonidae	Sandonidae_X		360	236	445	412	229	162	156	202	335	305	319	298	186	131	296	198	95	151	290	220	243	407	256	140	315	177	379	274	210	272	500	106	257	217	266	449	337	229	288	214	169	121	356
Rhizaria	Cercozoa	Thecofilosea	Cryomonadida	Rhogostomidae	Rhogostomidae_X		951	410	229	354	243	804	236	549	389	507	172	626	798	1082	248	384	186	534	519	407	147	227	326	294	107	574	289	44	692	186	298	364	728	213	619	357	604	956	969	533	400	116	76
Rhizaria	Cercozoa	Sarcomonadea	Glissomonadida	Sandonidae	Sandona		405	218	294	260	162	152	231	307	264	268	356	218	184	115	304	190	102	131	298	219	239	308	280	63	340	144	307	248	188	272	350	225	252	160	350	303	308	163	184	186	213	195	274
Stramenopiles	Stramenopiles_X	Oomycota	Oomycota_X	Peronosporales	Pythium		230	588	213	503	468	682	211	378	333	681	55	514	650	598	483	304	233	667	787	311	96	60	546	175	152	597	89	59	581	155	589	249	676	233	445	546	792	506	459	650	518	37	51
Alveolata	Ciliophora	Spirotrichea	Hypotrichia	Spirofilidae	Pseudouroleptus		93	175	231	108	74	247	20	217	58	219	359	144	184	487	156	54	12	144	264	199	151	65	77	208	29	107	108	52	110	163	55	144	137	51	97	124	83	108	173	109	190	8	93
Rhizaria	Cercozoa	Sarcomonadea	Cercomonadida	Paracercomonadidae	Paracercomonas		198	241	168	192	111	224	193	311	186	234	126	129	241	87	250	208	87	236	245	172	267	286	338	162	313	239	326	156	194	337	337	171	214	175	292	135	99	171	154	301	155	98	201
Amoebozoa	Tubulinea	Euamoebida	Nolandida	Nolandellidae	Nolandellidae_X		174	147	133	187	118	274	148	194	195	159	38	177	137	142	122	194	79	164	171	229	101	98	206	447	38	177	53	18	289	83	184	76	164	85	285	201	110	216	347	119	375	27	35
Alveolata	Apicomplexa	Apicomplexa_X	Gregarines	Gregarines_X	Gregarines_XX		17	16	353	100	169	13	276	5	40	0	152	28	17	1	16	52	980	2	2	21	0	34	72	8	21	14	0	26	66	8	17	13	5	4	26	10	99	13	5	19	14	449	1097
Rhizaria	Cercozoa	Sarcomonadea	Glissomonadida	Sandonidae	Flectomonas		51	249	63	72	55	51	37	77	125	312	165	114	73	60	94	131	21	48	135	107	73	73	104	47	152	91	160	79	141	99	192	28	197	71	205	209	149	108	205	101	136	46	173
Rhizaria	Cercozoa	Sarcomonadea	Glissomonadida	Allapsidae	Allapsidae_X		132	132	104	158	81	78	57	100	82	86	268	94	155	96	316	57	52	78	82	63	215	269	125	107	280	102	160	112	44	207	177	70	110	67	93	205	146	55	83	121	54	67	162
Rhizaria	Cercozoa	Sarcomonadea	Cercomonadida	Cercomonadidae	Eocercomonas		137	94	47	82	28	52	25	68	83	58	69	32	38	17	65	35	19	69	73	84	137	222	149	81	170	112	80	190	103	83	57	42	48	108	150	71	102	86	53	108	71	35	145
Rhizaria	Cercozoa	Sarcomonadea	Glissomonadida	Sandonidae	Neoheteromita		36	137	33	82	25	36	46	73	587	116	5	26	99	22	151	48	12	34	117	49	353	28	90	110	73	44	108	105	44	239	158	4	104	85	70	55	91	45	106	50	51	24	376
Amoebozoa	Conosa	Variosea	Variosea_X	Variosea_XX	Variosea_XXX		19	63	45	77	22	52	30	84	75	152	75	36	65	87	251	99	7	84	74	42	136	42	69	158	122	105	65	30	81	114	180	51	138	47	50	40	23	60	72	61	103	77	250
Rhizaria	Cercozoa	Sarcomonadea	Glissomonadida	Glissomonadida_X	Glissomonadida_XX		50	74	66	86	43	48	42	100	21	57	855	193	51	31	31	62	38	38	103	205	96	121	62	110	58	86	118	44	150	84	67	146	39	79	72	90	57	82	56	56	41	81	81
Rhizaria	Cercozoa	Sarcomonadea	Cercomonadida	Cercomonadidae	Cercomonas		88	118	66	101	104	81	82	182	79	83	134	96	157	79	165	73	28	74	165	236	202	85	98	322	152	106	173	76	71	207	93	95	118	79	117	118	63	102	158	135	126	67	79
Stramenopiles	Stramenopiles_X	Labyrinthulea	Thraustochytriales	Thraustochytriaceae	Thraustochytriaceae_X		207	74	101	123	123	75	200	42	89	30	121	67	176	56	32	91	210	54	53	98	169	89	74	44	46	51	88	135	72	114	26	65	35	15	65	37	149	90	51	28	85	54	159
Rhizaria	Cercozoa	Sarcomonadea	Glissomonadida	Allapsidae	Allapsidae_Group-Te		185	77	109	66	45	38	37	68	64	43	37	48	99	51	121	63	80	42	48	77	149	187	62	41	74	40	91	67	14	89	71	50	65	45	60	76	47	50	35	37	28	116	111
Amoebozoa	Amoebozoa_X	Amoebozoa_XX	Amoebozoa_XXX	Amoebozoa_XXXX	Amoebozoa_XXXXX_CLL00030		27	27	12	110	12	31	6	48	78	80	17	68	70	4	93	3	12	29	71	61	50	6	176	40	10	154	35	13	125	73	127	18	61	53	101	77	57	100	96	81	59	11	26
Amoebozoa	Conosa	Variosea	Variosea_X	AND16-lineage	AND16-lineage_X		15	52	19	72	55	85	25	116	43	146	23	46	57	77	92	90	13	76	72	43	13	21	51	26	58	40	20	16	39	29	106	37	77	33	46	72	47	47	78	83	91	2	41
Stramenopiles	Ochrophyta	Chrysophyceae	Chrysophyceae_X	Chrysophyceae_Clade-C	Chrysophyceae_Clade-C_X		20	33	12	20	4	24	6	30	85	31	56	79	48	30	20	16	6	41	44	115	172	80	65	182	87	46	166	86	46	156	25	21	32	55	65	66	78	71	28	28	30	16	109
Amoebozoa	Tubulinea	Echinamoebida	Echinamoebida_X	Vermamoebidae	Vermamoeba		6	30	21	87	31	92	16	58	78	57	0	67	44	67	116	62	1	56	69	59	20	1	48	17	12	33	24	7	59	39	37	24	81	28	73	109	82	95	103	80	136	0	0
Alveolata	Alveolata_X	Alveolata_XX	Alveolata_XXX	Alveolata_XXXX	Alveolata_XXXXX_CLL00011		16	72	0	6	1	0	0	0	0	0	0	0	0	0	0	0	0	0	0	0	0	341	0	0	0	0	16	2083	0	0	0	0	0	0	0	0	0	0	0	0	0	316	0
Rhizaria	Cercozoa	Sarcomonadea	Glissomonadida	Allapsidae	Allantion		62	91	28	60	17	31	132	97	57	93	60	15	47	14	23	19	7	23	37	32	89	216	47	71	297	33	170	113	66	88	46	40	58	67	73	113	43	34	26	52	10	37	99
Amoebozoa	Conosa	Variosea	Variosea_X	Variosea_XX	Telaepolella		8	47	16	50	23	49	13	28	22	75	2	39	43	38	66	9	10	40	49	38	32	3	69	18	59	26	24	9	34	58	60	15	67	11	26	42	21	39	42	53	97	0	31
Rhizaria	Cercozoa	Sarcomonadea	Cercomonadida	Cercomonadidae	Cercomonadidae_X		119	23	104	49	64	53	86	60	49	47	77	32	38	16	51	59	70	46	66	45	53	103	65	53	73	66	53	36	77	48	28	22	27	25	105	93	90	55	32	48	36	45	55
Rhizaria	Cercozoa	Imbricatea	Euglyphida	Euglyphida_X	Euglyphida_XX		26	16	17	43	15	37	12	26	60	24	14	34	26	17	81	20	6	20	25	25	67	41	26	79	49	17	34	6	26	47	28	23	22	18	14	25	36	30	17	32	34	4	3
Alveolata	Ciliophora	Colpodea	Colpodea_X	Colpodida	Colpoda		18	28	15	58	6	73	22	52	32	13	48	92	62	113	40	34	5	90	64	54	24	6	50	47	2	43	22	11	28	49	93	56	62	14	44	29	38	85	44	150	98	1	3
Amoebozoa	Tubulinea	Echinamoebida	Echinamoebida_X	Micriamoeba-lineage	Micriamoeba-lineage_X		80	46	78	95	106	74	68	69	137	18	7	113	83	41	81	37	97	69	83	171	24	9	170	33	18	125	86	18	138	151	44	61	114	125	64	36	99	217	191	86	87	12	23
Amoebozoa	Conosa	Variosea	Variosea_X	Schizoplasmodiids	Nematostelium		14	62	12	11	6	42	23	93	22	98	49	64	27	40	19	10	8	30	57	27	54	28	15	13	48	27	56	5	10	46	51	49	33	8	17	48	20	15	48	11	18	28	78
Amoebozoa	Conosa	Variosea	Variosea_X	Schizoplasmodiids	Ceratiomyxella		104	31	18	19	2	91	6	12	82	38	47	14	54	28	62	16	1	105	15	7	75	33	66	41	100	18	39	7	19	18	29	19	27	12	17	21	2	6	58	50	18	26	70
Amoebozoa	Tubulinea	Euamoebida	Euamoebida_X	Hartmannellidae	Copromyxa		4	56	6	16	4	40	7	34	16	13	2	122	61	13	18	11	4	15	33	324	13	1	25	30	5	34	69	15	23	90	14	9	11	10	10	43	10	37	56	28	60	24	2
Alveolata	Ciliophora	Colpodea	Colpodea_X	Colpodida	Colpodida_X		10	85	10	59	8	47	32	68	13	8	18	82	38	74	26	24	6	66	87	23	36	4	63	39	27	50	55	17	71	49	21	27	94	14	40	26	35	73	48	83	46	14	8
Rhizaria	Endomyxa	Endomyxa_X	Vampyrellida	Leptophryidae	Leptophryidae_X		137	84	49	103	79	38	108	26	81	54	8	28	32	22	7	186	95	63	9	53	39	177	171	85	68	272	4	42	223	43	35	80	43	5	60	18	27	44	29	55	28	61	53
Rhizaria	Cercozoa	Granofilosea	Cryptofilida	Mesofilidae	Mesofila		1	1	0	0	0	0	0	2	0	0	0	0	0	1	0	0	0	1	0	1	2	5	0	3	0	0	4	0	1	2	0	1	2	0	1	6	0	2	3	1	1	0	0
Rhizaria	Cercozoa	Imbricatea	Euglyphida	Trinematidae	Trinema		8	47	40	11	12	30	22	21	29	10	9	49	40	85	38	103	11	35	45	36	225	43	29	197	31	33	28	12	56	35	32	58	26	20	6	18	59	13	25	19	44	12	1
Amoebozoa	Conosa	Variosea	Variosea_X	Filamoebidae	Filamoeba		15	12	5	16	16	11	22	36	13	35	8	30	9	12	33	25	6	16	9	14	18	21	22	7	26	14	17	24	22	17	66	13	33	15	33	44	8	9	13	14	17	7	16
Stramenopiles	Stramenopiles_X	Hyphochytriomyceta	Hyphochytrydiales	Hyphochrytriaceae	Hyphochytrium		3	36	3	29	5	37	0	64	15	49	0	51	26	39	18	10	0	27	15	20	30	2	17	12	3	8	23	7	30	26	28	31	29	7	26	18	19	24	7	37	32	2	3
Amoebozoa	Amoebozoa_X	Amoebozoa_XX	Amoebozoa_XXX	Amoebozoa_XXXX	Amoebozoa_XXXXX_CLL00102		20	25	3	29	5	25	13	17	14	13	4	57	7	1	16	11	0	26	39	4	14	23	17	9	34	10	27	30	11	7	71	38	41	12	36	35	9	10	5	27	27	10	73
Rhizaria	Cercozoa	Imbricatea	Thaumatomonadida	Peregriniidae	Peregrinia		70	208	254	243	42	8	103	30	41	6	6	10	19	5	7	3	14	506	23	12	40	27	7	32	2	24	13	4	39	26	46	59	30	2	65	2	28	49	17	47	1	0	1
Alveolata	Ciliophora	Colpodea	Colpodea_X	Platyophryida	Platyophrya		23	48	37	54	7	43	31	23	61	19	16	19	45	33	30	79	25	68	58	62	20	9	53	55	96	51	18	25	43	83	61	25	55	33	65	12	31	120	50	83	50	14	13
Amoebozoa	Conosa	Variosea	Variosea_X	Variosea_XX	Ischnamoeba		16	20	12	38	15	31	29	26	19	70	0	21	20	23	66	18	5	33	43	22	24	9	41	16	22	13	16	10	29	16	61	11	47	13	29	55	22	21	82	25	36	13	25
Alveolata	Ciliophora	Spirotrichea	Hypotrichia	Oxytrichidae	Cyrtohymena		0	0	0	0	0	0	0	15	0	133	0	0	2	13	0	0	0	23	15	0	0	0	0	21	0	0	10	0	0	0	0	0	26	0	0	0	85	7	0	0	0	0	0
Rhizaria	Cercozoa	Imbricatea	Thaumatomonadida	Thaumatomonadidae	Thaumatomonas		24	38	36	43	12	46	16	60	35	33	21	15	15	14	31	22	13	39	24	31	33	25	61	27	18	51	73	26	41	42	8	52	30	16	39	7	22	46	29	32	7	13	12
Rhizaria	Cercozoa	Sarcomonadea	Glissomonadida	Proleptomonadidae	Proleptomonas		2	20	6	20	1	8	3	13	5	3	347	11	9	6	10	5	0	1	11	201	38	27	22	29	31	17	45	0	15	43	9	14	18	12	18	49	12	32	10	19	28	4	7
Amoebozoa	Conosa	Variosea	Variosea_X	Phalansteriidae	Phalansterium		1	8	14	13	5	10	10	18	5	17	39	10	0	13	5	30	1	5	7	12	35	235	16	22	34	5	10	66	1	17	47	9	7	11	2	8	16	5	7	4	8	23	17
Stramenopiles	Ochrophyta	Xanthophyceae	Xanthophyceae_X	Xanthophyceae_XX	Heterococcus		5	60	8	43	7	37	3	17	59	57	0	13	15	31	29	26	1	15	34	25	14	0	33	9	25	38	27	8	22	14	45	2	23	18	29	153	23	27	43	19	31	2	10
Rhizaria	Cercozoa	Granofilosea	Desmothoracida	Clathrulinidae	Clathrulinidae_X		60	10	25	64	3	7	22	1	35	16	13	19	9	5	10	1	0	7	9	11	19	93	16	20	67	22	48	25	14	30	10	4	8	18	35	179	34	7	14	19	7	18	18
Amoebozoa	Conosa	Variosea	Variosea_X	Filamoebidae	Heliamoeba		0	1	0	0	0	0	0	0	1	0	3	5	0	0	0	0	0	0	0	0	1	0	0	4	1	2	1	7	0	1	0	0	0	3	3	3	5	1	0	0	0	0	10
Alveolata	Alveolata_X	Alveolata_XX	Alveolata_XXX	Alveolata_XXXX	Alveolata_XXXXX_CLL00045		190	2	0	61	0	0	0	0	0	0	20	0	0	0	0	0	0	0	0	0	0	0	0	0	0	0	26	544	0	0	0	0	0	0	0	0	0	0	0	0	0	0	0
Rhizaria	Cercozoa	Cercozoa_X	Cercozoa_XX	Cercozoa_XXX	Cercozoa_XXXX		33	36	23	26	38	34	13	69	23	3	30	27	45	25	43	39	74	55	59	17	19	46	55	38	14	10	51	24	18	26	29	25	20	19	13	23	23	23	35	19	10	5	3
Alveolata	Ciliophora	Colpodea	Colpodea_X	Cyrtolophosidida	Cyrtolophosidida_X		3	12	0	10	2	4	0	9	3	20	1	7	9	13	3	1	1	7	11	14	13	2	4	15	2	6	15	4	3	16	1	3	9	7	5	0	4	6	7	12	17	1	2
Alveolata	Ciliophora	Spirotrichea	Hypotrichia	Pseudourostylidae	Pseudourostyla		0	13	2	0	20	71	6	6	0	40	11	19	0	5	0	150	0	4	4	0	5	64	5	5	4	7	4	0	2	1	4	99	1	0	4	2	20	12	12	7	0	4	9
Alveolata	Ciliophora	Spirotrichea	Hypotrichia	Oxytrichidae	Oxytrichidae_X		33	26	7	20	10	43	16	11	4	1	1	30	15	60	6	15	2	15	9	1	9	12	18	38	18	0	33	11	35	27	2	41	39	15	15	2	1	2	0	4	12	0	1
Rhizaria	Endomyxa	Phytomyxea	Plasmodiophorida	Polymyxa-lineage	Polymyxa		0	0	2	0	41	0	63	1	7	0	0	15	1	0	2	7	0	1	1	30	45	49	4	6	5	8	0	18	15	2	8	46	1	3	15	19	14	0	0	7	9	9	0
Rhizaria	Cercozoa	Sarcomonadea	Cercomonadida	Paracercomonadidae	Nucleocercomonas		30	16	35	17	7	19	14	34	10	8	56	8	10	7	32	10	10	17	18	22	16	51	9	37	50	7	17	15	9	30	12	11	12	13	27	17	6	7	14	10	10	5	14
Alveolata	Apicomplexa	Apicomplexa_X	Gregarines	Gregarines_X	Monocystis		13	0	77	32	110	0	19	0	7	0	147	25	16	3	63	135	17	5	16	1	0	9	2	0	0	6	0	1	5	0	0	0	0	0	1	3	86	0	0	11	0	49	13
Rhizaria	Cercozoa	Imbricatea	Imbricatea_X	Imbricatea_XX	Imbricatea_XXX		33	21	30	27	8	27	10	45	21	7	1	10	27	17	48	14	4	21	24	11	36	53	19	46	30	14	42	22	17	42	11	9	19	13	15	8	4	15	29	34	14	12	16
Amoebozoa	Discosea	Flabellinia	Dermamoebida	Dermamoebida_X	Mycamoeba-lineage		16	14	5	14	4	14	8	4	22	8	15	25	11	15	6	3	2	13	6	21	9	6	22	19	8	10	8	4	33	7	11	5	7	6	27	20	18	10	5	12	16	4	13
Stramenopiles	Ochrophyta	Eustigmatophyceae	Eustigmatophyceae_X	Eustigmatophyceae_XX	Eustigmatos		47	46	26	14	9	15	12	0	19	4	1	0	0	0	2	1	2	0	8	14	22	2	19	9	31	92	29	4	53	12	4	2	15	11	30	9	2	6	2	4	7	1	6
Alveolata	Ciliophora	Colpodea	Colpodea_X	Colpodida	Pseudoplatyophrya		24	25	17	23	0	45	7	13	14	3	0	36	60	60	1	5	3	73	77	6	12	6	14	15	2	13	11	7	33	12	6	24	35	9	15	15	38	35	34	63	47	9	4
Alveolata	Ciliophora	Litostomatea	Litostomatea_X	Litostomatea_XX	Litostomatea_XXX		22	14	7	11	19	1	16	11	0	9	72	25	0	25	6	4	1	10	19	1	31	7	4	18	19	14	35	9	1	22	23	12	17	3	12	0	17	7	11	4	12	9	4
Amoebozoa	Discosea	Centramoebia	Centramoebia_X	Acanthamoebidae	Acanthamoeba		13	16	7	35	17	14	5	14	21	84	0	15	12	15	30	18	9	22	30	22	14	3	23	9	14	6	4	0	7	4	32	9	18	4	11	26	11	14	15	20	24	0	2
Rhizaria	Cercozoa	Granofilosea	Limnofilida	Limnofilidae	Limnofilidae_X		22	10	46	21	0	3	12	4	30	1	9	10	7	5	19	1	3	4	7	14	22	25	2	37	22	21	17	9	24	16	5	5	5	6	28	4	11	4	1	6	4	14	21
Amoebozoa	Tubulinea	Echinamoebida	Echinamoebida_X	Echinamoebidae	Echinamoeba		23	19	20	26	8	18	7	16	17	16	14	9	20	5	15	15	5	17	17	26	16	22	31	13	10	10	18	28	28	34	8	17	15	11	30	8	31	25	14	15	11	6	19
Amoebozoa	Amoebozoa_X	Amoebozoa_XX	Amoebozoa_XXX	Amoebozoa_XXXX	Amoebozoa_XXXXX_CLL00793		5	3	2	3	9	4	5	15	9	12	233	16	5	4	13	47	8	4	3	6	10	16	8	8	6	14	11	5	21	8	13	2	12	11	20	3	1	3	12	2	3	3	6
Haptista	Centroheliozoa	Centroheliozoa_X	Centroheliozoa_XX	Centroheliozoa_XXX	Centroheliozoa_XXXX		1	4	1	5	4	14	4	4	41	5	5	20	13	4	16	0	0	3	4	15	23	5	3	30	5	22	25	2	8	42	5	1	8	8	17	10	23	15	8	13	15	1	3
Amoebozoa	Conosa	Variosea	ATCC50593-Flamella-WIM80-lineage	Flamella-lineage	Flamella		3	13	1	20	1	11	4	4	1	24	1	23	18	11	14	11	0	7	21	2	6	2	0	4	5	7	8	0	18	24	8	1	3	1	13	13	9	32	7	30	29	0	5
Amoebozoa	Amoebozoa_X	Amoebozoa_XX	Amoebozoa_XXX	Amoebozoa_XXXX	Amoebozoa_XXXXX_CLL00222		2	4	10	8	28	13	25	29	14	47	18	27	16	14	26	48	18	12	12	23	3	0	25	10	6	6	11	1	10	12	30	3	20	8	13	44	9	21	25	10	9	2	8
Stramenopiles	Ochrophyta	Bacillariophyta	Bacillariophyta_X	Raphid-pennate	Hantzschia		0	34	0	1	5	50	3	11	218	1	0	66	23	175	45	3	0	51	49	13	9	0	38	41	1	105	7	0	29	23	78	15	69	56	48	18	56	57	29	72	76	0	1
Amoebozoa	Conosa	Variosea	ATCC50593-Flamella-WIM80-lineage	WIM80-lineage	WIM80-lineage_X		26	6	10	16	1	1	0	2	11	0	0	0	5	5	82	14	0	82	17	2	5	0	81	0	2	10	9	0	10	7	3	12	7	7	4	0	0	2	12	2	31	0	25
Amoebozoa	Amoebozoa_X	Amoebozoa_XX	Amoebozoa_XXX	Amoebozoa_XXXX	Amoebozoa_XXXXX_CLL00458		0	7	0	53	0	7	0	13	26	23	0	25	8	19	37	23	0	47	17	9	10	0	18	4	2	4	4	3	5	21	26	1	16	18	10	3	0	8	11	7	20	0	0
Rhizaria	Cercozoa	Sarcomonadea	Glissomonadida	Allapsidae	Teretomonas		10	10	13	17	9	14	9	16	7	15	9	12	6	15	13	9	7	4	9	17	13	5	11	12	10	7	17	11	11	14	26	11	8	7	7	16	7	17	9	9	9	5	5
Rhizaria	Endomyxa	Endomyxa_X	Vampyrellida	Thalassomyxa-lineage	Thalassomyxa-lineage_X		21	23	23	42	15	39	16	23	17	7	6	31	48	29	25	9	6	17	34	18	22	37	33	41	63	36	27	42	25	16	0	27	16	45	43	32	21	49	62	38	30	6	4
Rhizaria	Cercozoa	Sarcomonadea	Glissomonadida	Sandonidae	Mollimonas		5	12	16	20	2	11	4	16	25	20	4	16	7	10	4	18	1	13	9	7	20	11	11	9	17	17	21	7	7	16	8	7	12	20	9	49	18	11	9	12	9	6	5
Amoebozoa	Conosa	Variosea	Variosea_X	Acramoebidae	Acramoebidae_X		13	26	3	20	4	14	8	19	5	29	0	0	9	6	31	22	9	19	12	3	0	0	9	0	2	6	2	0	4	2	36	12	13	0	1	5	0	4	6	12	22	1	1
Stramenopiles	Stramenopiles_X	MAST	MAST-12	MAST-12C	MAST-12C_X		0	14	0	9	0	7	1	1	6	5	2	19	19	13	18	2	2	5	5	4	3	24	16	2	10	17	7	17	4	9	4	1	31	3	17	18	24	21	13	16	14	1	17
Alveolata	Ciliophora	Spirotrichea	Hypotrichia	Oxytrichidae	Oxytricha		0	1	3	0	0	0	0	2	35	0	0	0	1	1	13	7	0	1	1	0	14	0	0	0	0	0	2	29	18	0	32	2	44	0	0	0	1	0	0	3	22	0	3
Stramenopiles	Ochrophyta	Chrysophyceae	Chrysophyceae_X	Chrysophyceae_Clade-C	Spumella		2	1	4	2	1	3	2	9	23	2	11	14	20	5	7	2	0	7	14	21	27	14	17	10	25	4	21	24	16	31	5	2	5	7	14	14	29	18	7	6	19	18	59
Amoebozoa	Amoebozoa_X	Amoebozoa_XX	Amoebozoa_XXX	Amoebozoa_XXXX	Amoebozoa_XXXXX_CLL00051		0	2	3	1	1	0	0	4	1	0	29	37	5	1	0	1	12	11	6	3	8	5	20	9	37	4	18	8	9	3	22	13	4	6	13	22	10	2	2	15	3	7	72
Rhizaria	Cercozoa	Granofilosea	Granofilosea_X	Novel-Gran-5	Novel-Gran-5_X		1	7	2	1	2	4	0	1	0	0	0	2	0	1	0	1	4	1	3	8	4	17	2	5	5	4	7	5	6	6	0	4	6	1	3	6	9	2	2	2	0	0	0
Stramenopiles	Stramenopiles_X	Stramenopiles_XX	Stramenopiles_XXX	Stramenopiles_XXXX	Stramenopiles_XXXXX_CLL00279		12	9	7	1	4	0	20	0	1	1	30	29	0	0	0	0	10	0	5	5	9	13	13	16	14	5	4	7	16	7	10	3	7	5	28	84	18	3	2	22	0	15	9
Stramenopiles	Stramenopiles_X	Labyrinthulea	Labyrinthulales	Labyrinthulaceae	Labyrinthulaceae_X		0	4	0	16	1	6	0	3	40	82	0	0	81	10	28	5	0	7	67	23	2	0	54	5	0	10	4	0	10	10	13	0	2	11	16	7	0	49	70	31	91	0	2
Alveolata	Perkinsea	Perkinsida	Perkinsida_X	Perkinsida_XX	Perkinsida_XXX		13	27	12	5	7	17	2	12	4	16	76	8	6	15	4	1	1	9	4	3	24	50	1	10	6	3	9	14	0	9	4	12	22	4	4	4	6	4	1	22	5	11	14
Alveolata	Ciliophora	Colpodea	Colpodea_X	Cyrtolophosidida	Microdiaphanosoma		0	3	1	0	0	1	0	1	5	0	1	9	0	2	2	1	0	0	0	0	2	0	0	9	0	1	6	1	1	1	0	0	0	0	1	1	1	0	2	1	5	0	0
Amoebozoa	Conosa	Variosea	Variosea_X	Variosea_XX	Arboramoeba		0	0	0	0	0	0	0	0	0	0	3	1	0	0	0	0	0	0	0	0	2	1	0	0	16	0	1	3	0	1	0	0	0	0	0	0	0	0	0	0	0	0	2
Amoebozoa	Discosea	Flabellinia	Dermamoebida	Dermamoebida_X	Mycamoeba		12	11	14	31	7	21	7	13	13	0	18	20	17	7	2	15	2	4	6	89	15	5	40	16	0	12	19	3	10	17	1	2	11	20	21	29	23	22	6	10	10	2	6
Amoebozoa	Amoebozoa_X	Amoebozoa_XX	Amoebozoa_XXX	Amoebozoa_XXXX	Amoebozoa_XXXXX_CLL00281		0	0	1	0	0	0	0	0	0	0	28	30	0	0	0	1	2	0	1	9	14	21	1	11	35	2	6	38	10	8	1	1	1	4	23	21	22	7	0	1	0	1	13
Amoebozoa	Discosea	Flabellinia	Dermamoebida	Dermamoebida_X	Mycamoeba-LKM74-lineage		17	12	1	7	3	18	17	4	8	13	13	1	3	4	12	6	3	12	4	8	12	15	9	8	2	6	5	7	4	2	9	6	5	1	7	13	3	5	10	5	2	0	4
Amoebozoa	Amoebozoa_X	Amoebozoa_XX	Amoebozoa_XXX	Amoebozoa_XXXX	Amoebozoa_XXXXX_CLL00220		1	8	3	14	1	16	3	13	9	29	0	2	12	3	48	2	0	8	42	2	6	1	12	11	4	7	1	0	4	9	25	5	23	1	4	5	2	8	26	12	18	0	2
Stramenopiles	Ochrophyta	Xanthophyceae	Xanthophyceae_X	Xanthophyceae_XX	Chlorellidium		3	5	5	7	1	13	2	6	3	7	0	4	1	14	5	5	0	0	6	11	6	0	12	9	27	15	5	1	17	9	12	3	5	5	20	62	28	1	7	1	8	0	9
Amoebozoa	Tubulinea	Euamoebida	Euamoebida_X	LOS7N/I-lineage	Ptolemeba		10	8	14	13	14	8	4	17	9	5	3	16	13	20	5	37	19	9	11	4	4	7	15	4	3	4	2	2	11	1	16	4	5	18	13	3	6	9	7	10	17	3	5
Amoebozoa	Conosa	Myxogastria	Fuscisporidia	Physarales	Didymium		0	16	4	8	1	21	5	16	11	2	2	29	23	29	3	3	1	17	30	8	10	0	25	7	0	19	5	3	25	31	5	12	14	7	25	12	30	61	26	34	32	0	0
Alveolata	Ciliophora	Phyllopharyngea	Cyrtophoria_4	Chilodonellidae	Chilodonellidae_X		0	12	0	4	10	24	6	7	25	20	0	28	4	27	3	0	2	1	12	18	11	0	11	1	4	7	6	0	0	4	10	1	14	12	34	11	13	2	20	8	12	0	0
Amoebozoa	Conosa	Variosea	Variosea_X	Schizoplasmodiids	Schizoplasmodium		0	1	0	1	0	0	0	0	2	0	1	0	0	0	0	0	0	1	2	0	0	3	0	1	2	0	0	20	0	0	0	1	2	1	0	0	1	0	0	7	0	0	3
Rhizaria	Cercozoa	Sarcomonadea	Glissomonadida	Viridiraptoridae	Orciraptor		0	23	5	7	0	23	0	3	0	2	0	6	38	14	52	0	0	6	5	27	2	29	46	63	2	23	10	7	10	46	13	1	36	5	29	11	13	11	4	35	5	0	1
Amoebozoa	Amoebozoa_X	Amoebozoa_XX	Amoebozoa_XXX	Amoebozoa_XXXX	Amoebozoa_XXXXX_CLL00524		0	4	0	0	0	2	0	3	6	0	0	0	3	3	0	0	0	3	1	1	6	0	3	1	0	8	0	0	6	1	0	2	1	0	1	0	0	5	1	5	5	0	0
Stramenopiles	Stramenopiles_X	Bicoecea	Pseudodendromonadales	Pseudodendromonadales_X	Pseudodendromonadales_XX		5	8	1	6	0	11	1	2	4	2	13	3	3	9	0	0	1	3	3	6	6	27	2	6	4	4	6	6	5	11	4	1	4	8	13	15	14	5	2	3	0	6	23
Amoebozoa	Tubulinea	Leptomyxida	Leptomyxida_X	Leptomyxidae	Leptomyxa		31	4	2	5	7	17	3	15	6	3	5	5	21	7	17	33	4	29	9	8	9	6	7	21	2	6	2	0	15	10	4	3	16	1	7	2	17	12	11	8	22	1	2
Alveolata	Ciliophora	Colpodea	Colpodea_X	Platyophryida	Platyophryida_X		0	13	0	18	0	14	0	20	0	0	0	55	21	9	40	0	0	6	1	12	9	0	29	23	0	2	0	0	31	37	0	17	21	3	0	8	3	7	0	31	13	0	0
Amoebozoa	Amoebozoa_X	Amoebozoa_XX	Amoebozoa_XXX	Amoebozoa_XXXX	Amoebozoa_XXXXX_CLL00224		0	0	0	0	0	0	0	0	0	0	0	0	0	0	0	0	0	0	0	0	24	0	0	8	0	1	4	1	0	17	0	0	0	3	1	1	5	4	2	10	0	0	0
Alveolata	Ciliophora	Oligohymenophorea	Peritrichia_2	Sessilida	Sessilida_X		1	7	1	4	2	11	1	11	7	55	2	15	23	35	0	17	1	19	6	10	4	0	4	62	0	6	2	2	4	2	1	0	8	2	6	0	13	29	5	13	4	0	0
Amoebozoa	Amoebozoa_X	Amoebozoa_XX	Amoebozoa_XXX	Amoebozoa_XXXX	Amoebozoa_XXXXX_CLL00315		10	3	1	3	0	0	0	0	3	0	0	1	3	0	0	0	1	0	0	6	15	62	5	2	18	5	7	2	1	3	9	2	6	0	2	6	2	2	1	3	0	2	8
Rhizaria	Endomyxa	Phytomyxea	Plasmodiophorida	Plasmodiophorida_X	Spongospora		0	4	21	0	0	0	0	2	1	1	2	0	7	1	7	1	0	7	0	11	10	6	13	5	3	5	7	21	2	2	1	3	0	3	4	5	9	7	0	3	0	10	2
Amoebozoa	Tubulinea	Euamoebida	Euamoebida_X	LOS7N/I-lineage	LOS7N/I-lineage_X		8	11	1	10	7	9	5	19	8	14	2	36	21	7	14	11	9	11	16	76	8	6	10	12	1	3	2	7	6	9	16	7	3	8	9	10	18	11	23	13	65	3	2
Amoebozoa	Conosa	Variosea	ATCC50593-Flamella-WIM80-lineage	Flamella-lineage	Flamella-lineage_X		4	6	3	11	2	12	0	14	6	22	0	25	10	10	8	12	0	18	9	0	4	0	11	1	2	1	3	0	7	4	13	1	3	1	1	2	9	10	12	4	19	0	0
Rhizaria	Cercozoa	Imbricatea	Euglyphida	Euglyphidae	Euglypha		8	30	4	10	6	5	38	8	15	0	3	48	24	2	0	1	13	54	10	10	16	18	11	39	14	20	37	6	20	22	7	6	3	13	43	17	16	23	8	13	21	2	3
Rhizaria	Cercozoa	Sarcomonadea	Glissomonadida	Bodomorphidae	Bodomorpha		10	7	1	19	4	1	6	8	6	4	20	8	8	3	5	4	0	5	8	4	14	33	4	5	13	5	11	6	3	6	8	4	4	4	4	30	8	4	7	3	6	1	8
Amoebozoa	Conosa	Variosea	Variosea_X	Mb5C-lineage	Mb5C-lineage_X		3	0	0	0	0	0	0	3	1	4	0	3	1	1	0	0	3	0	0	3	3	4	1	3	3	1	0	13	2	0	1	0	0	0	3	11	1	1	1	1	0	1	84
Amoebozoa	Tubulinea	Leptomyxida	Leptomyxida_X	Leptomyxidae	Ripidomyxa		13	13	12	18	6	15	2	4	5	12	0	7	23	21	26	39	6	28	11	4	6	1	7	14	1	4	4	11	5	6	7	9	19	3	6	15	7	9	19	31	11	2	0
Rhizaria	Cercozoa	Imbricatea	Spongomonadida	Spongomonadidae	Spongomonadidae_X		1	6	6	12	1	23	1	1	4	4	21	11	7	8	1	8	1	8	6	9	16	11	14	16	6	2	8	2	33	8	3	3	3	4	2	1	8	7	8	8	2	2	0
Amoebozoa	Amoebozoa_X	Amoebozoa_XX	Amoebozoa_XXX	Amoebozoa_XXXX	Amoebozoa_XXXXX_CLL01083		4	7	4	5	3	3	3	14	9	15	0	0	10	2	12	11	2	10	11	4	0	0	7	0	0	7	0	0	10	0	12	10	7	1	4	0	0	1	12	17	5	0	0
Amoebozoa	Amoebozoa_X	Amoebozoa_XX	Amoebozoa_XXX	Amoebozoa_XXXX	Amoebozoa_XXXXX_CLL01111		0	0	0	0	0	0	0	1	2	0	0	0	0	0	1	6	0	0	0	0	15	0	0	3	16	10	0	10	0	12	2	0	2	3	0	0	0	0	4	0	22	2	19
Rhizaria	Cercozoa	Sarcomonadea	Cercomonadida	Cercomonadidae	Neocercomonas		24	12	8	12	2	27	10	5	11	9	13	9	5	3	6	9	4	13	8	4	13	11	4	8	5	7	12	3	7	21	4	7	12	4	11	5	9	3	9	15	5	5	3
Amoebozoa	Amoebozoa_X	Amoebozoa_XX	Amoebozoa_XXX	Amoebozoa_XXXX	Amoebozoa_XXXXX_CLL00624		13	8	3	10	9	5	0	10	14	20	0	1	6	5	24	5	0	12	15	4	10	0	6	0	0	1	2	0	3	2	26	2	8	4	6	4	0	3	12	5	9	0	0
Rhizaria	Cercozoa	Granofilosea	Granofilosea_X	Novel-Gran-6	Novel-Gran-6_X		6	5	11	3	2	9	2	0	18	1	6	12	13	10	8	0	0	12	6	16	10	20	7	9	7	13	15	10	9	7	2	3	11	11	30	30	18	15	9	11	10	0	5
Rhizaria	Endomyxa	Endomyxa_X	Vampyrellida	Penardia-lineage	Penardia-lineage_X		6	24	19	13	1	17	1	6	7	4	0	0	6	39	8	16	1	10	8	7	0	1	6	2	0	0	0	0	6	1	0	2	7	0	3	2	3	19	10	19	10	0	0
Amoebozoa	Conosa	Myxogastria	Fuscisporidia	Stemonitales	Lamproderma		0	1	0	1	9	8	6	4	17	0	0	18	9	176	4	17	0	5	9	0	4	1	8	4	0	2	9	0	41	18	8	7	8	2	5	3	16	13	5	8	4	0	0
Amoebozoa	Amoebozoa_X	Amoebozoa_XX	Amoebozoa_XXX	Amoebozoa_XXXX	Amoebozoa_XXXXX_CLL04445		6	0	0	17	0	2	0	1	17	24	0	0	1	0	7	5	0	2	2	17	3	0	4	11	0	1	5	0	7	12	2	0	6	22	0	0	0	2	1	7	3	0	0
Amoebozoa	Amoebozoa_X	Amoebozoa_XX	Amoebozoa_XXX	Amoebozoa_XXXX	Amoebozoa_XXXXX_CLL01292		0	19	0	3	0	32	0	5	0	0	0	0	46	17	1	0	0	21	1	0	30	0	6	16	0	0	0	0	5	2	6	10	4	0	3	0	0	2	0	37	41	0	0
Alveolata	Apicomplexa	Apicomplexa_X	Colpodellidae	Colpodellidae_X	Colpodella		0	6	3	0	2	0	1	6	23	4	0	2	6	1	3	3	0	3	0	2	8	0	0	2	1	0	72	3	7	18	5	2	1	12	3	4	2	1	3	1	0	0	8
Stramenopiles	Stramenopiles_X	Stramenopiles_XX	Stramenopiles_XXX	Stramenopiles_XXXX	Stramenopiles_XXXXX_CLL08852		9	7	0	4	0	0	0	0	1	0	0	4	0	0	5	0	0	0	2	4	4	21	4	5	6	7	0	4	12	0	20	2	0	2	9	13	9	0	0	0	0	0	1
Alveolata	Ciliophora	Litostomatea	Litostomatea_X	Litostomatea_XX	Spathidium_1		3	23	1	5	0	3	8	8	0	0	2	19	1	9	0	0	0	4	1	5	17	0	0	4	0	3	1	1	2	1	0	4	47	0	0	1	0	4	8	27	1	0	14
Amoebozoa	Conosa	Variosea	Variosea_X	Cavosteliids	Schizoplasmodiopsis		0	4	5	7	2	14	3	14	0	3	0	10	11	20	16	7	2	11	20	2	6	4	6	2	1	2	13	5	1	21	10	2	10	6	3	0	2	19	16	12	13	2	0
Alveolata	Apicomplexa	Apicomplexa_X	Colpodellidae	Colpodellidae_X	Colpodellidae_XX		1	0	1	7	4	0	0	0	9	7	3	0	4	1	4	8	1	2	3	4	30	4	12	60	2	0	14	0	4	35	1	3	1	7	1	2	1	6	11	4	8	1	5
Alveolata	Alveolata_X	Alveolata_XX	Alveolata_XXX	Alveolata_XXXX	Alveolata_XXXXX_CLL00070		2	0	0	0	0	0	5	382	0	0	0	0	0	0	0	0	10	0	0	0	0	0	0	0	0	0	0	0	0	0	0	0	0	0	0	0	0	0	0	0	0	0	0
Amoebozoa	Amoebozoa_X	Amoebozoa_XX	Amoebozoa_XXX	Amoebozoa_XXXX	Amoebozoa_XXXXX_CLL00135		18	1	5	2	2	8	0	1	2	0	4	6	0	4	2	2	3	1	4	4	4	8	5	3	1	3	2	2	3	3	0	0	1	6	4	1	2	3	0	2	3	0	1
Amoebozoa	Amoebozoa_X	Amoebozoa_XX	Amoebozoa_XXX	Amoebozoa_XXXX	Amoebozoa_XXXXX_CLL00086		10	5	12	19	2	5	1	6	1	4	0	6	1	2	8	2	14	10	4	1	1	1	5	2	1	4	0	0	9	1	6	5	2	3	7	4	0	4	1	4	8	0	0
Alveolata	Ciliophora	Spirotrichea	Hypotrichia	Hypotrichia_X	Bergeriella		5	6	0	1	1	5	0	0	0	0	0	1	0	0	0	0	0	10	0	1	10	1	0	1	0	0	4	0	0	6	0	11	0	0	0	0	0	0	0	6	0	0	0
Excavata	Metamonada	Preaxostyla	Oxymonadida	Trimastigidae	Trimastix		0	0	0	0	0	0	0	0	0	0	0	0	0	0	0	0	0	0	0	0	0	0	0	0	0	0	0	0	0	0	0	0	0	0	0	0	0	0	0	0	7	0	0
Amoebozoa	Amoebozoa_X	Amoebozoa_XX	Amoebozoa_XXX	Amoebozoa_XXXX	Amoebozoa_XXXXX_CLL04908		0	6	2	1	3	9	0	12	1	9	0	0	8	1	27	3	0	4	8	2	1	0	7	0	0	0	1	0	0	13	2	0	13	2	2	0	0	12	19	26	26	0	0
Amoebozoa	Amoebozoa_X	Amoebozoa_XX	Amoebozoa_XXX	Amoebozoa_XXXX	Amoebozoa_XXXXX_CLL00172		0	2	2	2	0	2	0	16	2	0	0	0	0	5	20	0	0	1	9	0	15	0	4	0	0	3	0	0	2	6	39	4	15	0	1	0	0	0	1	0	1	2	3
Alveolata	Ciliophora	Litostomatea	Rhynchostomatia	Dileptidae	Pseudomonilicaryon		8	0	4	5	0	0	3	18	7	0	0	33	8	12	6	0	0	2	0	2	11	1	0	5	3	0	13	0	6	20	0	0	0	7	7	0	0	0	0	15	0	1	0
Amoebozoa	Amoebozoa_X	Amoebozoa_XX	Amoebozoa_XXX	Amoebozoa_XXXX	Amoebozoa_XXXXX_CLL00460		4	3	0	0	2	8	1	3	2	3	6	0	3	7	9	0	0	4	0	3	9	14	1	1	18	4	10	3	0	0	6	4	2	2	1	1	2	0	6	0	0	3	13
Amoebozoa	Amoebozoa_X	Amoebozoa_XX	Amoebozoa_XXX	Amoebozoa_XXXX	Amoebozoa_XXXXX_CLL00187		4	9	3	9	8	17	4	10	8	5	1	11	20	5	5	0	6	10	24	5	8	3	8	6	2	3	7	0	2	4	4	6	9	11	6	3	4	9	15	18	17	0	0
Rhizaria	Cercozoa	Granofilosea	Limnofilida	Limnofilidae	Limnofila		2	2	3	1	1	6	0	7	4	9	7	11	8	18	3	0	1	3	2	8	6	2	4	9	13	6	3	0	5	4	1	2	11	5	8	13	4	8	5	10	2	1	0
Rhizaria	Cercozoa	Thecofilosea	Thecofilosea_X	Thecofilosea_XX	Thecofilosea_XXX		2	9	3	5	1	4	0	0	0	0	1	2	3	5	0	7	1	1	1	4	19	0	4	16	9	4	16	0	2	16	10	3	5	14	8	2	2	4	6	4	0	4	7
Alveolata	Ciliophora	Armophorea	Armophorea_X	Armophorea_XX	Metopus_2		0	0	0	0	0	0	0	0	0	0	0	0	0	0	0	0	0	0	0	0	0	0	0	0	0	0	0	0	0	0	0	0	0	0	0	0	0	0	0	0	0	0	0
Alveolata	Ciliophora	Colpodea	Colpodea_X	Cyrtolophosidida	Apocyrtolophosis		6	10	4	0	1	10	4	2	2	8	2	5	6	15	2	3	1	3	3	2	14	0	6	10	0	6	7	4	5	10	8	2	4	1	1	0	0	9	9	2	10	0	0
Rhizaria	Cercozoa	Sarcomonadea	Cercomonadida	Paracercomonadidae	Metabolomonas		9	0	4	0	0	0	4	0	3	1	3	3	3	0	3	1	2	0	1	4	8	5	6	14	7	1	2	3	2	6	1	0	4	1	6	3	3	5	3	5	4	0	1
Stramenopiles	Stramenopiles_X	Stramenopiles_XX	Stramenopiles_XXX	Stramenopiles_XXXX	Stramenopiles_XXXXX_CLL01294		0	1	1	1	0	0	0	1	2	5	0	0	1	2	1	0	0	1	1	0	0	0	0	0	0	0	0	0	0	0	0	0	1	0	2	0	0	0	8	0	9	0	0
Stramenopiles	Stramenopiles_X	Labyrinthulea	Labyrinthulales	Labyrinthulaceae	Aplanochytrium		0	3	0	4	1	0	0	3	7	7	0	0	1	0	19	1	0	0	0	52	22	0	3	14	0	10	20	0	1	7	1	0	0	8	0	0	0	10	3	1	14	0	0
Alveolata	Ciliophora	Spirotrichea	Hypotrichia	Oxytrichidae	Gastrostyla		0	0	0	0	0	0	0	0	0	0	0	0	0	0	0	0	0	0	0	0	0	0	0	0	0	0	0	0	0	1	0	0	0	0	0	0	0	0	0	0	8	0	0
Rhizaria	Cercozoa	Imbricatea	Imbricatea_X	Nudifilidae	Nudifila		1	4	1	3	2	5	0	2	8	0	0	0	3	10	8	3	0	11	13	6	7	0	5	3	5	1	11	0	3	10	2	4	3	7	1	6	3	9	5	6	7	0	0
Rhizaria	Cercozoa	Thecofilosea	Cryomonadida	Rhogostomidae	Capsellina		2	0	0	0	13	0	3	0	1	0	0	27	10	5	11	0	0	1	8	29	2	0	16	7	0	2	0	0	7	7	1	0	0	0	0	13	98	6	5	0	0	0	0
Amoebozoa	Amoebozoa_X	Amoebozoa_XX	Amoebozoa_XXX	Amoebozoa_XXXX	Amoebozoa_XXXXX_CLL00417		0	0	0	0	0	0	0	0	0	0	0	0	0	0	0	0	0	1	0	0	1	8	0	0	10	0	2	18	0	0	0	0	0	0	0	35	0	0	0	0	0	0	1
Amoebozoa	Conosa	Variosea	Variosea_X	WIM-1-lineage	WIM-1-lineage_X		0	0	1	4	3	3	1	1	5	3	0	2	4	1	3	2	0	8	5	5	1	1	2	1	0	2	3	2	2	8	16	6	6	6	5	12	5	4	3	10	8	0	1
Rhizaria	Cercozoa	Sarcomonadea	Glissomonadida	Viridiraptoridae	Viridiraptor		2	1	5	3	2	3	5	5	2	0	0	1	1	5	2	2	6	5	0	3	5	4	1	0	7	1	10	6	4	6	3	4	4	1	7	0	4	2	0	5	1	5	6
Amoebozoa	Amoebozoa_X	Amoebozoa_XX	Amoebozoa_XXX	Amoebozoa_XXXX	Amoebozoa_XXXXX_CLL15198		0	0	0	0	0	1	0	0	0	0	0	0	0	37	0	0	0	0	0	0	0	0	0	0	0	0	0	0	0	0	0	0	0	0	0	0	0	0	0	0	0	0	0
Rhizaria	Endomyxa	Phytomyxea	Plasmodiophorida	Plasmodiophorida_X	Plasmodiophorida_XX		1	4	1	1	0	5	1	0	0	2	0	0	10	4	0	0	0	35	2	2	15	4	1	11	1	0	5	3	2	13	7	4	3	2	1	1	2	2	2	10	3	14	1
Alveolata	Alveolata_X	Alveolata_XX	Alveolata_XXX	Alveolata_XXXX	Alveolata_XXXXX_CLL12918		0	0	0	0	1	0	21	51	0	0	1	0	0	0	0	0	73	0	0	0	0	0	0	0	0	0	0	0	0	0	0	62	0	0	0	0	0	0	0	0	0	0	0
Stramenopiles	Ochrophyta	Chrysophyceae	Chrysophyceae_X	Chrysophyceae_XX	Leukarachnion		0	0	0	2	0	0	0	0	4	2	0	2	3	0	11	0	0	0	2	60	14	0	13	75	2	3	7	0	3	7	0	0	0	5	1	8	14	21	3	7	23	0	0
Amoebozoa	Amoebozoa_X	Amoebozoa_XX	Amoebozoa_XXX	Amoebozoa_XXXX	Amoebozoa_XXXXX_CLL00376		0	0	0	0	0	0	0	1	0	0	0	0	9	0	14	0	0	0	4	7	11	0	1	49	0	1	11	0	0	12	1	0	3	6	1	0	0	3	10	37	4	0	0
Excavata	Discoba	Heterolobosea	Heterolobosea_X	Heterolobosea_XX	Heterolobosea_XXX		3	1	0	2	0	0	4	0	1	1	0	0	0	0	0	0	0	0	1	4	4	1	5	2	5	4	5	9	1	0	0	0	0	10	2	0	1	1	0	0	1	1	7
Alveolata	Alveolata_X	Alveolata_XX	Alveolata_XXX	Alveolata_XXXX	Alveolata_XXXXX_CLL00185		0	0	54	0	31	0	0	0	0	0	127	7	0	0	0	0	0	0	0	0	0	0	0	0	0	0	0	0	0	0	0	0	0	0	0	0	0	0	0	0	0	0	0
Amoebozoa	Tubulinea	Leptomyxida	Leptomyxida_X	Flabellulidae	Paraflabellula		0	1	2	3	1	0	0	1	5	1	3	0	3	5	2	6	0	7	1	36	7	0	2	14	1	2	7	2	0	5	4	0	5	1	5	0	2	7	3	7	18	1	0
Amoebozoa	Discosea	Centramoebia	Centramoebia_X	Acanthamoebidae	Protacanthamoeba		0	8	1	1	0	3	0	7	6	9	0	9	2	2	3	1	0	7	2	4	1	0	2	5	0	7	2	0	0	5	10	0	4	4	3	6	3	2	2	1	1	0	0
Amoebozoa	Amoebozoa_X	Amoebozoa_XX	Amoebozoa_XXX	Amoebozoa_XXXX	Amoebozoa_XXXXX_CLL00330		0	0	0	0	0	0	0	0	0	0	0	0	0	0	0	0	0	0	0	0	5	9	0	2	1	0	0	2	2	0	0	0	0	0	5	11	0	0	0	0	0	0	1
[truncated: 947 more rows]
[truncated: 107 more columns]

[truncated: 1 more sheets: NGS bacteria 16S readcounts]
